# Supplementary material for: Cross-national pharmacovigilance of drug-induced intestinal obstruction: disproportionality signals in FAERS and external validation in JADER
Source: Front Pharmacol. 2026 Mar 20;17:1760208. doi: 10.3389/fphar.2026.1760208 (PMC13046714; doi:10.3389/fphar.2026.1760208)
Supplement: Supplementary file 11 [file Supplementaryfile1.zip]

Archive with 10 entries (10 files):
- Table s10.XLSX
- Table s9.XLSX
- Table s8.XLSX
- Table s7.XLSX
- Table s6.XLSX
- Table s5.XLSX
- Table s4.XLSX
- Table s3.XLSX
- Table s2.XLSX
- Table s1.XLSX
