# Supplementary material for: Cross-national pharmacovigilance of drug-induced intestinal obstruction: disproportionality signals in FAERS and external validation in JADER
Source: Front Pharmacol. 2026 Mar 20;17:1760208. doi: 10.3389/fphar.2026.1760208 (PMC13046714; doi:10.3389/fphar.2026.1760208)
Supplement: Supplementary file 11 [file Supplementaryfile1.zip › Table s10.XLSX]

## Sheet: Table_S10
drugA	drugB	n_exp_Aonly	n_exp_Bonly	n_exp_AB	a_Aonly	a_Bonly	a_AB	ROR_Aonly_disp	ROR_Bonly_disp	ROR_AB_disp	ratio_vs_maxsingle_only	strict_enhancement	combo_enhancement	pass_support_AB	pass_support_Aonly	pass_support_Bonly	n_exp_Aany	n_exp_Bany	ROR_Aany_disp	ROR_Bany_disp
capecitabine	folinic acid	79369	33080	1987	1291	840	77	4.95 (4.68–5.23)	7.76 (7.24–8.31)	11.87 (9.45–14.91)	1.53098	TRUE	Suggestive (STRICT: LCL_AB > UCL_max_single-only)	TRUE	TRUE	TRUE	81356	35067	5.12 (4.85–5.41)	8.00 (7.49–8.55)
bevacizumab	fluorouracil	93421	52963	13134	1846	838	455	6.08 (5.80–6.37)	4.78 (4.46–5.12)	10.63 (9.68–11.67)	1.74795	TRUE	Suggestive (STRICT: LCL_AB > UCL_max_single-only)	TRUE	TRUE	TRUE	106555	66097	6.70 (6.43–6.99)	5.97 (5.65–6.31)
fluorouracil	irinotecan	46344	14115	19753	702	362	591	4.56 (4.24–4.92)	7.78 (7.01–8.64)	9.15 (8.43–9.93)	1.17572	FALSE	Similar / inconclusive	TRUE	TRUE	TRUE	66097	33868	5.97 (5.65–6.31)	8.63 (8.09–9.21)
fluorouracil	folinic acid	37453	6423	28644	444	68	849	3.55 (3.23–3.90)	3.15 (2.48–4.00)	9.10 (8.49–9.74)	2.56397	TRUE	Suggestive (STRICT: LCL_AB > UCL_max_single-only)	TRUE	TRUE	TRUE	66097	35067	5.97 (5.65–6.31)	8.00 (7.49–8.55)
fluorouracil	oxaliplatin	35831	34815	30266	638	527	655	5.38 (4.97–5.82)	4.55 (4.17–4.96)	6.57 (6.07–7.10)	1.22088	TRUE	Suggestive (STRICT: LCL_AB > UCL_max_single-only)	TRUE	TRUE	TRUE	66097	65081	5.97 (5.65–6.31)	5.53 (5.22–5.86)
