# Supplementary material for: Cross-national pharmacovigilance of drug-induced intestinal obstruction: disproportionality signals in FAERS and external validation in JADER
Source: Front Pharmacol. 2026 Mar 20;17:1760208. doi: 10.3389/fphar.2026.1760208 (PMC13046714; doi:10.3389/fphar.2026.1760208)
Supplement: Supplementary file 11 [file Supplementaryfile1.zip › Table s9.XLSX]

## Sheet: Table_S9
ATC1	Category	n	Median (IQR) TTO, days	Median ratio (95% CI) vs Others	Pred median (days)	Pred diff vs Others (days)	p	p_fdr
Others	Others	7096	61.0 (14.0–280.0)	1.000 (reference)	61	0
A	Alimentary Tract & Metabolism	6885	99.0 (17.0–466.0)	1.613 (1.455–1.788)	99	38	<1e-300	<1e-300
B	Blood & Blood-forming Organs	3195	118.0 (21.0–534.0)	1.919 (1.700–2.166)	118	57	<1e-300	<1e-300
C	Cardiovascular System	3649	106.0 (19.0–480.0)	1.726 (1.524–1.954)	106	45	<1e-300	<1e-300
H	Systemic Hormonal Agents	4044	82.0 (15.0–393.0)	1.339 (1.196–1.499)	82	21	4.31e-07	4.31e-07
L	Antineoplastic & Immunomodulating Agents	4290	222.5 (47.0–763.8)	3.602 (3.273–3.964)	222.3	161.3	<1e-300	<1e-300
N	Nervous System	2425	95.0 (14.0–438.0)	1.548 (1.311–1.829)	95	34	2.62e-07	3.06e-07
R	Respiratory System	949	159.0 (25.0–761.0)	2.581 (2.003–3.326)	159	98	2.42e-13	3.39e-13

## Sheet: QC_S9
step	n
drug_case_pairs_top50_DIO	106660
missing_start_dt	35351
missing_event_dt	43837
missing_any_date	54371
negative_tto	3896
too_large_tto	1866
kept_for_model	46527

## Sheet: GlobalTests
test	n	k	statistic_H	p_value	epsilon_squared	tto_max_days	ref_group	unit
Kruskal-Wallis	32533	8	585.032	4.06904e-122	0.0177719	3650	Others	report×ATC1 (deduplicated)
