# Supplementary material for: Cross-national pharmacovigilance of drug-induced intestinal obstruction: disproportionality signals in FAERS and external validation in JADER
Source: Front Pharmacol. 2026 Mar 20;17:1760208. doi: 10.3389/fphar.2026.1760208 (PMC13046714; doi:10.3389/fphar.2026.1760208)
Supplement: Supplementary file 11 [file Supplementaryfile1.zip › Table s8.XLSX]

## Sheet: Table_S8
ATC1	N	Median (IQR), days	P10–P90, days	Median difference vs overall, days
Overall	46527	100 (19–469)	3–1459	0
B	4037	125 (21–563)	4–1661	25
L	5322	233 (50–814)	5–1784	133
C	5007	111 (20–512)	3–1467	11
Others	12031	64 (16–269)	4–1039	-36
A	12150	108 (18–512)	3–1530	8
H	4394	85 (15–398)	3–1243	-15
R	1161	169 (27–780)	2–1904	69
N	2425	95 (14–438)	2–1378	-5

## Sheet: KW_effectsize
test	H	df	p_value	epsilon_squared	n_included	n_groups
Kruskal–Wallis	860.69	7	1.48e-181	0.0184	46527	8

## Sheet: QC_exclusions
metric	value
n_raw_records	46527
n_raw_unique_primaryid	15391
n_missing_tto	0
n_negative_tto	0
n_tto_gt3650	0
n_included_records	46527
n_included_unique_primaryid	15391
pct_included_records	100
