# Supplementary material for: Cross-national pharmacovigilance of drug-induced intestinal obstruction: disproportionality signals in FAERS and external validation in JADER
Source: Front Pharmacol. 2026 Mar 20;17:1760208. doi: 10.3389/fphar.2026.1760208 (PMC13046714; doi:10.3389/fphar.2026.1760208)
Supplement: Supplementary file 11 [file Supplementaryfile1.zip › Table s7.XLSX]

## Sheet: TABLE_S7_ALL
Drug	drug_key	A	B	n_case	n_noncase	n_exposed	ROR	CI_LOW	CI_HIGH	ROR_disp	IC	IC_025	IC_975	IC_disp	signal_ror	signal_ic	signal_both	is_top50
adalimumab	adalimumab	10866	688077	62779	18469321	698943	5.40902	5.29759	5.5228	5.409 (5.298-5.523)	2.19833	2.16875	2.22791	2.198 (2.169-2.228)	TRUE	TRUE	TRUE	TRUE
paracetamol	paracetamol	4872	961290	62779	18469321	966162	1.53235	1.48809	1.57793	1.532 (1.488-1.578)	0.574169	0.532016	0.616322	0.574 (0.532-0.616)	TRUE	TRUE	TRUE	TRUE
prednisone	prednisone	3780	480166	62779	18469321	483946	2.40031	2.32237	2.48086	2.400 (2.322-2.481)	1.20554	1.15801	1.25307	1.206 (1.158-1.253)	TRUE	TRUE	TRUE	TRUE
acetylsalicylic acid	acetylsalicylic acid	3194	817867	62779	18469321	821061	1.1569	1.11636	1.19891	1.157 (1.116-1.199)	0.19995	0.148568	0.251332	0.200 (0.149-0.251)	TRUE	TRUE	TRUE	TRUE
pantoprazole	pantoprazole	2995	351915	62779	18469321	354910	2.57911	2.4858	2.67593	2.579 (2.486-2.676)	1.3172	1.26411	1.3703	1.317 (1.264-1.370)	TRUE	TRUE	TRUE	TRUE
calcium	calcium	2851	442640	62779	18469321	445491	1.93746	1.8658	2.01187	1.937 (1.866-2.012)	0.918198	0.86389	0.972506	0.918 (0.864-0.973)	TRUE	TRUE	TRUE	TRUE
infliximab	infliximab	2756	223487	62779	18469321	226243	3.74863	3.60738	3.89542	3.749 (3.607-3.895)	1.84684	1.79149	1.90219	1.847 (1.791-1.902)	TRUE	TRUE	TRUE	TRUE
magnesium	magnesium	2729	372014	62779	18469321	374743	2.21078	2.12728	2.29755	2.211 (2.127-2.298)	1.10462	1.04914	1.1601	1.105 (1.049-1.160)	TRUE	TRUE	TRUE	TRUE
omeprazole	omeprazole	2720	450511	62779	18469321	453231	1.81139	1.74291	1.88256	1.811 (1.743-1.883)	0.825511	0.769977	0.881044	0.826 (0.770-0.881)	TRUE	TRUE	TRUE	TRUE
levothyroxine	levothyroxine	2477	540077	62779	18469321	542554	1.36364	1.30982	1.41968	1.364 (1.310-1.420)	0.431031	0.372986	0.489076	0.431 (0.373-0.489)	TRUE	TRUE	TRUE	TRUE
bevacizumab	bevacizumab	2428	113543	62779	18469321	115971	6.50394	6.24276	6.77605	6.504 (6.243-6.776)	2.6282	2.56914	2.68726	2.628 (2.569-2.687)	TRUE	TRUE	TRUE	TRUE
oxycodone	oxycodone	2361	432016	62779	18469321	434377	1.63155	1.56566	1.70023	1.632 (1.566-1.700)	0.682681	0.623256	0.742107	0.683 (0.623-0.742)	TRUE	TRUE	TRUE	TRUE
amlodipine	amlodipine	2297	450548	62779	18469321	452845	1.51886	1.45673	1.58365	1.519 (1.457-1.584)	0.582982	0.522775	0.643189	0.583 (0.523-0.643)	TRUE	TRUE	TRUE	TRUE
dexamethasone	dexamethasone	2244	336405	62779	18469321	338649	1.99812	1.91541	2.0844	1.998 (1.915-2.084)	0.968543	0.907609	1.02948	0.969 (0.908-1.029)	TRUE	TRUE	TRUE	TRUE
potassium	potassium	2203	244973	62779	18469321	247176	2.7055	2.59241	2.82352	2.706 (2.592-2.824)	1.3962	1.33465	1.45775	1.396 (1.335-1.458)	TRUE	TRUE	TRUE	TRUE
methotrexate	methotrexate	2122	474872	62779	18469321	476994	1.32564	1.26936	1.38442	1.326 (1.269-1.384)	0.393754	0.331217	0.456291	0.394 (0.331-0.456)	TRUE	TRUE	TRUE	TRUE
ondansetron	ondansetron	2114	186034	62779	18469321	188148	3.42475	3.27862	3.57739	3.425 (3.279-3.577)	1.7304	1.66755	1.79326	1.730 (1.668-1.793)	TRUE	TRUE	TRUE	TRUE
furosemide	furosemide	2082	402915	62779	18469321	404997	1.53805	1.47215	1.60691	1.538 (1.472-1.607)	0.602371	0.539235	0.665507	0.602 (0.539-0.666)	TRUE	TRUE	TRUE	TRUE
vitamin b12	vitamin b12	1966	206370	62779	18469321	208336	2.86096	2.73473	2.99301	2.861 (2.735-2.993)	1.4787	1.41365	1.54374	1.479 (1.414-1.544)	TRUE	TRUE	TRUE	TRUE
atorvastatin	atorvastatin	1814	485855	62779	18469321	487669	1.10135	1.051	1.1541	1.101 (1.051-1.154)	0.135688	0.0682376	0.203139	0.136 (0.068-0.203)	TRUE	TRUE	TRUE	TRUE
vitamin d3	vitamin d3	1783	306881	62779	18469321	308664	1.73003	1.65023	1.81369	1.730 (1.650-1.814)	0.770696	0.70261	0.838781	0.771 (0.703-0.839)	TRUE	TRUE	TRUE	TRUE
vitamin b9	vitamin b9	1777	297044	62779	18469321	298821	1.7821	1.69976	1.86843	1.782 (1.700-1.868)	0.812591	0.744388	0.880794	0.813 (0.744-0.881)	TRUE	TRUE	TRUE	TRUE
fluorouracil	fluorouracil	1767	87145	62779	18469321	88912	6.10908	5.82415	6.40795	6.109 (5.824-6.408)	2.55326	2.48441	2.62211	2.553 (2.484-2.622)	TRUE	TRUE	TRUE	TRUE
sodium chloride	sodium chloride	1732	278635	62779	18469321	280367	1.85224	1.7656	1.94313	1.852 (1.766-1.943)	0.867572	0.798505	0.936638	0.868 (0.799-0.937)	TRUE	TRUE	TRUE	TRUE
iron	iron	1730	211518	62779	18469321	213248	2.44607	2.33148	2.56629	2.446 (2.331-2.566)	1.26069	1.19152	1.32986	1.261 (1.192-1.330)	TRUE	TRUE	TRUE	TRUE
clozapine	clozapine	1719	121890	62779	18469321	123609	4.23766	4.03799	4.4472	4.238 (4.038-4.447)	2.03823	1.96865	2.10781	2.038 (1.969-2.108)	TRUE	TRUE	TRUE	TRUE
metoprolol	metoprolol	1711	373581	62779	18469321	375292	1.35715	1.29335	1.4241	1.357 (1.293-1.424)	0.429288	0.359865	0.498711	0.429 (0.360-0.499)	TRUE	TRUE	TRUE	TRUE
macrogol	macrogol	1682	151392	62779	18469321	153074	3.33104	3.17268	3.4973	3.331 (3.173-3.497)	1.69841	1.62819	1.76863	1.698 (1.628-1.769)	TRUE	TRUE	TRUE	TRUE
morphine	morphine	1667	216617	62779	18469321	218284	2.2985	2.18894	2.41354	2.298 (2.189-2.414)	1.17353	1.10311	1.24394	1.174 (1.103-1.244)	TRUE	TRUE	TRUE	TRUE
vitamins unspecified	vitamins unspecified	1631	287098	62779	18469321	288729	1.68923	1.60795	1.77462	1.689 (1.608-1.775)	0.738542	0.667444	0.809639	0.739 (0.667-0.810)	TRUE	TRUE	TRUE	TRUE
azathioprine	azathioprine	1609	81193	62779	18469321	82802	5.95712	5.66671	6.26242	5.957 (5.667-6.262)	2.52092	2.44887	2.59296	2.521 (2.449-2.593)	TRUE	TRUE	TRUE	TRUE
vitamin d unspecified	vitamin d unspecified	1604	253991	62779	18469321	255595	1.8804	1.78917	1.97627	1.880 (1.789-1.976)	0.890329	0.818629	0.962029	0.890 (0.819-0.962)	TRUE	TRUE	TRUE	TRUE
vedolizumab	vedolizumab	1582	63659	62779	18469321	65241	7.47426	7.10608	7.86151	7.474 (7.106-7.862)	2.84039	2.76758	2.9132	2.840 (2.768-2.913)	TRUE	TRUE	TRUE	TRUE
salbutamol	salbutamol	1554	394997	62779	18469321	396551	1.16142	1.10429	1.22151	1.161 (1.104-1.222)	0.211028	0.138296	0.28376	0.211 (0.138-0.284)	TRUE	TRUE	TRUE	TRUE
gabapentin	gabapentin	1528	337598	62779	18469321	339126	1.33983	1.27337	1.40976	1.340 (1.273-1.410)	0.412385	0.339031	0.485739	0.412 (0.339-0.486)	TRUE	TRUE	TRUE	TRUE
oxaliplatin	oxaliplatin	1524	76267	62779	18469321	77791	6.00013	5.69995	6.31611	6.000 (5.700-6.316)	2.53272	2.45874	2.60671	2.533 (2.459-2.607)	TRUE	TRUE	TRUE	TRUE
capecitabine	capecitabine	1510	90512	62779	18469321	92022	5.00435	4.75328	5.26868	5.004 (4.753-5.269)	2.27705	2.20284	2.35125	2.277 (2.203-2.351)	TRUE	TRUE	TRUE	TRUE
hydrochlorothiazide	hydrochlorothiazide	1484	319372	62779	18469321	320856	1.3759	1.30669	1.44878	1.376 (1.307-1.449)	0.450155	0.375743	0.524566	0.450 (0.376-0.525)	TRUE	TRUE	TRUE	TRUE
lorazepam	lorazepam	1413	179384	62779	18469321	180797	2.3477	2.22664	2.47535	2.348 (2.227-2.475)	1.20702	1.13069	1.28336	1.207 (1.131-1.283)	TRUE	TRUE	TRUE	TRUE
tramadol	tramadol	1399	238278	62779	18469321	239677	1.74389	1.65362	1.83908	1.744 (1.654-1.839)	0.78595	0.709318	0.862582	0.786 (0.709-0.863)	TRUE	TRUE	TRUE	TRUE
loperamide	loperamide	1345	77206	62779	18469321	78551	5.21548	4.93891	5.50753	5.215 (4.939-5.508)	2.33857	2.26002	2.41712	2.339 (2.260-2.417)	TRUE	TRUE	TRUE	TRUE
doxorubicin	doxorubicin	1339	120647	62779	18469321	121986	3.3145	3.13888	3.49994	3.314 (3.139-3.500)	1.69712	1.61863	1.77561	1.697 (1.619-1.776)	TRUE	TRUE	TRUE	TRUE
prednisolone	prednisolone	1330	202964	62779	18469321	204294	1.94791	1.8446	2.05702	1.948 (1.845-2.057)	0.943476	0.8649	1.02205	0.943 (0.865-1.022)	TRUE	TRUE	TRUE	TRUE
paclitaxel	paclitaxel	1309	107579	62779	18469321	108888	3.63465	3.43989	3.84044	3.635 (3.440-3.840)	1.82832	1.74892	1.90773	1.828 (1.749-1.908)	TRUE	TRUE	TRUE	TRUE
lisinopril	lisinopril	1309	321333	62779	18469321	322642	1.20268	1.13848	1.2705	1.203 (1.138-1.270)	0.26125	0.182154	0.340347	0.261 (0.182-0.340)	TRUE	TRUE	TRUE	TRUE
folinic acid	folinic acid	1279	59850	62779	18469321	61129	6.39694	6.04886	6.76506	6.397 (6.049-6.765)	2.62779	2.54714	2.70845	2.628 (2.547-2.708)	TRUE	TRUE	TRUE	TRUE
esomeprazole	esomeprazole	1267	247132	62779	18469321	248399	1.51876	1.43638	1.60586	1.519 (1.436-1.606)	0.591511	0.5111	0.671921	0.592 (0.511-0.672)	TRUE	TRUE	TRUE	TRUE
metformin	metformin	1554	490228	62779	18469321	491782	0.930876	0.885099	0.979021	0.931 (0.885-0.979)	-0.0994834	-0.172189	-0.0267783	-0.099 (-0.172--0.027)	FALSE	FALSE	FALSE	TRUE
insulin	insulin	1355	505462	62779	18469321	506817	0.783993	0.742853	0.827412	0.784 (0.743-0.827)	-0.340487	-0.418205	-0.262768	-0.340 (-0.418--0.263)	FALSE	FALSE	FALSE	TRUE
fluticasone	fluticasone	1296	369546	62779	18469321	370842	1.03242	0.977057	1.09091	1.032 (0.977-1.091)	0.0459928	-0.033469	0.125455	0.046 (-0.033-0.125)	FALSE	FALSE	FALSE	TRUE
carboplatin	carboplatin	1287	115027	62779	18469321	116314	3.33963	3.1593	3.53024	3.340 (3.159-3.530)	1.70871	1.62868	1.78874	1.709 (1.629-1.789)	TRUE	TRUE	TRUE	FALSE
budesonide	budesonide	1251	179520	62779	18469321	180771	2.07148	1.95834	2.19116	2.071 (1.958-2.191)	1.03168	0.950698	1.11267	1.032 (0.951-1.113)	TRUE	TRUE	TRUE	FALSE
mesalazine	mesalazine	1243	73310	62779	18469321	74553	5.06877	4.78976	5.36403	5.069 (4.790-5.364)	2.30024	2.21861	2.38186	2.300 (2.219-2.382)	TRUE	TRUE	TRUE	FALSE
hydrocodone	hydrocodone	1232	305952	62779	18469321	307184	1.18836	1.12307	1.25744	1.188 (1.123-1.257)	0.244687	0.163209	0.326165	0.245 (0.163-0.326)	TRUE	TRUE	TRUE	FALSE
irinotecan	irinotecan	1228	42144	62779	18469321	43372	8.72341	8.23769	9.23777	8.723 (8.238-9.238)	3.06421	2.98164	3.14678	3.064 (2.982-3.147)	TRUE	TRUE	TRUE	FALSE
fentanyl	fentanyl	1208	190305	62779	18469321	191513	1.88449	1.77986	1.99527	1.884 (1.780-1.995)	0.897984	0.815624	0.980343	0.898 (0.816-0.980)	TRUE	TRUE	TRUE	FALSE
isotretinoin	isotretinoin	1201	53463	62779	18469321	54664	6.71825	6.34137	7.11753	6.718 (6.341-7.118)	2.69835	2.61512	2.78157	2.698 (2.615-2.782)	TRUE	TRUE	TRUE	FALSE
metoclopramide	metoclopramide	1198	92485	62779	18469321	93683	3.86553	3.64939	4.09448	3.866 (3.649-4.094)	1.91757	1.83461	2.00053	1.918 (1.835-2.001)	TRUE	TRUE	TRUE	FALSE
cyclophosphamide	cyclophosphamide	1154	196977	62779	18469321	198131	1.73711	1.63856	1.84159	1.737 (1.639-1.842)	0.78305	0.698843	0.867258	0.783 (0.699-0.867)	TRUE	TRUE	TRUE	FALSE
vincristine	vincristine	1130	97949	62779	18469321	99079	3.43791	3.24038	3.64747	3.438 (3.240-3.647)	1.75255	1.66723	1.83786	1.753 (1.667-1.838)	TRUE	TRUE	TRUE	FALSE
warfarin	warfarin	1124	217673	62779	18469321	218797	1.52861	1.44082	1.62174	1.529 (1.441-1.622)	0.601946	0.516671	0.68722	0.602 (0.517-0.687)	TRUE	TRUE	TRUE	FALSE
lansoprazole	lansoprazole	1101	181440	62779	18469321	182541	1.79923	1.69484	1.91006	1.799 (1.695-1.910)	0.833515	0.747333	0.919696	0.834 (0.747-0.920)	TRUE	TRUE	TRUE	FALSE
senna spp	senna spp	1088	64349	62779	18469321	65437	5.04429	4.74845	5.35858	5.044 (4.748-5.359)	2.29641	2.20927	2.38354	2.296 (2.209-2.384)	TRUE	TRUE	TRUE	FALSE
docusate	docusate	1071	84196	62779	18469321	85267	3.78986	3.56635	4.02738	3.790 (3.566-4.027)	1.89184	1.8042	1.97948	1.892 (1.804-1.979)	TRUE	TRUE	TRUE	FALSE
simvastatin	simvastatin	1067	284755	62779	18469321	285822	1.10415	1.03919	1.17316	1.104 (1.039-1.173)	0.141411	0.0539902	0.228833	0.141 (0.054-0.229)	TRUE	TRUE	TRUE	FALSE
quetiapine	quetiapine	1041	179653	62779	18469321	180694	1.7166	1.61432	1.82537	1.717 (1.614-1.825)	0.767417	0.678842	0.855993	0.767 (0.679-0.856)	TRUE	TRUE	TRUE	FALSE
vitamin c	vitamin c	1009	168890	62779	18469321	169899	1.76999	1.66294	1.88394	1.770 (1.663-1.884)	0.811288	0.721335	0.90124	0.811 (0.721-0.901)	TRUE	TRUE	TRUE	FALSE
levodopa	levodopa	1004	111373	62779	18469321	112377	2.67895	2.5163	2.85212	2.679 (2.516-2.852)	1.40045	1.31015	1.49075	1.400 (1.310-1.491)	TRUE	TRUE	TRUE	FALSE
trimethoprim	trimethoprim	1004	159967	62779	18469321	160971	1.86022	1.74742	1.98029	1.860 (1.747-1.980)	0.882004	0.791818	0.972189	0.882 (0.792-0.972)	TRUE	TRUE	TRUE	FALSE
sulfamethoxazole	sulfamethoxazole	1003	155952	62779	18469321	156955	1.90659	1.79092	2.02974	1.907 (1.791-2.030)	0.917017	0.82678	1.00725	0.917 (0.827-1.007)	TRUE	TRUE	TRUE	FALSE
rituximab	rituximab	987	212196	62779	18469321	213183	1.3743	1.29035	1.4637	1.374 (1.290-1.464)	0.452104	0.361229	0.542978	0.452 (0.361-0.543)	TRUE	TRUE	TRUE	FALSE
pregabalin	pregabalin	980	250063	62779	18469321	251043	1.15538	1.08459	1.23079	1.155 (1.085-1.231)	0.206006	0.114845	0.297167	0.206 (0.115-0.297)	TRUE	TRUE	TRUE	FALSE
carbidopa	carbidopa	934	98430	62779	18469321	99364	2.81868	2.6415	3.00773	2.819 (2.642-3.008)	1.47384	1.38025	1.56744	1.474 (1.380-1.567)	TRUE	TRUE	TRUE	FALSE
hydromorphone	hydromorphone	934	125054	62779	18469321	125988	2.21536	2.07625	2.3638	2.215 (2.076-2.364)	1.13136	1.03785	1.22486	1.131 (1.038-1.225)	TRUE	TRUE	TRUE	FALSE
allopurinol	allopurinol	927	161153	62779	18469321	162080	1.70268	1.59546	1.8171	1.703 (1.595-1.817)	0.7571	0.663327	0.850872	0.757 (0.663-0.851)	TRUE	TRUE	TRUE	FALSE
octreotide	octreotide	915	32813	62779	18469321	33728	8.31028	7.77823	8.87873	8.310 (7.778-8.879)	3.00294	2.90758	3.0983	3.003 (2.908-3.098)	TRUE	TRUE	TRUE	FALSE
methylprednisolone	methylprednisolone	907	161778	62779	18469321	162685	1.65891	1.55337	1.77163	1.659 (1.553-1.772)	0.720292	0.625514	0.81507	0.720 (0.626-0.815)	TRUE	TRUE	TRUE	FALSE
alprazolam	alprazolam	905	201182	62779	18469321	202087	1.32815	1.2436	1.41844	1.328 (1.244-1.418)	0.404219	0.309389	0.499049	0.404 (0.309-0.499)	TRUE	TRUE	TRUE	FALSE
clonazepam	clonazepam	898	170600	62779	18469321	171498	1.55654	1.45705	1.66282	1.557 (1.457-1.663)	0.629811	0.534583	0.72504	0.630 (0.535-0.725)	TRUE	TRUE	TRUE	FALSE
ustekinumab	ustekinumab	893	88172	62779	18469321	89065	3.00816	2.81493	3.21465	3.008 (2.815-3.215)	1.56701	1.4713	1.66273	1.567 (1.471-1.663)	TRUE	TRUE	TRUE	FALSE
glucose	glucose	892	177985	62779	18469321	178877	1.48125	1.38628	1.58272	1.481 (1.386-1.583)	0.559375	0.463843	0.654907	0.559 (0.464-0.655)	TRUE	TRUE	TRUE	FALSE
diphenhydramine	diphenhydramine	871	163989	62779	18469321	164860	1.57049	1.46863	1.67941	1.570 (1.469-1.679)	0.642768	0.546094	0.739441	0.643 (0.546-0.739)	TRUE	TRUE	TRUE	FALSE
tacrolimus	tacrolimus	840	146331	62779	18469321	147171	1.69815	1.58607	1.81814	1.698 (1.586-1.818)	0.754291	0.655856	0.852727	0.754 (0.656-0.853)	TRUE	TRUE	TRUE	FALSE
valproic acid	valproic acid	838	129428	62779	18469321	130266	1.91705	1.79034	2.05273	1.917 (1.790-2.053)	0.926887	0.8283	1.02547	0.927 (0.828-1.025)	TRUE	TRUE	TRUE	FALSE
sertraline	sertraline	817	201525	62779	18469321	202342	1.19524	1.11537	1.28083	1.195 (1.115-1.281)	0.254989	0.155279	0.3547	0.255 (0.155-0.355)	TRUE	TRUE	TRUE	FALSE
famotidine	famotidine	815	107509	62779	18469321	108324	2.24641	2.09587	2.40776	2.246 (2.096-2.408)	1.15289	1.05289	1.25289	1.153 (1.053-1.253)	TRUE	TRUE	TRUE	FALSE
zolpidem	zolpidem	813	143757	62779	18469321	144570	1.6725	1.56039	1.79266	1.672 (1.560-1.793)	0.732939	0.63291	0.832969	0.733 (0.633-0.833)	TRUE	TRUE	TRUE	FALSE
ciprofloxacin	ciprofloxacin	800	106939	62779	18469321	107739	2.21635	2.06651	2.37706	2.216 (2.067-2.377)	1.13393	1.03302	1.23485	1.134 (1.033-1.235)	TRUE	TRUE	TRUE	FALSE
metronidazole	metronidazole	777	65572	62779	18469321	66349	3.51725	3.27563	3.77669	3.517 (3.276-3.777)	1.79128	1.68868	1.89387	1.791 (1.689-1.894)	TRUE	TRUE	TRUE	FALSE
mycophenolic acid	mycophenolic acid	774	155384	62779	18469321	156158	1.47126	1.37033	1.57962	1.471 (1.370-1.580)	0.55087	0.448419	0.653321	0.551 (0.448-0.653)	TRUE	TRUE	TRUE	FALSE
risankizumab	risankizumab	772	52044	62779	18469321	52816	4.40587	4.10185	4.73242	4.406 (4.102-4.732)	2.11107	2.008	2.21413	2.111 (2.008-2.214)	TRUE	TRUE	TRUE	FALSE
rosuvastatin	rosuvastatin	761	201588	62779	18469321	202349	1.11195	1.0351	1.19451	1.112 (1.035-1.195)	0.15263	0.0493802	0.255879	0.153 (0.049-0.256)	TRUE	TRUE	TRUE	FALSE
olanzapine	olanzapine	758	101876	62779	18469321	102634	2.20347	2.05063	2.36771	2.203 (2.051-2.368)	1.12626	1.02263	1.2299	1.126 (1.023-1.230)	TRUE	TRUE	TRUE	FALSE
bortezomib	bortezomib	754	81091	62779	18469321	81845	2.75659	2.56473	2.9628	2.757 (2.565-2.963)	1.44517	1.34117	1.54917	1.445 (1.341-1.549)	TRUE	TRUE	TRUE	FALSE
duloxetine	duloxetine	750	177322	62779	18469321	178072	1.24728	1.16046	1.3406	1.247 (1.160-1.341)	0.316035	0.212018	0.420052	0.316 (0.212-0.420)	TRUE	TRUE	TRUE	FALSE
prochlorperazine	prochlorperazine	747	55581	62779	18469321	56328	3.98952	3.71006	4.29002	3.990 (3.710-4.290)	1.97076	1.86607	2.07545	1.971 (1.866-2.075)	TRUE	TRUE	TRUE	FALSE
tamsulosin	tamsulosin	743	130357	62779	18469321	131100	1.68494	1.56705	1.81171	1.685 (1.567-1.812)	0.744312	0.639737	0.848886	0.744 (0.640-0.849)	TRUE	TRUE	TRUE	FALSE
sodium lactate	sodium lactate	743	164676	62779	18469321	165419	1.3313	1.2382	1.4314	1.331 (1.238-1.431)	0.408859	0.304345	0.513373	0.409 (0.304-0.513)	TRUE	TRUE	TRUE	FALSE
cisplatin	cisplatin	741	73657	62779	18469321	74398	2.98306	2.77363	3.2083	2.983 (2.774-3.208)	1.55774	1.45281	1.66268	1.558 (1.453-1.663)	TRUE	TRUE	TRUE	FALSE
diazepam	diazepam	735	118716	62779	18469321	119451	1.83117	1.70235	1.96974	1.831 (1.702-1.970)	0.862961	0.757802	0.968121	0.863 (0.758-0.968)	TRUE	TRUE	TRUE	FALSE
amitriptyline	amitriptyline	727	104277	62779	18469321	105004	2.06339	1.91742	2.22048	2.063 (1.917-2.220)	1.03317	0.927396	1.13893	1.033 (0.927-1.139)	TRUE	TRUE	TRUE	FALSE
sodium bicarbonate	sodium bicarbonate	724	62418	62779	18469321	63142	3.44059	3.19618	3.70369	3.441 (3.196-3.704)	1.76096	1.65474	1.86718	1.761 (1.655-1.867)	TRUE	TRUE	TRUE	FALSE
hydrocortisone	hydrocortisone	724	86709	62779	18469321	87433	2.47346	2.29802	2.66229	2.473 (2.298-2.662)	1.2914	1.18534	1.39745	1.291 (1.185-1.397)	TRUE	TRUE	TRUE	FALSE
citalopram	citalopram	710	136432	62779	18469321	137142	1.53709	1.42721	1.65542	1.537 (1.427-1.655)	0.613857	0.506937	0.720777	0.614 (0.507-0.721)	TRUE	TRUE	TRUE	FALSE
gemcitabine	gemcitabine	699	59704	62779	18469321	60403	3.4719	3.22109	3.74223	3.472 (3.221-3.742)	1.77431	1.66623	1.8824	1.774 (1.666-1.882)	TRUE	TRUE	TRUE	FALSE
bisoprolol	bisoprolol	692	157447	62779	18469321	158139	1.29629	1.20253	1.39738	1.296 (1.203-1.397)	0.371343	0.263101	0.479584	0.371 (0.263-0.480)	TRUE	TRUE	TRUE	FALSE
multienzymes	multienzymes	680	42346	62779	18469321	43026	4.76503	4.41555	5.14218	4.765 (4.416-5.142)	2.22401	2.11421	2.3338	2.224 (2.114-2.334)	TRUE	TRUE	TRUE	FALSE
salmeterol	salmeterol	677	166550	62779	18469321	167227	1.198	1.11044	1.29245	1.198 (1.110-1.292)	0.259159	0.149757	0.368561	0.259 (0.150-0.369)	TRUE	TRUE	TRUE	FALSE
tiotropium	tiotropium	657	153151	62779	18469321	153808	1.26484	1.17106	1.36612	1.265 (1.171-1.366)	0.336637	0.22559	0.447684	0.337 (0.226-0.448)	TRUE	TRUE	TRUE	FALSE
risperidone	risperidone	645	126886	62779	18469321	127531	1.50063	1.38835	1.62199	1.501 (1.388-1.622)	0.580362	0.468256	0.692469	0.580 (0.468-0.692)	TRUE	TRUE	TRUE	FALSE
enoxaparin	enoxaparin	640	88538	62779	18469321	89178	2.13821	1.97746	2.31202	2.138 (1.977-2.312)	1.08523	0.972575	1.19789	1.085 (0.973-1.198)	TRUE	TRUE	TRUE	FALSE
trazodone	trazodone	635	116030	62779	18469321	116665	1.61629	1.49442	1.74808	1.616 (1.494-1.748)	0.686329	0.573332	0.799326	0.686 (0.573-0.799)	TRUE	TRUE	TRUE	FALSE
spironolactone	spironolactone	635	138899	62779	18469321	139534	1.34849	1.24686	1.4584	1.348 (1.247-1.458)	0.428088	0.315141	0.541035	0.428 (0.315-0.541)	TRUE	TRUE	TRUE	FALSE
unsaturated fatty acids	unsaturated fatty acids	630	156636	62779	18469321	157266	1.18513	1.0955	1.28209	1.185 (1.096-1.282)	0.244114	0.130755	0.357472	0.244 (0.131-0.357)	TRUE	TRUE	TRUE	FALSE
ramipril	ramipril	627	141706	62779	18469321	142333	1.30476	1.20584	1.41179	1.305 (1.206-1.412)	0.381173	0.267524	0.494822	0.381 (0.268-0.495)	TRUE	TRUE	TRUE	FALSE
atenolol	atenolol	617	135922	62779	18469321	136539	1.33879	1.23651	1.44954	1.339 (1.237-1.450)	0.417971	0.303409	0.532534	0.418 (0.303-0.533)	TRUE	TRUE	TRUE	FALSE
venlafaxine	venlafaxine	615	143145	62779	18469321	143760	1.26658	1.16967	1.37151	1.267 (1.170-1.372)	0.338947	0.224214	0.453679	0.339 (0.224-0.454)	TRUE	TRUE	TRUE	FALSE
lactulose	lactulose	614	40900	62779	18469321	41514	4.45028	4.1078	4.82131	4.450 (4.108-4.821)	2.12855	2.01313	2.24397	2.129 (2.013-2.244)	TRUE	TRUE	TRUE	FALSE
alendronic acid	alendronic acid	597	111385	62779	18469321	111982	1.58237	1.45952	1.71556	1.582 (1.460-1.716)	0.656552	0.540061	0.773042	0.657 (0.540-0.773)	TRUE	TRUE	TRUE	FALSE
aciclovir	aciclovir	597	131688	62779	18469321	132285	1.33692	1.23317	1.44941	1.337 (1.233-1.449)	0.416173	0.299729	0.532616	0.416 (0.300-0.533)	TRUE	TRUE	TRUE	FALSE
promethazine	promethazine	591	62501	62779	18469321	63092	2.79881	2.58005	3.03611	2.799 (2.580-3.036)	1.46972	1.35241	1.58703	1.470 (1.352-1.587)	TRUE	TRUE	TRUE	FALSE
codeine	codeine	583	106557	62779	18469321	107140	1.61533	1.48849	1.75298	1.615 (1.488-1.753)	0.686143	0.568271	0.804015	0.686 (0.568-0.804)	TRUE	TRUE	TRUE	FALSE
escitalopram	escitalopram	582	138983	62779	18469321	139565	1.23413	1.13721	1.33932	1.234 (1.137-1.339)	0.302237	0.184339	0.420135	0.302 (0.184-0.420)	TRUE	TRUE	TRUE	FALSE
diltiazem	diltiazem	580	93402	62779	18469321	93982	1.83458	1.69012	1.99139	1.835 (1.690-1.991)	0.86775	0.749534	0.985966	0.868 (0.750-0.986)	TRUE	TRUE	TRUE	FALSE
atropine	atropine	577	28953	62779	18469321	29530	5.9081	5.43872	6.41798	5.908 (5.439-6.418)	2.53042	2.41112	2.64972	2.530 (2.411-2.650)	TRUE	TRUE	TRUE	FALSE
etoposide	etoposide	570	70023	62779	18469321	70593	2.40759	2.21626	2.61543	2.408 (2.216-2.615)	1.25555	1.1362	1.3749	1.256 (1.136-1.375)	TRUE	TRUE	TRUE	FALSE
nivolumab	nivolumab	569	83012	62779	18469321	83581	2.02584	1.86482	2.20077	2.026 (1.865-2.201)	1.00938	0.890001	1.12876	1.009 (0.890-1.129)	TRUE	TRUE	TRUE	FALSE
mirtazapine	mirtazapine	569	90376	62779	18469321	90945	1.86003	1.71222	2.0206	1.860 (1.712-2.021)	0.887563	0.768217	1.00691	0.888 (0.768-1.007)	TRUE	TRUE	TRUE	FALSE
haloperidol	haloperidol	558	42114	62779	18469321	42672	3.92401	3.60825	4.2674	3.924 (3.608-4.267)	1.95112	1.83021	2.07203	1.951 (1.830-2.072)	TRUE	TRUE	TRUE	FALSE
pembrolizumab	pembrolizumab	552	77307	62779	18469321	77859	2.11043	1.94022	2.29557	2.110 (1.940-2.296)	1.06801	0.946805	1.18921	1.068 (0.947-1.189)	TRUE	TRUE	TRUE	FALSE
vitamin b6	vitamin b6	551	77731	62779	18469321	78282	2.09503	1.92592	2.27899	2.095 (1.926-2.279)	1.05758	0.936272	1.17888	1.058 (0.936-1.179)	TRUE	TRUE	TRUE	FALSE
teduglutide	teduglutide	547	10375	62779	18469321	10922	15.6384	14.3448	17.0487	15.638 (14.345-17.049)	3.8883	3.764	4.0126	3.888 (3.764-4.013)	TRUE	TRUE	TRUE	FALSE
cytarabine	cytarabine	547	62675	62779	18469321	63222	2.58139	2.37214	2.8091	2.581 (2.372-2.809)	1.35533	1.23349	1.47717	1.355 (1.233-1.477)	TRUE	TRUE	TRUE	FALSE
olmesartan	olmesartan	535	64762	62779	18469321	65297	2.44265	2.24259	2.66055	2.443 (2.243-2.661)	1.2768	1.15364	1.39996	1.277 (1.154-1.400)	TRUE	TRUE	TRUE	FALSE
niraparib	niraparib	534	20351	62779	18469321	20885	7.7772	7.1343	8.47804	7.777 (7.134-8.478)	2.91856	2.79424	3.04288	2.919 (2.794-3.043)	TRUE	TRUE	TRUE	FALSE
semaglutide	semaglutide	533	49523	62779	18469321	50056	3.18488	2.92327	3.46992	3.185 (2.923-3.470)	1.65487	1.53133	1.7784	1.655 (1.531-1.778)	TRUE	TRUE	TRUE	FALSE
cetuximab	cetuximab	523	29298	62779	18469321	29821	5.28742	4.84771	5.76701	5.287 (4.848-5.767)	2.37477	2.24965	2.49989	2.375 (2.250-2.500)	TRUE	TRUE	TRUE	FALSE
covid 19 vaccine	covid 19 vaccine	521	65097	62779	18469321	65618	2.36591	2.16971	2.57986	2.366 (2.170-2.580)	1.23154	1.10677	1.35631	1.232 (1.107-1.356)	TRUE	TRUE	TRUE	FALSE
vitamin e	vitamin e	516	91490	62779	18469321	92006	1.66472	1.52618	1.81582	1.665 (1.526-1.816)	0.730032	0.60481	0.855253	0.730 (0.605-0.855)	TRUE	TRUE	TRUE	FALSE
carvedilol	carvedilol	516	137722	62779	18469321	138238	1.1031	1.01139	1.20314	1.103 (1.011-1.203)	0.142688	0.0175824	0.267793	0.143 (0.018-0.268)	TRUE	TRUE	TRUE	FALSE
levofloxacin	levofloxacin	502	101996	62779	18469321	102498	1.45157	1.32923	1.58517	1.452 (1.329-1.585)	0.534633	0.40774	0.661527	0.535 (0.408-0.662)	TRUE	TRUE	TRUE	FALSE
celecoxib	celecoxib	499	125155	62779	18469321	125654	1.17436	1.07515	1.28273	1.174 (1.075-1.283)	0.232147	0.104935	0.35936	0.232 (0.105-0.359)	TRUE	TRUE	TRUE	FALSE
zinc	zinc	496	81149	62779	18469321	81645	1.80454	1.6515	1.97177	1.805 (1.651-1.972)	0.845473	0.717747	0.973198	0.845 (0.718-0.973)	TRUE	TRUE	TRUE	FALSE
sitagliptin	sitagliptin	490	94964	62779	18469321	95454	1.52208	1.3923	1.66396	1.522 (1.392-1.664)	0.602514	0.474076	0.730952	0.603 (0.474-0.731)	TRUE	TRUE	TRUE	FALSE
ipratropium	ipratropium	485	83571	62779	18469321	84056	1.71286	1.56606	1.87342	1.713 (1.566-1.873)	0.771198	0.642066	0.90033	0.771 (0.642-0.900)	TRUE	TRUE	TRUE	FALSE
teriparatide	teriparatide	480	113948	62779	18469321	114428	1.24113	1.13431	1.358	1.241 (1.134-1.358)	0.31127	0.181575	0.440966	0.311 (0.182-0.441)	TRUE	TRUE	TRUE	FALSE
nifedipine	nifedipine	475	58280	62779	18469321	58755	2.40844	2.19975	2.63694	2.408 (2.200-2.637)	1.25783	1.12721	1.38845	1.258 (1.127-1.388)	TRUE	TRUE	TRUE	FALSE
lidocaine	lidocaine	467	87809	62779	18469321	88276	1.56887	1.43201	1.71881	1.569 (1.432-1.719)	0.646081	0.514539	0.777624	0.646 (0.515-0.778)	TRUE	TRUE	TRUE	FALSE
everolimus	everolimus	466	52502	62779	18469321	52968	2.62329	2.39383	2.87475	2.623 (2.394-2.875)	1.37987	1.24796	1.51178	1.380 (1.248-1.512)	TRUE	TRUE	TRUE	FALSE
zopiclone	zopiclone	462	53245	62779	18469321	53707	2.56421	2.33902	2.81108	2.564 (2.339-2.811)	1.34748	1.21501	1.47994	1.347 (1.215-1.480)	TRUE	TRUE	TRUE	FALSE
heparin	heparin	458	69830	62779	18469321	70288	1.9364	1.76581	2.12347	1.936 (1.766-2.123)	0.946801	0.813905	1.0797	0.947 (0.814-1.080)	TRUE	TRUE	TRUE	FALSE
fluconazole	fluconazole	455	66870	62779	18469321	67325	2.00909	1.83153	2.20388	2.009 (1.832-2.204)	0.999475	0.866129	1.13282	0.999 (0.866-1.133)	TRUE	TRUE	TRUE	FALSE
zoledronic acid	zoledronic acid	450	104188	62779	18469321	104638	1.27262	1.15969	1.39655	1.273 (1.160-1.397)	0.347392	0.213477	0.481307	0.347 (0.213-0.481)	TRUE	TRUE	TRUE	FALSE
certolizumab	certolizumab	449	102763	62779	18469321	103212	1.28748	1.1731	1.41301	1.287 (1.173-1.413)	0.363985	0.229919	0.498051	0.364 (0.230-0.498)	TRUE	TRUE	TRUE	FALSE
baclofen	baclofen	446	99236	62779	18469321	99682	1.32452	1.20647	1.45412	1.325 (1.206-1.454)	0.40454	0.270019	0.53906	0.405 (0.270-0.539)	TRUE	TRUE	TRUE	FALSE
aripiprazole	aripiprazole	439	117041	62779	18469321	117480	1.10421	1.00509	1.2131	1.104 (1.005-1.213)	0.144762	0.00923352	0.280291	0.145 (0.009-0.280)	TRUE	TRUE	TRUE	FALSE
pravastatin	pravastatin	436	96913	62779	18469321	97349	1.32581	1.20638	1.45708	1.326 (1.206-1.457)	0.406064	0.270024	0.542104	0.406 (0.270-0.542)	TRUE	TRUE	TRUE	FALSE
bisacodyl	bisacodyl	417	22495	62779	18469321	22912	5.48342	4.97559	6.04309	5.483 (4.976-6.043)	2.4289	2.28888	2.56892	2.429 (2.289-2.569)	TRUE	TRUE	TRUE	FALSE
minerals unspecified	minerals unspecified	409	41494	62779	18469321	41903	2.9123	2.6412	3.21123	2.912 (2.641-3.211)	1.53013	1.38934	1.67091	1.530 (1.389-1.671)	TRUE	TRUE	TRUE	FALSE
diphenoxylate	diphenoxylate	407	18582	62779	18469321	18989	6.47927	5.87133	7.15015	6.479 (5.871-7.150)	2.66488	2.52294	2.80682	2.665 (2.523-2.807)	TRUE	TRUE	TRUE	FALSE
piperacillin	piperacillin	405	46009	62779	18469321	46414	2.60002	2.35698	2.86811	2.600 (2.357-2.868)	1.36848	1.22708	1.50988	1.368 (1.227-1.510)	TRUE	TRUE	TRUE	FALSE
vancomycin	vancomycin	405	68369	62779	18469321	68774	1.74756	1.58443	1.92749	1.748 (1.584-1.927)	0.801201	0.659999	0.942404	0.801 (0.660-0.942)	TRUE	TRUE	TRUE	FALSE
tazobactam	tazobactam	403	46270	62779	18469321	46673	2.57247	2.33145	2.83839	2.572 (2.331-2.838)	1.35333	1.21159	1.49507	1.353 (1.212-1.495)	TRUE	TRUE	TRUE	FALSE
vitamin d2	vitamin d2	403	56828	62779	18469321	57231	2.09333	1.89736	2.30955	2.093 (1.897-2.310)	1.05913	0.917505	1.20076	1.059 (0.918-1.201)	TRUE	TRUE	TRUE	FALSE
cyclobenzaprine	cyclobenzaprine	401	74141	62779	18469321	74542	1.59499	1.44544	1.76002	1.595 (1.445-1.760)	0.67073	0.528867	0.812593	0.671 (0.529-0.813)	TRUE	TRUE	TRUE	FALSE
docetaxel	docetaxel	400	91123	62779	18469321	91523	1.29329	1.17194	1.42721	1.293 (1.172-1.427)	0.371063	0.229096	0.513031	0.371 (0.229-0.513)	TRUE	TRUE	TRUE	FALSE
rabeprazole	rabeprazole	395	46967	62779	18469321	47362	2.48357	2.2487	2.74297	2.484 (2.249-2.743)	1.30334	1.1602	1.44647	1.303 (1.160-1.446)	TRUE	TRUE	TRUE	FALSE
metamizole	metamizole	388	36029	62779	18469321	36417	3.18171	2.87793	3.51755	3.182 (2.878-3.518)	1.65671	1.51213	1.80128	1.657 (1.512-1.801)	TRUE	TRUE	TRUE	FALSE
vitamin b1	vitamin b1	388	61419	62779	18469321	61807	1.86385	1.68627	2.06014	1.864 (1.686-2.060)	0.89358	0.749317	1.03784	0.894 (0.749-1.038)	TRUE	TRUE	TRUE	FALSE
lithium	lithium	378	46821	62779	18469321	47199	2.38346	2.15336	2.63815	2.383 (2.153-2.638)	1.24501	1.09874	1.39127	1.245 (1.099-1.391)	TRUE	TRUE	TRUE	FALSE
vitamin b unspecified	vitamin b unspecified	377	67214	62779	18469321	67591	1.65406	1.49436	1.83082	1.654 (1.494-1.831)	0.723139	0.576855	0.869423	0.723 (0.577-0.869)	TRUE	TRUE	TRUE	FALSE
mercaptopurine	mercaptopurine	368	22925	62779	18469321	23293	4.74448	4.27889	5.26073	4.744 (4.279-5.261)	2.22523	2.07643	2.37402	2.225 (2.076-2.374)	TRUE	TRUE	TRUE	FALSE
enalapril	enalapril	366	69934	62779	18469321	70300	1.54284	1.39181	1.71026	1.543 (1.392-1.710)	0.623841	0.475421	0.772261	0.624 (0.475-0.772)	TRUE	TRUE	TRUE	FALSE
digoxin	digoxin	363	76328	62779	18469321	76691	1.40146	1.26376	1.55415	1.401 (1.264-1.554)	0.48647	0.337479	0.635462	0.486 (0.337-0.635)	TRUE	TRUE	TRUE	FALSE
dabigatran	dabigatran	362	80421	62779	18469321	80783	1.32615	1.1957	1.47083	1.326 (1.196-1.471)	0.407509	0.258332	0.556686	0.408 (0.258-0.557)	TRUE	TRUE	TRUE	FALSE
candesartan	candesartan	344	67134	62779	18469321	67478	1.51028	1.35806	1.67956	1.510 (1.358-1.680)	0.593763	0.440719	0.746807	0.594 (0.441-0.747)	TRUE	TRUE	TRUE	FALSE
vitamin a	vitamin a	343	59133	62779	18469321	59476	1.71036	1.53768	1.90243	1.710 (1.538-1.902)	0.771679	0.618363	0.924995	0.772 (0.618-0.925)	TRUE	TRUE	TRUE	FALSE
dicycloverine	dicycloverine	342	22015	62779	18469321	22357	4.58985	4.12371	5.10868	4.590 (4.124-5.109)	2.17898	2.02472	2.33324	2.179 (2.025-2.333)	TRUE	TRUE	TRUE	FALSE
hydroxyzine	hydroxyzine	342	68392	62779	18469321	68734	1.47373	1.3248	1.63941	1.474 (1.325-1.639)	0.558769	0.405292	0.712247	0.559 (0.405-0.712)	TRUE	TRUE	TRUE	FALSE
clonidine	clonidine	337	63206	62779	18469321	63543	1.57165	1.41169	1.74974	1.572 (1.412-1.750)	0.650871	0.496243	0.805499	0.651 (0.496-0.805)	TRUE	TRUE	TRUE	FALSE
filgrastim	filgrastim	333	43129	62779	18469321	43462	2.27827	2.04482	2.53838	2.278 (2.045-2.538)	1.18165	1.02593	1.33738	1.182 (1.026-1.337)	TRUE	TRUE	TRUE	FALSE
valaciclovir	valaciclovir	328	77871	62779	18469321	78199	1.24044	1.11263	1.38292	1.240 (1.113-1.383)	0.312527	0.155896	0.469159	0.313 (0.156-0.469)	TRUE	TRUE	TRUE	FALSE
sulfasalazine	sulfasalazine	323	73484	62779	18469321	73807	1.29466	1.16029	1.44459	1.295 (1.160-1.445)	0.373824	0.215981	0.531667	0.374 (0.216-0.532)	TRUE	TRUE	TRUE	FALSE
glyceryl trinitrate	glyceryl trinitrate	322	68695	62779	18469321	69017	1.38096	1.23741	1.54118	1.381 (1.237-1.541)	0.466167	0.308059	0.624276	0.466 (0.308-0.624)	TRUE	TRUE	TRUE	FALSE
imatinib	imatinib	317	63074	62779	18469321	63391	1.48101	1.32589	1.65428	1.481 (1.326-1.654)	0.56633	0.406963	0.725697	0.566 (0.407-0.726)	TRUE	TRUE	TRUE	FALSE
simeticone	simeticone	316	22353	62779	18469321	22669	4.17497	3.73517	4.66655	4.175 (3.735-4.667)	2.04526	1.88494	2.20559	2.045 (1.885-2.206)	TRUE	TRUE	TRUE	FALSE
ursodeoxycholic acid	ursodeoxycholic acid	314	35318	62779	18469321	35632	2.62371	2.34718	2.93283	2.624 (2.347-2.933)	1.38372	1.2233	1.54415	1.384 (1.223-1.544)	TRUE	TRUE	TRUE	FALSE
macitentan	macitentan	312	61144	62779	18469321	61456	1.5037	1.34501	1.6811	1.504 (1.345-1.681)	0.588189	0.427554	0.748823	0.588 (0.428-0.749)	TRUE	TRUE	TRUE	FALSE
carbamazepine	carbamazepine	312	64319	62779	18469321	64631	1.42922	1.27842	1.59782	1.429 (1.278-1.598)	0.515518	0.354904	0.676133	0.516 (0.355-0.676)	TRUE	TRUE	TRUE	FALSE
upadacitinib	upadacitinib	308	54418	62779	18469321	54726	1.6684	1.49121	1.86663	1.668 (1.491-1.867)	0.736954	0.575244	0.898665	0.737 (0.575-0.899)	TRUE	TRUE	TRUE	FALSE
sunitinib	sunitinib	305	41513	62779	18469321	41818	2.16716	1.93576	2.42621	2.167 (1.936-2.426)	1.11097	0.948334	1.2736	1.111 (0.948-1.274)	TRUE	TRUE	TRUE	FALSE
perindopril	perindopril	305	51392	62779	18469321	51697	1.74963	1.56294	1.95862	1.750 (1.563-1.959)	0.805022	0.642503	0.967541	0.805 (0.643-0.968)	TRUE	TRUE	TRUE	FALSE
clavulanic acid	clavulanic acid	302	68920	62779	18469321	69222	1.29053	1.15229	1.44536	1.291 (1.152-1.445)	0.369672	0.206479	0.532865	0.370 (0.206-0.533)	TRUE	TRUE	TRUE	FALSE
colestyramine	colestyramine	297	12222	62779	18469321	12519	7.17832	6.39613	8.05616	7.178 (6.396-8.056)	2.81259	2.64646	2.97872	2.813 (2.646-2.979)	TRUE	TRUE	TRUE	FALSE
panitumumab	panitumumab	296	13381	62779	18469321	13677	6.53397	5.82158	7.33354	6.534 (5.822-7.334)	2.68013	2.51389	2.84636	2.680 (2.514-2.846)	TRUE	TRUE	TRUE	FALSE
atezolizumab	atezolizumab	296	31065	62779	18469321	31361	2.81176	2.50698	3.1536	2.812 (2.507-3.154)	1.48303	1.31779	1.64827	1.483 (1.318-1.648)	TRUE	TRUE	TRUE	FALSE
verapamil	verapamil	294	48304	62779	18469321	48598	1.79433	1.59952	2.01286	1.794 (1.600-2.013)	0.841385	0.675866	1.0069	0.841 (0.676-1.007)	TRUE	TRUE	TRUE	FALSE
granisetron	granisetron	291	18505	62779	18469321	18796	4.64326	4.13445	5.21469	4.643 (4.134-5.215)	2.19702	2.02988	2.36416	2.197 (2.030-2.364)	TRUE	TRUE	TRUE	FALSE
methadone	methadone	290	53314	62779	18469321	53604	1.60306	1.42795	1.79964	1.603 (1.428-1.800)	0.680251	0.513656	0.846846	0.680 (0.514-0.847)	TRUE	TRUE	TRUE	FALSE
erlotinib	erlotinib	289	44819	62779	18469321	45108	1.90117	1.69306	2.13486	1.901 (1.693-2.135)	0.924232	0.757269	1.0912	0.924 (0.757-1.091)	TRUE	TRUE	TRUE	FALSE
domperidone	domperidone	287	23876	62779	18469321	24163	3.54801	3.15735	3.98701	3.548 (3.157-3.987)	1.81478	1.64678	1.98277	1.815 (1.647-1.983)	TRUE	TRUE	TRUE	FALSE
fenofibrate	fenofibrate	287	57939	62779	18469321	58226	1.4594	1.29923	1.6393	1.459 (1.299-1.639)	0.545983	0.378566	0.713399	0.546 (0.379-0.713)	TRUE	TRUE	TRUE	FALSE
ivacaftor	ivacaftor	280	31763	62779	18469321	32043	2.60056	2.31132	2.926	2.601 (2.311-2.926)	1.3721	1.2023	1.5419	1.372 (1.202-1.542)	TRUE	TRUE	TRUE	FALSE
meloxicam	meloxicam	280	70606	62779	18469321	70886	1.16743	1.03788	1.31315	1.167 (1.038-1.313)	0.226655	0.0572585	0.396052	0.227 (0.057-0.396)	TRUE	TRUE	TRUE	FALSE
loxoprofen	loxoprofen	275	19234	62779	18469321	19509	4.2204	3.74581	4.75513	4.220 (3.746-4.755)	2.06201	1.89023	2.23379	2.062 (1.890-2.234)	TRUE	TRUE	TRUE	FALSE
glimepiride	glimepiride	272	63053	62779	18469321	63325	1.27028	1.12736	1.43132	1.270 (1.127-1.431)	0.347707	0.175827	0.519587	0.348 (0.176-0.520)	TRUE	TRUE	TRUE	FALSE
loxapine	loxapine	271	6336	62779	18469321	6607	12.6334	11.1843	14.2703	12.633 (11.184-14.270)	3.60273	3.42742	3.77804	3.603 (3.427-3.778)	TRUE	TRUE	TRUE	FALSE
irbesartan	irbesartan	268	59666	62779	18469321	59934	1.32281	1.17293	1.49184	1.323 (1.173-1.492)	0.40581	0.232647	0.578973	0.406 (0.233-0.579)	TRUE	TRUE	TRUE	FALSE
olaparib	olaparib	266	16447	62779	18469321	16713	4.77407	4.22831	5.39027	4.774 (4.228-5.390)	2.23732	2.06253	2.41212	2.237 (2.063-2.412)	TRUE	TRUE	TRUE	FALSE
vitamin b7	vitamin b7	266	49194	62779	18469321	49460	1.59328	1.41204	1.79777	1.593 (1.412-1.798)	0.672146	0.49826	0.846032	0.672 (0.498-0.846)	TRUE	TRUE	TRUE	FALSE
melatonin	melatonin	262	46940	62779	18469321	47202	1.64477	1.45633	1.85759	1.645 (1.456-1.858)	0.71778	0.542568	0.892993	0.718 (0.543-0.893)	TRUE	TRUE	TRUE	FALSE
torasemide	torasemide	262	52348	62779	18469321	52610	1.47442	1.30554	1.66514	1.474 (1.306-1.665)	0.561298	0.386135	0.73646	0.561 (0.386-0.736)	TRUE	TRUE	TRUE	FALSE
letrozole	letrozole	262	56837	62779	18469321	57099	1.35764	1.20217	1.53322	1.358 (1.202-1.533)	0.443174	0.268045	0.618302	0.443 (0.268-0.618)	TRUE	TRUE	TRUE	FALSE
vitamin b2	vitamin b2	256	43691	62779	18469321	43947	1.72675	1.52674	1.95297	1.727 (1.527-1.953)	0.787565	0.610303	0.964827	0.788 (0.610-0.965)	TRUE	TRUE	TRUE	FALSE
oxybutynin	oxybutynin	253	45928	62779	18469321	46181	1.62312	1.43411	1.83706	1.623 (1.434-1.837)	0.699093	0.520823	0.877364	0.699 (0.521-0.877)	TRUE	TRUE	TRUE	FALSE
triamcinolone	triamcinolone	253	63582	62779	18469321	63835	1.17133	1.03502	1.32559	1.171 (1.035-1.326)	0.232062	0.0539262	0.410199	0.232 (0.054-0.410)	TRUE	TRUE	TRUE	FALSE
sucralfate	sucralfate	251	23212	62779	18469321	23463	3.19001	2.81622	3.61341	3.190 (2.816-3.613)	1.66454	1.4851	1.84398	1.665 (1.485-1.844)	TRUE	TRUE	TRUE	FALSE
riociguat	riociguat	251	28728	62779	18469321	28979	2.57673	2.27509	2.91836	2.577 (2.275-2.918)	1.35994	1.18069	1.5392	1.360 (1.181-1.539)	TRUE	TRUE	TRUE	FALSE
lenvatinib	lenvatinib	251	31179	62779	18469321	31430	2.37385	2.09605	2.68848	2.374 (2.096-2.688)	1.24282	1.06362	1.42201	1.243 (1.064-1.422)	TRUE	TRUE	TRUE	FALSE
tirzepatide	tirzepatide	250	58001	62779	18469321	58251	1.26914	1.1206	1.43737	1.269 (1.121-1.437)	0.346982	0.167759	0.526204	0.347 (0.168-0.526)	TRUE	TRUE	TRUE	FALSE
probiotics unspecified	probiotics unspecified	246	30474	62779	18469321	30720	2.38029	2.0991	2.69915	2.380 (2.099-2.699)	1.24687	1.06587	1.42786	1.247 (1.066-1.428)	TRUE	TRUE	TRUE	FALSE
risedronic acid	risedronic acid	244	34491	62779	18469321	34735	2.08545	1.83826	2.36588	2.085 (1.838-2.366)	1.05794	0.876293	1.23958	1.058 (0.876-1.240)	TRUE	TRUE	TRUE	FALSE
midazolam	midazolam	241	32762	62779	18469321	33003	2.16862	1.91005	2.46219	2.169 (1.910-2.462)	1.11395	0.931164	1.29673	1.114 (0.931-1.297)	TRUE	TRUE	TRUE	FALSE
ipilimumab	ipilimumab	241	37402	62779	18469321	37643	1.8991	1.67277	2.15607	1.899 (1.673-2.156)	0.924176	0.741472	1.10688	0.924 (0.741-1.107)	TRUE	TRUE	TRUE	FALSE
amino acids unspecified	amino acids unspecified	240	8617	62779	18469321	8857	8.22153	7.23007	9.34894	8.222 (7.230-9.349)	3.00544	2.82049	3.1904	3.005 (2.820-3.190)	TRUE	TRUE	TRUE	FALSE
naloxone	naloxone	240	47826	62779	18469321	48066	1.47816	1.30176	1.67846	1.478 (1.302-1.678)	0.565583	0.38263	0.748536	0.566 (0.383-0.749)	TRUE	TRUE	TRUE	FALSE
plantago spp	plantago spp	234	16959	62779	18469321	17193	4.07076	3.5772	4.63241	4.071 (3.577-4.632)	2.0123	1.82624	2.19836	2.012 (1.826-2.198)	TRUE	TRUE	TRUE	FALSE
nystatin	nystatin	234	30768	62779	18469321	31002	2.24208	1.97101	2.55042	2.242 (1.971-2.550)	1.16183	0.976333	1.34733	1.162 (0.976-1.347)	TRUE	TRUE	TRUE	FALSE
meropenem	meropenem	234	32397	62779	18469321	32631	2.12915	1.87179	2.42191	2.129 (1.872-2.422)	1.08796	0.90249	1.27342	1.088 (0.902-1.273)	TRUE	TRUE	TRUE	FALSE
temazepam	temazepam	234	36815	62779	18469321	37049	1.87319	1.64686	2.13064	1.873 (1.647-2.131)	0.904775	0.719388	1.09016	0.905 (0.719-1.090)	TRUE	TRUE	TRUE	FALSE
clindamycin	clindamycin	234	45071	62779	18469321	45305	1.52938	1.34469	1.73944	1.529 (1.345-1.739)	0.614554	0.429273	0.799834	0.615 (0.429-0.800)	TRUE	TRUE	TRUE	FALSE
sevelamer	sevelamer	232	19231	62779	18469321	19463	3.55859	3.12575	4.05138	3.559 (3.126-4.051)	1.82107	1.63438	2.00777	1.821 (1.634-2.008)	TRUE	TRUE	TRUE	FALSE
epoetin alfa	epoetin alfa	232	40555	62779	18469321	40787	1.68552	1.4811	1.91815	1.686 (1.481-1.918)	0.753777	0.567657	0.939896	0.754 (0.568-0.940)	TRUE	TRUE	TRUE	FALSE
ceftriaxone	ceftriaxone	230	46491	62779	18469321	46721	1.45712	1.27975	1.65907	1.457 (1.280-1.659)	0.545387	0.358537	0.732236	0.545 (0.359-0.732)	TRUE	TRUE	TRUE	FALSE
pemetrexed	pemetrexed	229	31680	62779	18469321	31909	2.13073	1.87056	2.42708	2.131 (1.871-2.427)	1.08921	0.901743	1.27667	1.089 (0.902-1.277)	TRUE	TRUE	TRUE	FALSE
tizanidine	tizanidine	227	44340	62779	18469321	44567	1.50798	1.32328	1.71846	1.508 (1.323-1.718)	0.59462	0.406534	0.782706	0.595 (0.407-0.783)	TRUE	TRUE	TRUE	FALSE
bosentan	bosentan	226	52645	62779	18469321	52871	1.2639	1.10884	1.44066	1.264 (1.109-1.441)	0.341788	0.153366	0.53021	0.342 (0.153-0.530)	TRUE	TRUE	TRUE	FALSE
levofolinic acid	levofolinic acid	225	8743	62779	18469321	8968	7.59473	6.65178	8.67135	7.595 (6.652-8.671)	2.89477	2.70399	3.08555	2.895 (2.704-3.086)	TRUE	TRUE	TRUE	FALSE
sodium picosulfate	sodium picosulfate	222	8955	62779	18469321	9177	7.31563	6.40203	8.35961	7.316 (6.402-8.360)	2.84226	2.65029	3.03424	2.842 (2.650-3.034)	TRUE	TRUE	TRUE	FALSE
melphalan	melphalan	220	27704	62779	18469321	27924	2.34094	2.04961	2.67366	2.341 (2.050-2.674)	1.22406	1.03277	1.41536	1.224 (1.033-1.415)	TRUE	TRUE	TRUE	FALSE
rofecoxib	rofecoxib	220	45302	62779	18469321	45522	1.43021	1.25248	1.63316	1.430 (1.252-1.633)	0.519046	0.328039	0.710052	0.519 (0.328-0.710)	TRUE	TRUE	TRUE	FALSE
trifluridine	trifluridine	219	10323	62779	18469321	10542	6.25964	5.47423	7.15775	6.260 (5.474-7.158)	2.62271	2.42976	2.81566	2.623 (2.430-2.816)	TRUE	TRUE	TRUE	FALSE
carbohydrates unspecified	carbohydrates unspecified	217	6555	62779	18469321	6772	9.76952	8.53181	11.1868	9.770 (8.532-11.187)	3.24788	3.05297	3.44278	3.248 (3.053-3.443)	TRUE	TRUE	TRUE	FALSE
tipiracil	tipiracil	217	9992	62779	18469321	10209	6.40785	5.60022	7.33197	6.408 (5.600-7.332)	2.65583	2.46195	2.84971	2.656 (2.462-2.850)	TRUE	TRUE	TRUE	FALSE
scopolamine	scopolamine	214	12709	62779	18469321	12923	4.96733	4.33859	5.68719	4.967 (4.339-5.687)	2.2958	2.10103	2.49057	2.296 (2.101-2.491)	TRUE	TRUE	TRUE	FALSE
betamethasone	betamethasone	214	45926	62779	18469321	46140	1.37212	1.19942	1.5697	1.372 (1.199-1.570)	0.459883	0.266258	0.653508	0.460 (0.266-0.654)	TRUE	TRUE	TRUE	FALSE
doxazosin	doxazosin	210	38722	62779	18469321	38932	1.5975	1.39458	1.82995	1.598 (1.395-1.830)	0.677839	0.48232	0.873359	0.678 (0.482-0.873)	TRUE	TRUE	TRUE	FALSE
cefalexin	cefalexin	209	35073	62779	18469321	35282	1.75563	1.53207	2.01181	1.756 (1.532-2.012)	0.813002	0.616967	1.00904	0.813 (0.617-1.009)	TRUE	TRUE	TRUE	FALSE
telmisartan	telmisartan	204	39381	62779	18469321	39585	1.52569	1.32928	1.75112	1.526 (1.329-1.751)	0.612224	0.413897	0.810551	0.612 (0.414-0.811)	TRUE	TRUE	TRUE	FALSE
rebamipide	rebamipide	203	15077	62779	18469321	15280	3.97072	3.45644	4.56153	3.971 (3.456-4.562)	1.97836	1.77875	2.17798	1.978 (1.779-2.178)	TRUE	TRUE	TRUE	FALSE
cortisone	cortisone	202	23478	62779	18469321	23680	2.53614	2.20764	2.91353	2.536 (2.208-2.914)	1.33932	1.13968	1.53895	1.339 (1.140-1.539)	TRUE	TRUE	TRUE	FALSE
vitamin b5	vitamin b5	202	28033	62779	18469321	28235	2.12353	1.84865	2.43928	2.124 (1.849-2.439)	1.08552	0.886023	1.28502	1.086 (0.886-1.285)	TRUE	TRUE	TRUE	FALSE
tropatepine	tropatepine	200	2788	62779	18469321	2988	21.1687	18.3353	24.4399	21.169 (18.335-24.440)	4.3106	4.10425	4.51696	4.311 (4.104-4.517)	TRUE	TRUE	TRUE	FALSE
clarithromycin	clarithromycin	200	43742	62779	18469321	43942	1.34624	1.17139	1.5472	1.346 (1.171-1.547)	0.433156	0.232932	0.63338	0.433 (0.233-0.633)	TRUE	TRUE	TRUE	FALSE
colchicine	colchicine	197	27932	62779	18469321	28129	2.0783	1.80615	2.39146	2.078 (1.806-2.391)	1.05497	0.852989	1.25694	1.055 (0.853-1.257)	TRUE	TRUE	TRUE	FALSE
pramipexole	pramipexole	195	34645	62779	18469321	34840	1.65793	1.43994	1.90893	1.658 (1.440-1.909)	0.731653	0.528793	0.934513	0.732 (0.529-0.935)	TRUE	TRUE	TRUE	FALSE
linaclotide	linaclotide	194	23205	62779	18469321	23399	2.46408	2.13891	2.83869	2.464 (2.139-2.839)	1.29853	1.09488	1.50218	1.299 (1.095-1.502)	TRUE	TRUE	TRUE	FALSE
daunorubicin	daunorubicin	193	16396	62779	18469321	16589	3.47062	3.0108	4.00067	3.471 (3.011-4.001)	1.78728	1.58277	1.99179	1.787 (1.583-1.992)	TRUE	TRUE	TRUE	FALSE
oxygen	oxygen	193	39446	62779	18469321	39639	1.44079	1.2505	1.66003	1.441 (1.250-1.660)	0.53069	0.326864	0.734516	0.531 (0.327-0.735)	TRUE	TRUE	TRUE	FALSE
aprepitant	aprepitant	188	16112	62779	18469321	16300	3.44008	2.97874	3.97287	3.440 (2.979-3.973)	1.77496	1.56778	1.98215	1.775 (1.568-1.982)	TRUE	TRUE	TRUE	FALSE
calcitriol	calcitriol	188	24416	62779	18469321	24604	2.26907	1.96533	2.61976	2.269 (1.965-2.620)	1.181	0.974222	1.38778	1.181 (0.974-1.388)	TRUE	TRUE	TRUE	FALSE
levomepromazine	levomepromazine	187	8300	62779	18469321	8487	6.64508	5.7473	7.68311	6.645 (5.747-7.683)	2.70869	2.49989	2.9175	2.709 (2.500-2.918)	TRUE	TRUE	TRUE	FALSE
lactobacillus spp	lactobacillus spp	187	18119	62779	18469321	18306	3.04238	2.63362	3.51458	3.042 (2.634-3.515)	1.59989	1.39229	1.80748	1.600 (1.392-1.807)	TRUE	TRUE	TRUE	FALSE
oxazepam	oxazepam	187	28877	62779	18469321	29064	1.90784	1.65196	2.20335	1.908 (1.652-2.203)	0.933027	0.725822	1.14023	0.933 (0.726-1.140)	TRUE	TRUE	TRUE	FALSE
phenytoin	phenytoin	187	43002	62779	18469321	43189	1.28018	1.10866	1.47825	1.280 (1.109-1.478)	0.361629	0.154642	0.568616	0.362 (0.155-0.569)	TRUE	TRUE	TRUE	FALSE
bendamustine	bendamustine	185	26238	62779	18469321	26423	2.0775	1.79741	2.40125	2.078 (1.797-2.401)	1.05503	0.846655	1.2634	1.055 (0.847-1.263)	TRUE	TRUE	TRUE	FALSE
dimenhydrinate	dimenhydrinate	184	10289	62779	18469321	10473	5.27368	4.55734	6.10263	5.274 (4.557-6.103)	2.3822	2.17217	2.59223	2.382 (2.172-2.592)	TRUE	TRUE	TRUE	FALSE
lanreotide	lanreotide	179	10150	62779	18469321	10329	5.20026	4.4849	6.02971	5.200 (4.485-6.030)	2.36264	2.14975	2.57554	2.363 (2.150-2.576)	TRUE	TRUE	TRUE	FALSE
propofol	propofol	178	34464	62779	18469321	34642	1.52094	1.31237	1.76266	1.521 (1.312-1.763)	0.608981	0.396783	0.821178	0.609 (0.397-0.821)	TRUE	TRUE	TRUE	FALSE
ropinirole	ropinirole	177	34193	62779	18469321	34370	1.52438	1.31479	1.76739	1.524 (1.315-1.767)	0.61227	0.399478	0.825063	0.612 (0.399-0.825)	TRUE	TRUE	TRUE	FALSE
icodextrin	icodextrin	175	30424	62779	18469321	30599	1.69416	1.45994	1.96596	1.694 (1.460-1.966)	0.763623	0.549568	0.977679	0.764 (0.550-0.978)	TRUE	TRUE	TRUE	FALSE
gliclazide	gliclazide	175	32823	62779	18469321	32998	1.57013	1.3531	1.82198	1.570 (1.353-1.822)	0.654736	0.440725	0.868747	0.655 (0.441-0.869)	TRUE	TRUE	TRUE	FALSE
thalidomide	thalidomide	175	36047	62779	18469321	36222	1.42945	1.23191	1.65867	1.429 (1.232-1.659)	0.520256	0.306296	0.734217	0.520 (0.306-0.734)	TRUE	TRUE	TRUE	FALSE
solifenacin	solifenacin	174	30647	62779	18469321	30821	1.67218	1.44039	1.94127	1.672 (1.440-1.941)	0.744974	0.530318	0.959631	0.745 (0.530-0.960)	TRUE	TRUE	TRUE	FALSE
bifidobacterium spp	bifidobacterium spp	173	11464	62779	18469321	11637	4.44913	3.8281	5.17092	4.449 (3.828-5.171)	2.14175	1.92549	2.35801	2.142 (1.925-2.358)	TRUE	TRUE	TRUE	FALSE
nutrients unspecified	nutrients unspecified	171	15149	62779	18469321	15320	3.32718	2.86106	3.86924	3.327 (2.861-3.869)	1.72843	1.51132	1.94554	1.728 (1.511-1.946)	TRUE	TRUE	TRUE	FALSE
hydralazine	hydralazine	170	35034	62779	18469321	35204	1.42873	1.22862	1.66143	1.429 (1.229-1.661)	0.519802	0.302744	0.736859	0.520 (0.303-0.737)	TRUE	TRUE	TRUE	FALSE
vitamin k	vitamin k	168	17848	62779	18469321	18016	2.77396	2.38249	3.22975	2.774 (2.382-3.230)	1.46921	1.25039	1.68804	1.469 (1.250-1.688)	TRUE	TRUE	TRUE	FALSE
dornase alfa	dornase alfa	168	18329	62779	18469321	18497	2.70109	2.31995	3.14486	2.701 (2.320-3.145)	1.4312	1.21241	1.65	1.431 (1.212-1.650)	TRUE	TRUE	TRUE	FALSE
tobramycin	tobramycin	168	27628	62779	18469321	27796	1.79106	1.53868	2.08483	1.791 (1.539-2.085)	0.843669	0.625202	1.06214	0.844 (0.625-1.062)	TRUE	TRUE	TRUE	FALSE
triamterene	triamterene	166	31293	62779	18469321	31459	1.56211	1.34085	1.81987	1.562 (1.341-1.820)	0.64791	0.428227	0.867594	0.648 (0.428-0.868)	TRUE	TRUE	TRUE	FALSE
nortriptyline	nortriptyline	165	22950	62779	18469321	23115	2.11807	1.81697	2.46907	2.118 (1.817-2.469)	1.08386	0.863309	1.3044	1.084 (0.863-1.304)	TRUE	TRUE	TRUE	FALSE
dexlansoprazole	dexlansoprazole	165	39085	62779	18469321	39250	1.24261	1.0662	1.4482	1.243 (1.066-1.448)	0.320044	0.0998192	0.540268	0.320 (0.100-0.540)	TRUE	TRUE	TRUE	FALSE
tezacaftor	tezacaftor	163	18735	62779	18469321	18898	2.56365	2.1969	2.99163	2.564 (2.197-2.992)	1.35694	1.13489	1.57899	1.357 (1.135-1.579)	TRUE	TRUE	TRUE	FALSE
ifosfamide	ifosfamide	162	21881	62779	18469321	22043	2.18118	1.86844	2.54626	2.181 (1.868-2.546)	1.12605	0.903462	1.34863	1.126 (0.903-1.349)	TRUE	TRUE	TRUE	FALSE
rivastigmine	rivastigmine	162	24300	62779	18469321	24462	1.96379	1.68232	2.29236	1.964 (1.682-2.292)	0.975838	0.753333	1.19834	0.976 (0.753-1.198)	TRUE	TRUE	TRUE	FALSE
chlorpromazine	chlorpromazine	161	11241	62779	18469321	11402	4.2219	3.61292	4.93353	4.222 (3.613-4.934)	2.06808	1.84406	2.2921	2.068 (1.844-2.292)	TRUE	TRUE	TRUE	FALSE
placebo	placebo	161	12304	62779	18469321	12465	3.85693	3.30091	4.50662	3.857 (3.301-4.507)	1.93951	1.71562	2.16339	1.940 (1.716-2.163)	TRUE	TRUE	TRUE	FALSE
regorafenib	regorafenib	160	10729	62779	18469321	10889	4.39595	3.75987	5.13965	4.396 (3.760-5.140)	2.12555	1.90077	2.35033	2.126 (1.901-2.350)	TRUE	TRUE	TRUE	FALSE
entacapone	entacapone	158	14090	62779	18469321	14248	3.3048	2.82464	3.86659	3.305 (2.825-3.867)	1.71969	1.49391	1.94547	1.720 (1.494-1.945)	TRUE	TRUE	TRUE	FALSE
amantadine	amantadine	157	22237	62779	18469321	22394	2.07981	1.77732	2.43379	2.080 (1.777-2.434)	1.05831	0.832277	1.28434	1.058 (0.832-1.284)	TRUE	TRUE	TRUE	FALSE
mosapride	mosapride	156	6061	62779	18469321	6217	7.58848	6.47213	8.89738	7.588 (6.472-8.897)	2.89764	2.66885	3.12642	2.898 (2.669-3.126)	TRUE	TRUE	TRUE	FALSE
daratumumab	daratumumab	156	35185	62779	18469321	35341	1.30514	1.11498	1.52772	1.305 (1.115-1.528)	0.390967	0.16451	0.617423	0.391 (0.165-0.617)	TRUE	TRUE	TRUE	FALSE
itraconazole	itraconazole	155	12803	62779	18469321	12958	3.56803	3.04481	4.18116	3.568 (3.045-4.181)	1.82911	1.60107	2.05714	1.829 (1.601-2.057)	TRUE	TRUE	TRUE	FALSE
aluminium	aluminium	155	19066	62779	18469321	19221	2.39516	2.04456	2.80587	2.395 (2.045-2.806)	1.26034	1.03275	1.48793	1.260 (1.033-1.488)	TRUE	TRUE	TRUE	FALSE
rucaparib	rucaparib	154	8425	62779	18469321	8579	5.38835	4.59362	6.32058	5.388 (4.594-6.321)	2.41468	2.18523	2.64412	2.415 (2.185-2.644)	TRUE	TRUE	TRUE	FALSE
dextropropoxyphene	dextropropoxyphene	154	27072	62779	18469321	27226	1.6752	1.42953	1.96308	1.675 (1.430-1.963)	0.748804	0.520753	0.976855	0.749 (0.521-0.977)	TRUE	TRUE	TRUE	FALSE
fulvestrant	fulvestrant	154	28213	62779	18469321	28367	1.60735	1.37166	1.88354	1.607 (1.372-1.884)	0.68958	0.461555	0.917605	0.690 (0.462-0.918)	TRUE	TRUE	TRUE	FALSE
biperiden	biperiden	153	7611	62779	18469321	7764	5.92607	5.04869	6.95593	5.926 (5.049-6.956)	2.54931	2.31893	2.7797	2.549 (2.319-2.780)	TRUE	TRUE	TRUE	FALSE
benzatropine	benzatropine	153	12653	62779	18469321	12806	3.56366	3.03795	4.18034	3.564 (3.038-4.180)	1.82751	1.59801	2.05702	1.828 (1.598-2.057)	TRUE	TRUE	TRUE	FALSE
palonosetron	palonosetron	152	12483	62779	18469321	12635	3.58856	3.05756	4.21178	3.589 (3.058-4.212)	1.8375	1.60724	2.06777	1.838 (1.607-2.068)	TRUE	TRUE	TRUE	FALSE
iodine	iodine	150	21651	62779	18469321	21801	2.0407	1.73762	2.39665	2.041 (1.738-2.397)	1.03165	0.800463	1.26283	1.032 (0.800-1.263)	TRUE	TRUE	TRUE	FALSE
megestrol	megestrol	148	12937	62779	18469321	13085	3.37121	2.86638	3.96494	3.371 (2.866-3.965)	1.7488	1.51556	1.98205	1.749 (1.516-1.982)	TRUE	TRUE	TRUE	FALSE
sodium phosphate	sodium phosphate	147	8159	62779	18469321	8306	5.31059	4.5105	6.25262	5.311 (4.510-6.253)	2.39465	2.15988	2.62942	2.395 (2.160-2.629)	TRUE	TRUE	TRUE	FALSE
vinorelbine	vinorelbine	147	12115	62779	18469321	12262	3.57572	3.03843	4.20802	3.576 (3.038-4.208)	1.83279	1.59869	2.0669	1.833 (1.599-2.067)	TRUE	TRUE	TRUE	FALSE
mirabegron	mirabegron	146	36147	62779	18469321	36293	1.18871	1.0102	1.39878	1.189 (1.010-1.399)	0.257672	0.0237037	0.49164	0.258 (0.024-0.492)	TRUE	TRUE	TRUE	FALSE
clostridium spp	clostridium spp	145	6874	62779	18469321	7019	6.21781	5.27382	7.33078	6.218 (5.274-7.331)	2.61785	2.38114	2.85456	2.618 (2.381-2.855)	TRUE	TRUE	TRUE	FALSE
aztreonam	aztreonam	145	17740	62779	18469321	17885	2.4079	2.04446	2.83594	2.408 (2.044-2.836)	1.26868	1.03344	1.50393	1.269 (1.033-1.504)	TRUE	TRUE	TRUE	FALSE
phenobarbital	phenobarbital	145	21362	62779	18469321	21507	1.99924	1.69767	2.35437	1.999 (1.698-2.354)	1.00265	0.767569	1.23774	1.003 (0.768-1.238)	TRUE	TRUE	TRUE	FALSE
voriconazole	voriconazole	145	27865	62779	18469321	28010	1.53212	1.30118	1.80405	1.532 (1.301-1.804)	0.62155	0.386648	0.856452	0.622 (0.387-0.856)	TRUE	TRUE	TRUE	FALSE
herbals unspecified	herbals unspecified	143	17100	62779	18469321	17243	2.46357	2.08932	2.90486	2.464 (2.089-2.905)	1.30152	1.06463	1.53841	1.302 (1.065-1.538)	TRUE	TRUE	TRUE	FALSE
dalteparin	dalteparin	141	13927	62779	18469321	14068	2.98296	2.5265	3.52188	2.983 (2.526-3.522)	1.5749	1.33614	1.81365	1.575 (1.336-1.814)	TRUE	TRUE	TRUE	FALSE
rifaximin	rifaximin	141	19421	62779	18469321	19562	2.13847	1.81166	2.52423	2.138 (1.812-2.524)	1.09932	0.860895	1.33774	1.099 (0.861-1.338)	TRUE	TRUE	TRUE	FALSE
amphotericin b	amphotericin b	140	23133	62779	18469321	23273	1.78221	1.5091	2.10473	1.782 (1.509-2.105)	0.838541	0.599419	1.07766	0.839 (0.599-1.078)	TRUE	TRUE	TRUE	FALSE
cefepime	cefepime	138	17030	62779	18469321	17168	2.38702	2.01847	2.82286	2.387 (2.018-2.823)	1.25682	1.01575	1.4979	1.257 (1.016-1.498)	TRUE	TRUE	TRUE	FALSE
lubiprostone	lubiprostone	137	8562	62779	18469321	8699	4.71552	3.98241	5.58357	4.716 (3.982-5.584)	2.22704	1.98417	2.46991	2.227 (1.984-2.470)	TRUE	TRUE	TRUE	FALSE
glucosamine	glucosamine	137	33607	62779	18469321	33744	1.19973	1.01422	1.41918	1.200 (1.014-1.419)	0.271579	0.0301138	0.513043	0.272 (0.030-0.513)	TRUE	TRUE	TRUE	FALSE
manganese	manganese	136	16457	62779	18469321	16593	2.43433	2.05593	2.88238	2.434 (2.056-2.882)	1.28505	1.04221	1.5279	1.285 (1.042-1.528)	TRUE	TRUE	TRUE	FALSE
glycopyrronium	glycopyrronium	136	27739	62779	18469321	27875	1.44336	1.21934	1.70853	1.443 (1.219-1.709)	0.536727	0.294286	0.779169	0.537 (0.294-0.779)	TRUE	TRUE	TRUE	FALSE
tolterodine	tolterodine	135	20888	62779	18469321	21023	1.90334	1.60672	2.25472	1.903 (1.607-2.255)	0.933128	0.68961	1.17664	0.933 (0.690-1.177)	TRUE	TRUE	TRUE	FALSE
erythromycin	erythromycin	134	20199	62779	18469321	20333	1.95373	1.64819	2.3159	1.954 (1.648-2.316)	0.970621	0.726185	1.21506	0.971 (0.726-1.215)	TRUE	TRUE	TRUE	FALSE
cyamemazine	cyamemazine	132	8117	62779	18469321	8249	4.79224	4.03433	5.69252	4.792 (4.034-5.693)	2.25041	2.00299	2.49783	2.250 (2.003-2.498)	TRUE	TRUE	TRUE	FALSE
meclozine	meclozine	132	19962	62779	18469321	20094	1.94738	1.64074	2.31133	1.947 (1.641-2.311)	0.966145	0.719884	1.21241	0.966 (0.720-1.212)	TRUE	TRUE	TRUE	FALSE
lanthanum carbonate	lanthanum carbonate	131	4931	62779	18469321	5062	7.83004	6.58165	9.31523	7.830 (6.582-9.315)	2.94382	2.69425	3.19338	2.944 (2.694-3.193)	TRUE	TRUE	TRUE	FALSE
sodium sulfate	sodium sulfate	131	10353	62779	18469321	10484	3.72825	3.13753	4.4302	3.728 (3.138-4.430)	1.8937	1.64578	2.14162	1.894 (1.646-2.142)	TRUE	TRUE	TRUE	FALSE
sorafenib	sorafenib	131	22013	62779	18469321	22144	1.75234	1.47553	2.08108	1.752 (1.476-2.081)	0.815119	0.568009	1.06223	0.815 (0.568-1.062)	TRUE	TRUE	TRUE	FALSE
trihexyphenidyl	trihexyphenidyl	130	6532	62779	18469321	6662	5.86517	4.92955	6.97836	5.865 (4.930-6.978)	2.53673	2.28701	2.78646	2.537 (2.287-2.786)	TRUE	TRUE	TRUE	FALSE
memantine	memantine	130	28181	62779	18469321	28311	1.35788	1.14276	1.61349	1.358 (1.143-1.613)	0.449729	0.201844	0.697613	0.450 (0.202-0.698)	TRUE	TRUE	TRUE	FALSE
topotecan	topotecan	129	6543	62779	18469321	6672	5.81017	4.88013	6.91745	5.810 (4.880-6.917)	2.52351	2.27285	2.77418	2.524 (2.273-2.774)	TRUE	TRUE	TRUE	FALSE
brotizolam	brotizolam	129	9993	62779	18469321	10122	3.80355	3.19657	4.52578	3.804 (3.197-4.526)	1.92236	1.67251	2.17221	1.922 (1.673-2.172)	TRUE	TRUE	TRUE	FALSE
azacitidine	azacitidine	129	25971	62779	18469321	26100	1.46224	1.22973	1.73871	1.462 (1.230-1.739)	0.555978	0.3071	0.804856	0.556 (0.307-0.805)	TRUE	TRUE	TRUE	FALSE
norepinephrine	norepinephrine	128	14488	62779	18469321	14616	2.60246	2.18644	3.09763	2.602 (2.186-3.098)	1.38125	1.13094	1.63157	1.381 (1.131-1.632)	TRUE	TRUE	TRUE	FALSE
influenza vaccine	influenza vaccine	128	15833	62779	18469321	15961	2.38121	2.00069	2.8341	2.381 (2.001-2.834)	1.25427	1.00404	1.50449	1.254 (1.004-1.504)	TRUE	TRUE	TRUE	FALSE
ketorolac	ketorolac	127	19242	62779	18469321	19369	1.94364	1.63214	2.3146	1.944 (1.632-2.315)	0.963872	0.712859	1.21489	0.964 (0.713-1.215)	TRUE	TRUE	TRUE	FALSE
elexacaftor	elexacaftor	125	13082	62779	18469321	13207	2.81469	2.3597	3.35741	2.815 (2.360-3.357)	1.49353	1.24017	1.74689	1.494 (1.240-1.747)	TRUE	TRUE	TRUE	FALSE
linagliptin	linagliptin	125	24616	62779	18469321	24741	1.49491	1.25375	1.78246	1.495 (1.254-1.782)	0.58803	0.335227	0.840833	0.588 (0.335-0.841)	TRUE	TRUE	TRUE	FALSE
hyoscyamine	hyoscyamine	124	11054	62779	18469321	11178	3.30474	2.76817	3.94532	3.305 (2.768-3.945)	1.72263	1.46806	1.97721	1.723 (1.468-1.977)	TRUE	TRUE	TRUE	FALSE
cefuroxime	cefuroxime	124	20200	62779	18469321	20324	1.80755	1.51474	2.15696	1.808 (1.515-2.157)	0.860229	0.606285	1.11417	0.860 (0.606-1.114)	TRUE	TRUE	TRUE	FALSE
vinblastine	vinblastine	123	7215	62779	18469321	7338	5.02328	4.20252	6.00434	5.023 (4.203-6.004)	2.31811	2.0618	2.57443	2.318 (2.062-2.574)	TRUE	TRUE	TRUE	FALSE
gentamicin	gentamicin	123	19340	62779	18469321	19463	1.87276	1.56824	2.23642	1.873 (1.568-2.236)	0.911085	0.656093	1.16608	0.911 (0.656-1.166)	TRUE	TRUE	TRUE	FALSE
febuxostat	febuxostat	123	22854	62779	18469321	22977	1.5845	1.32697	1.89202	1.585 (1.327-1.892)	0.671651	0.416782	0.926519	0.672 (0.417-0.927)	TRUE	TRUE	TRUE	FALSE
temozolomide	temozolomide	123	24758	62779	18469321	24881	1.4625	1.22484	1.74628	1.462 (1.225-1.746)	0.556806	0.30199	0.811623	0.557 (0.302-0.812)	TRUE	TRUE	TRUE	FALSE
zingiber spp	zingiber spp	121	4252	62779	18469321	4373	8.38623	6.99868	10.0489	8.386 (6.999-10.049)	3.04115	2.78136	3.30095	3.041 (2.781-3.301)	TRUE	TRUE	TRUE	FALSE
benserazide	benserazide	121	13869	62779	18469321	13990	2.56974	2.14829	3.07385	2.570 (2.148-3.074)	1.36391	1.10654	1.62127	1.364 (1.107-1.621)	TRUE	TRUE	TRUE	FALSE
theophylline	theophylline	121	17677	62779	18469321	17798	2.01574	1.68544	2.41078	2.016 (1.685-2.411)	1.01663	0.7595	1.27376	1.017 (0.759-1.274)	TRUE	TRUE	TRUE	FALSE
sirolimus	sirolimus	121	19390	62779	18469321	19511	1.83749	1.53648	2.19748	1.837 (1.536-2.197)	0.884072	0.627018	1.14113	0.884 (0.627-1.141)	TRUE	TRUE	TRUE	FALSE
nintedanib	nintedanib	121	26746	62779	18469321	26867	1.33159	1.11362	1.59223	1.332 (1.114-1.592)	0.422565	0.16573	0.679401	0.423 (0.166-0.679)	TRUE	TRUE	TRUE	FALSE
albumin	albumin	120	9836	62779	18469321	9956	3.59417	3.00156	4.30379	3.594 (3.002-4.304)	1.84271	1.58384	2.10157	1.843 (1.584-2.102)	TRUE	TRUE	TRUE	FALSE
durvalumab	durvalumab	120	14485	62779	18469321	14605	2.44	2.0384	2.92072	2.440 (2.038-2.921)	1.28997	1.0316	1.54835	1.290 (1.032-1.548)	TRUE	TRUE	TRUE	FALSE
nitrofurantoin	nitrofurantoin	119	26001	62779	18469321	26120	1.34712	1.12492	1.6132	1.347 (1.125-1.613)	0.439396	0.180426	0.698366	0.439 (0.180-0.698)	TRUE	TRUE	TRUE	FALSE
pethidine	pethidine	117	12354	62779	18469321	12471	2.78955	2.32485	3.34714	2.790 (2.325-3.347)	1.48161	1.21982	1.74339	1.482 (1.220-1.743)	TRUE	TRUE	TRUE	FALSE
chlorphenamine	chlorphenamine	117	23288	62779	18469321	23405	1.47895	1.23307	1.77386	1.479 (1.233-1.774)	0.573474	0.312264	0.834683	0.573 (0.312-0.835)	TRUE	TRUE	TRUE	FALSE
flunitrazepam	flunitrazepam	116	6698	62779	18469321	6814	5.10264	4.24627	6.13173	5.103 (4.246-6.132)	2.34114	2.07724	2.60503	2.341 (2.077-2.605)	TRUE	TRUE	TRUE	FALSE
asparaginase	asparaginase	116	9732	62779	18469321	9848	3.51129	2.92342	4.21738	3.511 (2.923-4.217)	1.80994	1.54673	2.07315	1.810 (1.547-2.073)	TRUE	TRUE	TRUE	FALSE
brentuximab vedotin	brentuximab vedotin	115	9757	62779	18469321	9872	3.47204	2.88848	4.1735	3.472 (2.888-4.173)	1.79405	1.52972	2.05837	1.794 (1.530-2.058)	TRUE	TRUE	TRUE	FALSE
ampicillin	ampicillin	114	13799	62779	18469321	13913	2.43309	2.02318	2.92606	2.433 (2.023-2.926)	1.28662	1.02161	1.55163	1.287 (1.022-1.552)	TRUE	TRUE	TRUE	FALSE
midodrine	midodrine	114	13980	62779	18469321	14094	2.40157	1.99698	2.88812	2.402 (1.997-2.888)	1.26797	1.00298	1.53297	1.268 (1.003-1.533)	TRUE	TRUE	TRUE	FALSE
trametinib	trametinib	114	21951	62779	18469321	22065	1.52883	1.27162	1.83807	1.529 (1.272-1.838)	0.62137	0.35676	0.885981	0.621 (0.357-0.886)	TRUE	TRUE	TRUE	FALSE
indapamide	indapamide	113	26782	62779	18469321	26895	1.24172	1.03207	1.49397	1.242 (1.032-1.494)	0.323215	0.0575773	0.588853	0.323 (0.058-0.589)	TRUE	TRUE	TRUE	FALSE
glycerol	glycerol	111	9334	62779	18469321	9445	3.503	2.90467	4.22459	3.503 (2.905-4.225)	1.8072	1.53819	2.07621	1.807 (1.538-2.076)	TRUE	TRUE	TRUE	FALSE
panax spp	panax spp	110	3003	62779	18469321	3113	10.7936	8.92198	13.0578	10.794 (8.922-13.058)	3.39488	3.12152	3.66825	3.395 (3.122-3.668)	TRUE	TRUE	TRUE	FALSE
paraffin	paraffin	110	11645	62779	18469321	11755	2.78213	2.30549	3.35731	2.782 (2.305-3.357)	1.47867	1.20877	1.74856	1.479 (1.209-1.749)	TRUE	TRUE	TRUE	FALSE
sotalol	sotalol	110	19741	62779	18469321	19851	1.64043	1.35988	1.97886	1.640 (1.360-1.979)	0.722829	0.453451	0.992208	0.723 (0.453-0.992)	TRUE	TRUE	TRUE	FALSE
tamoxifen	tamoxifen	110	23040	62779	18469321	23150	1.40529	1.16504	1.69508	1.405 (1.165-1.695)	0.50105	0.231778	0.770321	0.501 (0.232-0.770)	TRUE	TRUE	TRUE	FALSE
pegaspargase	pegaspargase	109	13506	62779	18469321	13615	2.37669	1.96808	2.87015	2.377 (1.968-2.870)	1.25372	0.98279	1.52465	1.254 (0.983-1.525)	TRUE	TRUE	TRUE	FALSE
corticosteroid unspecified	corticosteroid unspecified	109	13651	62779	18469321	13760	2.35143	1.94717	2.83962	2.351 (1.947-2.840)	1.23844	0.96752	1.50936	1.238 (0.968-1.509)	TRUE	TRUE	TRUE	FALSE
radiotherapy unspecified	radiotherapy unspecified	108	9271	62779	18469321	9379	3.43134	2.83798	4.14876	3.431 (2.838-4.149)	1.77814	1.5055	2.05079	1.778 (1.505-2.051)	TRUE	TRUE	TRUE	FALSE
methocarbamol	methocarbamol	107	20465	62779	18469321	20572	1.5391	1.2726	1.86142	1.539 (1.273-1.861)	0.631836	0.358795	0.904877	0.632 (0.359-0.905)	TRUE	TRUE	TRUE	FALSE
tegafur	tegafur	105	4908	62779	18469321	5013	6.30279	5.19409	7.64814	6.303 (5.194-7.648)	2.64137	2.3636	2.91914	2.641 (2.364-2.919)	TRUE	TRUE	TRUE	FALSE
antibiotics unspecified	antibiotics unspecified	105	10595	62779	18469321	10700	2.91879	2.40798	3.53796	2.919 (2.408-3.538)	1.54781	1.27157	1.82405	1.548 (1.272-1.824)	TRUE	TRUE	TRUE	FALSE
isosorbide dinitrate	isosorbide dinitrate	105	13238	62779	18469321	13343	2.33571	1.9273	2.83066	2.336 (1.927-2.831)	1.22939	0.953423	1.50536	1.229 (0.953-1.505)	TRUE	TRUE	TRUE	FALSE
valganciclovir	valganciclovir	105	18784	62779	18469321	18889	1.64559	1.35816	1.99386	1.646 (1.358-1.994)	0.727992	0.452342	1.00364	0.728 (0.452-1.004)	TRUE	TRUE	TRUE	FALSE
glycyrrhiza spp	glycyrrhiza spp	104	7610	62779	18469321	7714	4.02556	3.31681	4.88576	4.026 (3.317-4.886)	2.00609	1.72804	2.28415	2.006 (1.728-2.284)	TRUE	TRUE	TRUE	FALSE
ceftazidime	ceftazidime	104	10894	62779	18469321	10998	2.81155	2.31745	3.411	2.812 (2.317-3.411)	1.49451	1.21701	1.77201	1.495 (1.217-1.772)	TRUE	TRUE	TRUE	FALSE
pamidronic acid	pamidronic acid	104	11065	62779	18469321	11169	2.76808	2.28165	3.35821	2.768 (2.282-3.358)	1.47226	1.19478	1.74974	1.472 (1.195-1.750)	TRUE	TRUE	TRUE	FALSE
alfuzosin	alfuzosin	103	15112	62779	18469321	15215	2.00682	1.65304	2.43633	2.007 (1.653-2.436)	1.01253	0.734074	1.29098	1.013 (0.734-1.291)	TRUE	TRUE	TRUE	FALSE
ketoprofen	ketoprofen	103	16448	62779	18469321	16551	1.84369	1.51874	2.23816	1.844 (1.519-2.238)	0.891118	0.612741	1.16949	0.891 (0.613-1.169)	TRUE	TRUE	TRUE	FALSE
selenium	selenium	103	16604	62779	18469321	16707	1.82635	1.50446	2.2171	1.826 (1.504-2.217)	0.877585	0.599217	1.15595	0.878 (0.599-1.156)	TRUE	TRUE	TRUE	FALSE
isoniazid	isoniazid	103	20447	62779	18469321	20550	1.48278	1.22158	1.79982	1.483 (1.222-1.800)	0.578932	0.300724	0.857139	0.579 (0.301-0.857)	TRUE	TRUE	TRUE	FALSE
chlorhexidine	chlorhexidine	103	21880	62779	18469321	21983	1.38556	1.14153	1.68176	1.386 (1.142-1.682)	0.481691	0.203529	0.759853	0.482 (0.204-0.760)	TRUE	TRUE	TRUE	FALSE
cefazolin	cefazolin	102	14567	62779	18469321	14669	2.06172	1.69662	2.5054	2.062 (1.697-2.505)	1.0513	0.771479	1.33113	1.051 (0.771-1.331)	TRUE	TRUE	TRUE	FALSE
colestipol	colestipol	101	4834	62779	18469321	4935	6.15512	5.05347	7.49694	6.155 (5.053-7.497)	2.60849	2.3254	2.89157	2.608 (2.325-2.892)	TRUE	TRUE	TRUE	FALSE
basiliximab	basiliximab	101	10260	62779	18469321	10361	2.89914	2.38279	3.52738	2.899 (2.383-3.527)	1.53875	1.25717	1.82034	1.539 (1.257-1.820)	TRUE	TRUE	TRUE	FALSE
dutasteride	dutasteride	101	24387	62779	18469321	24488	1.21878	1.00226	1.48207	1.219 (1.002-1.482)	0.298003	0.0172108	0.578796	0.298 (0.017-0.579)	TRUE	TRUE	TRUE	FALSE
tegaserod	tegaserod	100	4607	62779	18469321	4707	6.39444	5.24438	7.79669	6.394 (5.244-7.797)	2.66249	2.3779	2.94708	2.662 (2.378-2.947)	TRUE	TRUE	TRUE	FALSE
alimemazine	alimemazine	99	5918	62779	18469321	6017	4.92769	4.03936	6.01137	4.928 (4.039-6.011)	2.29403	2.0087	2.57936	2.294 (2.009-2.579)	TRUE	TRUE	TRUE	FALSE
selexipag	selexipag	99	22604	62779	18469321	22703	1.28896	1.05788	1.57053	1.289 (1.058-1.571)	0.378617	0.0950011	0.662232	0.379 (0.095-0.662)	TRUE	TRUE	TRUE	FALSE
antithymocyte immunoglobulin	antithymocyte immunoglobulin	99	23426	62779	18469321	23525	1.24368	1.02073	1.51533	1.244 (1.021-1.515)	0.327309	0.0437155	0.610903	0.327 (0.044-0.611)	TRUE	TRUE	TRUE	FALSE
zanthoxylum spp	zanthoxylum spp	98	1127	62779	18469321	1225	25.6207	20.8391	31.4994	25.621 (20.839-31.499)	4.57392	4.27827	4.86957	4.574 (4.278-4.870)	TRUE	TRUE	TRUE	FALSE
ambroxol	ambroxol	98	7900	62779	18469321	7998	3.65366	2.99325	4.45977	3.654 (2.993-4.460)	1.86906	1.58289	2.15522	1.869 (1.583-2.155)	TRUE	TRUE	TRUE	FALSE
buthylscopolamine	buthylscopolamine	97	3070	62779	18469321	3167	9.30828	7.60362	11.3951	9.308 (7.604-11.395)	3.19038	2.90014	3.48062	3.190 (2.900-3.481)	TRUE	TRUE	TRUE	FALSE
neostigmine	neostigmine	96	1873	62779	18469321	1969	15.1005	12.2984	18.5409	15.100 (12.298-18.541)	3.86068	3.56638	4.15499	3.861 (3.566-4.155)	TRUE	TRUE	TRUE	FALSE
cupric oxide	cupric oxide	96	17096	62779	18469321	17192	1.65301	1.35235	2.02052	1.653 (1.352-2.021)	0.735778	0.44764	1.02392	0.736 (0.448-1.024)	TRUE	TRUE	TRUE	FALSE
amikacin	amikacin	96	17683	62779	18469321	17779	1.59809	1.30744	1.95335	1.598 (1.307-1.953)	0.687347	0.399235	0.975459	0.687 (0.399-0.975)	TRUE	TRUE	TRUE	FALSE
minocycline	minocycline	96	18477	62779	18469321	18573	1.52935	1.25123	1.86928	1.529 (1.251-1.869)	0.624321	0.336243	0.912399	0.624 (0.336-0.912)	TRUE	TRUE	TRUE	FALSE
dacarbazine	dacarbazine	95	6870	62779	18469321	6965	4.07286	3.32582	4.9877	4.073 (3.326-4.988)	2.02412	1.73332	2.31492	2.024 (1.733-2.315)	TRUE	TRUE	TRUE	FALSE
posaconazole	posaconazole	95	13621	62779	18469321	13716	2.05347	1.67797	2.513	2.053 (1.678-2.513)	1.04666	0.756835	1.33649	1.047 (0.757-1.336)	TRUE	TRUE	TRUE	FALSE
bromazepam	bromazepam	95	19496	62779	18469321	19591	1.43421	1.1722	1.75479	1.434 (1.172-1.755)	0.532395	0.242869	0.821921	0.532 (0.243-0.822)	TRUE	TRUE	TRUE	FALSE
bicalutamide	bicalutamide	94	14827	62779	18469321	14921	1.86644	1.52361	2.2864	1.866 (1.524-2.286)	0.910089	0.618833	1.20134	0.910 (0.619-1.201)	TRUE	TRUE	TRUE	FALSE
benzonatate	benzonatate	94	17992	62779	18469321	18086	1.53784	1.25551	1.88367	1.538 (1.256-1.884)	0.632593	0.341499	0.923688	0.633 (0.341-0.924)	TRUE	TRUE	TRUE	FALSE
polatuzumab vedotin	polatuzumab vedotin	92	6908	62779	18469321	7000	3.92235	3.19262	4.81888	3.922 (3.193-4.819)	1.97109	1.67572	2.26646	1.971 (1.676-2.266)	TRUE	TRUE	TRUE	FALSE
levosalbutamol	levosalbutamol	92	15776	62779	18469321	15868	1.7167	1.39838	2.10747	1.717 (1.398-2.107)	0.790627	0.496335	1.08492	0.791 (0.496-1.085)	TRUE	TRUE	TRUE	FALSE
amisulpride	amisulpride	91	7045	62779	18469321	7136	3.80418	3.09307	4.67877	3.804 (3.093-4.679)	1.92774	1.63083	2.22466	1.928 (1.631-2.225)	TRUE	TRUE	TRUE	FALSE
ziprasidone	ziprasidone	91	21100	62779	18469321	21191	1.2692	1.03286	1.55962	1.269 (1.033-1.560)	0.357745	0.0620831	0.653406	0.358 (0.062-0.653)	TRUE	TRUE	TRUE	FALSE
enterococcus spp	enterococcus spp	89	4772	62779	18469321	4861	5.49326	4.45349	6.77579	5.493 (4.453-6.776)	2.44971	2.14868	2.75073	2.450 (2.149-2.751)	TRUE	TRUE	TRUE	FALSE
copper	copper	89	7673	62779	18469321	7762	3.41584	2.77129	4.21029	3.416 (2.771-4.210)	1.77475	1.47475	2.07475	1.775 (1.475-2.075)	TRUE	TRUE	TRUE	FALSE
clomipramine	clomipramine	89	8891	62779	18469321	8980	2.9477	2.39188	3.63267	2.948 (2.392-3.633)	1.56452	1.26475	1.86428	1.565 (1.265-1.864)	TRUE	TRUE	TRUE	FALSE
oteracil	oteracil	88	4135	62779	18469321	4223	6.26838	5.07448	7.74318	6.268 (5.074-7.743)	2.63648	2.3334	2.93957	2.636 (2.333-2.940)	TRUE	TRUE	TRUE	FALSE
gimeracil	gimeracil	88	4141	62779	18469321	4229	6.2593	5.06715	7.73193	6.259 (5.067-7.732)	2.63443	2.33135	2.93751	2.634 (2.331-2.938)	TRUE	TRUE	TRUE	FALSE
vonoprazan	vonoprazan	88	6327	62779	18469321	6415	4.09621	3.31856	5.05608	4.096 (3.319-5.056)	2.03353	1.73152	2.33555	2.034 (1.732-2.336)	TRUE	TRUE	TRUE	FALSE
fatty acids unspecified	fatty acids unspecified	87	3454	62779	18469321	3541	7.41916	5.99639	9.17951	7.419 (5.996-9.180)	2.87416	2.5688	3.17952	2.874 (2.569-3.180)	TRUE	TRUE	TRUE	FALSE
etizolam	etizolam	87	8697	62779	18469321	8784	2.94567	2.38454	3.63884	2.946 (2.385-3.639)	1.56392	1.26078	1.86707	1.564 (1.261-1.867)	TRUE	TRUE	TRUE	FALSE
mupirocin	mupirocin	87	15010	62779	18469321	15097	1.70618	1.38177	2.10674	1.706 (1.382-2.107)	0.782749	0.480229	1.08527	0.783 (0.480-1.085)	TRUE	TRUE	TRUE	FALSE
micafungin	micafungin	86	9406	62779	18469321	9492	2.69218	2.17687	3.32947	2.692 (2.177-3.329)	1.43563	1.13087	1.74038	1.436 (1.131-1.740)	TRUE	TRUE	TRUE	FALSE
dexchlorpheniramine	dexchlorpheniramine	86	10703	62779	18469321	10789	2.36577	1.91317	2.92545	2.366 (1.913-2.925)	1.25089	0.946297	1.55547	1.251 (0.946-1.555)	TRUE	TRUE	TRUE	FALSE
dexmedetomidine	dexmedetomidine	85	5588	62779	18469321	5673	4.47977	3.61549	5.55067	4.480 (3.615-5.551)	2.16134	1.85392	2.46877	2.161 (1.854-2.469)	TRUE	TRUE	TRUE	FALSE
red blood cells	red blood cells	85	7201	62779	18469321	7286	3.47602	2.80639	4.30541	3.476 (2.806-4.305)	1.80044	1.49352	2.10736	1.800 (1.494-2.107)	TRUE	TRUE	TRUE	FALSE
gemfibrozil	gemfibrozil	85	15124	62779	18469321	15209	1.65433	1.33651	2.04772	1.654 (1.337-2.048)	0.73892	0.432934	1.04491	0.739 (0.433-1.045)	TRUE	TRUE	TRUE	FALSE
butalbital	butalbital	85	17598	62779	18469321	17683	1.42156	1.14856	1.75946	1.422 (1.149-1.759)	0.521509	0.215643	0.827375	0.522 (0.216-0.827)	TRUE	TRUE	TRUE	FALSE
lumacaftor	lumacaftor	84	8358	62779	18469321	8442	2.95936	2.38669	3.66945	2.959 (2.387-3.669)	1.57116	1.26271	1.87962	1.571 (1.263-1.880)	TRUE	TRUE	TRUE	FALSE
flecainide	flecainide	84	17485	62779	18469321	17569	1.41391	1.14093	1.75219	1.414 (1.141-1.752)	0.513965	0.206311	0.821619	0.514 (0.206-0.822)	TRUE	TRUE	TRUE	FALSE
encorafenib	encorafenib	83	7661	62779	18469321	7744	3.19024	2.56935	3.96117	3.190 (2.569-3.961)	1.67856	1.36816	1.98896	1.679 (1.368-1.989)	TRUE	TRUE	TRUE	FALSE
chondroitin	chondroitin	83	17041	62779	18469321	17124	1.43349	1.15524	1.77875	1.433 (1.155-1.779)	0.5339	0.224412	0.843387	0.534 (0.224-0.843)	TRUE	TRUE	TRUE	FALSE
acetylcysteine	acetylcysteine	82	14934	62779	18469321	15016	1.61618	1.30068	2.00822	1.616 (1.301-2.008)	0.706117	0.394677	1.01756	0.706 (0.395-1.018)	TRUE	TRUE	TRUE	FALSE
trimebutine	trimebutine	81	3975	62779	18469321	4056	6.00139	4.81562	7.47912	6.001 (4.816-7.479)	2.57648	2.26087	2.89209	2.576 (2.261-2.892)	TRUE	TRUE	TRUE	FALSE
phloroglucinol	phloroglucinol	81	5523	62779	18469321	5604	4.31894	3.46773	5.37909	4.319 (3.468-5.379)	2.11028	1.79554	2.42502	2.110 (1.796-2.425)	TRUE	TRUE	TRUE	FALSE
lapatinib	lapatinib	81	15954	62779	18469321	16035	1.4943	1.20104	1.85917	1.494 (1.201-1.859)	0.593918	0.280652	0.907185	0.594 (0.281-0.907)	TRUE	TRUE	TRUE	FALSE
raloxifene	raloxifene	81	16639	62779	18469321	16720	1.43273	1.15158	1.78252	1.433 (1.152-1.783)	0.533575	0.220341	0.846809	0.534 (0.220-0.847)	TRUE	TRUE	TRUE	FALSE
guaiazulene	guaiazulene	80	3934	62779	18469321	4014	5.98899	4.79912	7.47387	5.989 (4.799-7.474)	2.57379	2.25625	2.89133	2.574 (2.256-2.891)	TRUE	TRUE	TRUE	FALSE
electrolytes unspecified	electrolytes unspecified	79	4625	62779	18469321	4704	5.03025	4.02667	6.28397	5.030 (4.027-6.284)	2.32713	2.0081	2.64615	2.327 (2.008-2.646)	TRUE	TRUE	TRUE	FALSE
telotristat	telotristat	79	5578	62779	18469321	5657	4.17062	3.33961	5.20842	4.171 (3.340-5.208)	2.06108	1.74251	2.37965	2.061 (1.743-2.380)	TRUE	TRUE	TRUE	FALSE
potassium sulfate	potassium sulfate	79	13086	62779	18469321	13165	1.77703	1.42422	2.21725	1.777 (1.424-2.217)	0.842772	0.525467	1.16008	0.843 (0.525-1.160)	TRUE	TRUE	TRUE	FALSE
labetalol	labetalol	79	16320	62779	18469321	16399	1.42464	1.14194	1.77733	1.425 (1.142-1.777)	0.525915	0.208799	0.843031	0.526 (0.209-0.843)	TRUE	TRUE	TRUE	FALSE
lysine	lysine	77	7878	62779	18469321	7955	2.87779	2.29891	3.60244	2.878 (2.299-3.602)	1.53288	1.21094	1.85481	1.533 (1.211-1.855)	TRUE	TRUE	TRUE	FALSE
prilocaine	prilocaine	77	11140	62779	18469321	11217	2.03476	1.62597	2.54632	2.035 (1.626-2.546)	1.03723	0.715747	1.35871	1.037 (0.716-1.359)	TRUE	TRUE	TRUE	FALSE
indometacin	indometacin	77	16939	62779	18469321	17016	1.33775	1.06927	1.67363	1.338 (1.069-1.674)	0.436111	0.115007	0.757215	0.436 (0.115-0.757)	TRUE	TRUE	TRUE	FALSE
sodium acetate	sodium acetate	76	5312	62779	18469321	5388	4.21302	3.3589	5.28432	4.213 (3.359-5.284)	2.0762	1.75147	2.40093	2.076 (1.751-2.401)	TRUE	TRUE	TRUE	FALSE
teprenone	teprenone	76	6213	62779	18469321	6289	3.60188	2.87232	4.51673	3.602 (2.872-4.517)	1.8532	1.52879	2.1776	1.853 (1.529-2.178)	TRUE	TRUE	TRUE	FALSE
ganciclovir	ganciclovir	76	11115	62779	18469321	11191	2.01282	1.6061	2.52255	2.013 (1.606-2.523)	1.02196	0.698412	1.34551	1.022 (0.698-1.346)	TRUE	TRUE	TRUE	FALSE
carbocisteine	carbocisteine	76	11300	62779	18469321	11376	1.97985	1.57981	2.48119	1.980 (1.580-2.481)	0.99831	0.67478	1.32184	0.998 (0.675-1.322)	TRUE	TRUE	TRUE	FALSE
rotigotine	rotigotine	76	12889	62779	18469321	12965	1.73562	1.38505	2.17491	1.736 (1.385-2.175)	0.809712	0.486315	1.13311	0.810 (0.486-1.133)	TRUE	TRUE	TRUE	FALSE
sodium	sodium	75	6427	62779	18469321	6502	3.43603	2.73613	4.31497	3.436 (2.736-4.315)	1.7863	1.45986	2.11274	1.786 (1.460-2.113)	TRUE	TRUE	TRUE	FALSE
alfacalcidol	alfacalcidol	75	8181	62779	18469321	8256	2.69909	2.14991	3.38857	2.699 (2.150-3.389)	1.44183	1.11579	1.76788	1.442 (1.116-1.768)	TRUE	TRUE	TRUE	FALSE
bleomycin	bleomycin	75	10104	62779	18469321	10179	2.18517	1.7409	2.74283	2.185 (1.741-2.743)	1.13982	0.814057	1.46558	1.140 (0.814-1.466)	TRUE	TRUE	TRUE	FALSE
cilostazol	cilostazol	75	10755	62779	18469321	10830	2.05283	1.63555	2.57659	2.053 (1.636-2.577)	1.0504	0.724709	1.37609	1.050 (0.725-1.376)	TRUE	TRUE	TRUE	FALSE
crizotinib	crizotinib	75	12290	62779	18469321	12365	1.79629	1.43129	2.25437	1.796 (1.431-2.254)	0.859203	0.533654	1.18475	0.859 (0.534-1.185)	TRUE	TRUE	TRUE	FALSE
imipenem	imipenem	75	12453	62779	18469321	12528	1.77276	1.41256	2.22482	1.773 (1.413-2.225)	0.840312	0.514776	1.16585	0.840 (0.515-1.166)	TRUE	TRUE	TRUE	FALSE
zuclopenthixol	zuclopenthixol	74	4498	62779	18469321	4572	4.84457	3.84977	6.09644	4.845 (3.850-6.096)	2.27506	1.94569	2.60443	2.275 (1.946-2.604)	TRUE	TRUE	TRUE	FALSE
tinzaparin	tinzaparin	74	10290	62779	18469321	10364	2.11701	1.68406	2.66127	2.117 (1.684-2.661)	1.09473	0.766843	1.42262	1.095 (0.767-1.423)	TRUE	TRUE	TRUE	FALSE
ketamine	ketamine	74	12737	62779	18469321	12811	1.71007	1.36056	2.14937	1.710 (1.361-2.149)	0.788981	0.461319	1.11664	0.789 (0.461-1.117)	TRUE	TRUE	TRUE	FALSE
ethambutol	ethambutol	74	14245	62779	18469321	14319	1.52891	1.21651	1.92154	1.529 (1.217-1.922)	0.628457	0.300895	0.956019	0.628 (0.301-0.956)	TRUE	TRUE	TRUE	FALSE
doxepin	doxepin	74	16004	62779	18469321	16078	1.36074	1.08277	1.71007	1.361 (1.083-1.710)	0.461322	0.133853	0.78879	0.461 (0.134-0.789)	TRUE	TRUE	TRUE	FALSE
colesevelam	colesevelam	73	10027	62779	18469321	10100	2.14318	1.7022	2.69839	2.143 (1.702-2.698)	1.11258	0.782476	1.44269	1.113 (0.782-1.443)	TRUE	TRUE	TRUE	FALSE
clorazepic acid	clorazepic acid	72	7731	62779	18469321	7803	2.74189	2.17375	3.45852	2.742 (2.174-3.459)	1.46512	1.13243	1.79782	1.465 (1.132-1.798)	TRUE	TRUE	TRUE	FALSE
lormetazepam	lormetazepam	72	8428	62779	18469321	8500	2.51504	1.99408	3.1721	2.515 (1.994-3.172)	1.34172	1.00916	1.67429	1.342 (1.009-1.674)	TRUE	TRUE	TRUE	FALSE
cimetidine	cimetidine	72	10974	62779	18469321	11046	1.93128	1.53159	2.43527	1.931 (1.532-2.435)	0.96381	0.631571	1.29605	0.964 (0.632-1.296)	TRUE	TRUE	TRUE	FALSE
edoxaban	edoxaban	72	14276	62779	18469321	14348	1.48431	1.17733	1.87134	1.484 (1.177-1.871)	0.586544	0.254556	0.918533	0.587 (0.255-0.919)	TRUE	TRUE	TRUE	FALSE
quinapril	quinapril	71	15938	62779	18469321	16009	1.31092	1.03818	1.65531	1.311 (1.038-1.655)	0.408632	0.0744469	0.742817	0.409 (0.074-0.743)	TRUE	TRUE	TRUE	FALSE
saccharomyces spp	saccharomyces spp	70	3963	62779	18469321	4033	5.20118	4.10592	6.58859	5.201 (4.106-6.589)	2.37688	2.03816	2.71559	2.377 (2.038-2.716)	TRUE	TRUE	TRUE	FALSE
tretinoin	tretinoin	69	9546	62779	18469321	9615	2.12773	1.67887	2.69661	2.128 (1.679-2.697)	1.10339	0.764006	1.44278	1.103 (0.764-1.443)	TRUE	TRUE	TRUE	FALSE
nadroparin	nadroparin	68	4582	62779	18469321	4650	4.36972	3.43882	5.55261	4.370 (3.439-5.553)	2.13037	1.78726	2.47349	2.130 (1.787-2.473)	TRUE	TRUE	TRUE	FALSE
clotrimazole	clotrimazole	68	15518	62779	18469321	15586	1.28948	1.01603	1.63652	1.289 (1.016-1.637)	0.385859	0.0445064	0.727212	0.386 (0.045-0.727)	TRUE	TRUE	TRUE	FALSE
trospium	trospium	67	6701	62779	18469321	6768	2.94359	2.31372	3.74494	2.944 (2.314-3.745)	1.56801	1.2232	1.91282	1.568 (1.223-1.913)	TRUE	TRUE	TRUE	FALSE
dronabinol	dronabinol	67	9354	62779	18469321	9421	2.10842	1.65782	2.6815	2.108 (1.658-2.681)	1.09098	0.746648	1.4353	1.091 (0.747-1.435)	TRUE	TRUE	TRUE	FALSE
fludrocortisone	fludrocortisone	67	11313	62779	18469321	11380	1.74314	1.3708	2.2166	1.743 (1.371-2.217)	0.818479	0.474364	1.16259	0.818 (0.474-1.163)	TRUE	TRUE	TRUE	FALSE
terazosin	terazosin	67	15222	62779	18469321	15289	1.29523	1.01875	1.64673	1.295 (1.019-1.647)	0.392551	0.0486963	0.736405	0.393 (0.049-0.736)	TRUE	TRUE	TRUE	FALSE
dopamine	dopamine	66	6094	62779	18469321	6160	3.18854	2.50146	4.06434	3.189 (2.501-4.064)	1.68239	1.33488	2.0299	1.682 (1.335-2.030)	TRUE	TRUE	TRUE	FALSE
idarubicin	idarubicin	66	7564	62779	18469321	7630	2.56867	2.01567	3.27338	2.569 (2.016-3.273)	1.37373	1.02657	1.72088	1.374 (1.027-1.721)	TRUE	TRUE	TRUE	FALSE
triazolam	triazolam	66	8614	62779	18469321	8680	2.25543	1.77009	2.87384	2.255 (1.770-2.874)	1.18776	0.840789	1.53473	1.188 (0.841-1.535)	TRUE	TRUE	TRUE	FALSE
sulbactam	sulbactam	66	8616	62779	18469321	8682	2.25491	1.76968	2.87318	2.255 (1.770-2.873)	1.18743	0.840457	1.5344	1.187 (0.840-1.534)	TRUE	TRUE	TRUE	FALSE
fesoterodine	fesoterodine	66	10862	62779	18469321	10928	1.78843	1.40385	2.27836	1.788 (1.404-2.278)	0.855566	0.508868	1.20226	0.856 (0.509-1.202)	TRUE	TRUE	TRUE	FALSE
metolazone	metolazone	66	12909	62779	18469321	12975	1.50467	1.18125	1.91664	1.505 (1.181-1.917)	0.607903	0.261371	0.954434	0.608 (0.261-0.954)	TRUE	TRUE	TRUE	FALSE
ramucirumab	ramucirumab	64	5546	62779	18469321	5610	3.39742	2.6551	4.34728	3.397 (2.655-4.347)	1.77355	1.42061	2.12649	1.774 (1.421-2.126)	TRUE	TRUE	TRUE	FALSE
g csf unspecified	g csf unspecified	64	6456	62779	18469321	6520	2.9184	2.28119	3.73359	2.918 (2.281-3.734)	1.55675	1.2041	1.90941	1.557 (1.204-1.909)	TRUE	TRUE	TRUE	FALSE
polycarbophil	polycarbophil	64	7306	62779	18469321	7370	2.57874	2.01598	3.2986	2.579 (2.016-3.299)	1.38001	1.02756	1.73247	1.380 (1.028-1.732)	TRUE	TRUE	TRUE	FALSE
repaglinide	repaglinide	64	13559	62779	18469321	13623	1.38903	1.08644	1.77591	1.389 (1.086-1.776)	0.493882	0.142134	0.84563	0.494 (0.142-0.846)	TRUE	TRUE	TRUE	FALSE
nicorandil	nicorandil	63	8987	62779	18469321	9050	2.06342	1.61033	2.64399	2.063 (1.610-2.644)	1.06146	0.706574	1.41635	1.061 (0.707-1.416)	TRUE	TRUE	TRUE	FALSE
glycine spp	glycine spp	62	7309	62779	18469321	7371	2.49705	1.94452	3.20659	2.497 (1.945-3.207)	1.33473	0.976775	1.69268	1.335 (0.977-1.693)	TRUE	TRUE	TRUE	FALSE
methionine	methionine	61	5080	62779	18469321	5141	3.53513	2.74608	4.55091	3.535 (2.746-4.551)	1.83128	1.46983	2.19274	1.831 (1.470-2.193)	TRUE	TRUE	TRUE	FALSE
sodium polystyrene sulfonate	sodium polystyrene sulfonate	61	5422	62779	18469321	5483	3.31209	2.57306	4.26337	3.312 (2.573-4.263)	1.7384	1.37709	2.09972	1.738 (1.377-2.100)	TRUE	TRUE	TRUE	FALSE
mitomycin	mitomycin	60	3499	62779	18469321	3559	5.04867	3.91106	6.51717	5.049 (3.911-6.517)	2.33815	1.97284	2.70346	2.338 (1.973-2.703)	TRUE	TRUE	TRUE	FALSE
caspofungin	caspofungin	60	8666	62779	18469321	8726	2.03789	1.58073	2.62727	2.038 (1.581-2.627)	1.04478	0.681298	1.40827	1.045 (0.681-1.408)	TRUE	TRUE	TRUE	FALSE
pneumococcal vaccine	pneumococcal vaccine	59	5219	62779	18469321	5278	3.32803	2.57449	4.30212	3.328 (2.574-4.302)	1.74605	1.37876	2.11335	1.746 (1.379-2.113)	TRUE	TRUE	TRUE	FALSE
cyproheptadine	cyproheptadine	59	6007	62779	18469321	6066	2.89133	2.23709	3.7369	2.891 (2.237-3.737)	1.54537	1.17834	1.91239	1.545 (1.178-1.912)	TRUE	TRUE	TRUE	FALSE
tranexamic acid	tranexamic acid	59	10389	62779	18469321	10448	1.67139	1.29388	2.15906	1.671 (1.294-2.159)	0.761158	0.394885	1.12743	0.761 (0.395-1.127)	TRUE	TRUE	TRUE	FALSE
propylene glycol	propylene glycol	59	10983	62779	18469321	11042	1.58095	1.22391	2.04214	1.581 (1.224-2.042)	0.681398	0.315181	1.04762	0.681 (0.315-1.048)	TRUE	TRUE	TRUE	FALSE
vildagliptin	vildagliptin	59	11259	62779	18469321	11318	1.54217	1.19391	1.99202	1.542 (1.194-1.992)	0.645787	0.279594	1.01198	0.646 (0.280-1.012)	TRUE	TRUE	TRUE	FALSE
tolvaptan	tolvaptan	59	11461	62779	18469321	11520	1.51497	1.17287	1.95686	1.515 (1.173-1.957)	0.62027	0.254094	0.986446	0.620 (0.254-0.986)	TRUE	TRUE	TRUE	FALSE
antineoplastics unspecified	antineoplastics unspecified	58	5214	62779	18469321	5272	3.27471	2.52773	4.24242	3.275 (2.528-4.242)	1.72344	1.35309	2.0938	1.723 (1.353-2.094)	TRUE	TRUE	TRUE	FALSE
mitoxantrone	mitoxantrone	58	8121	62779	18469321	8179	2.10216	1.62347	2.72199	2.102 (1.623-2.722)	1.09006	0.720434	1.4597	1.090 (0.720-1.460)	TRUE	TRUE	TRUE	FALSE
gefitinib	gefitinib	58	8723	62779	18469321	8781	1.95702	1.51148	2.53389	1.957 (1.511-2.534)	0.987628	0.618088	1.35717	0.988 (0.618-1.357)	TRUE	TRUE	TRUE	FALSE
neomycin	neomycin	58	8839	62779	18469321	8897	1.93132	1.49165	2.50059	1.931 (1.492-2.501)	0.968698	0.599174	1.33822	0.969 (0.599-1.338)	TRUE	TRUE	TRUE	FALSE
enfortumab vedotin	enfortumab vedotin	57	3435	62779	18469321	3492	4.88538	3.75984	6.34786	4.885 (3.760-6.348)	2.2928	1.91827	2.66733	2.293 (1.918-2.667)	TRUE	TRUE	TRUE	FALSE
lutetium 177lu dotatate	lutetium 177lu dotatate	57	4526	62779	18469321	4583	3.70753	2.85483	4.81493	3.708 (2.855-4.815)	1.90076	1.52695	2.27456	1.901 (1.527-2.275)	TRUE	TRUE	TRUE	FALSE
benzoyl peroxide	benzoyl peroxide	57	6797	62779	18469321	6854	2.46848	1.90178	3.20404	2.468 (1.902-3.204)	1.32031	0.947281	1.69334	1.320 (0.947-1.693)	TRUE	TRUE	TRUE	FALSE
acetazolamide	acetazolamide	57	7917	62779	18469321	7974	2.11914	1.63289	2.75018	2.119 (1.633-2.750)	1.10201	0.729202	1.47483	1.102 (0.729-1.475)	TRUE	TRUE	TRUE	FALSE
xantofyl	xantofyl	56	8393	62779	18469321	8449	1.9638	1.5098	2.55432	1.964 (1.510-2.554)	0.993467	0.6175	1.36943	0.993 (0.618-1.369)	TRUE	TRUE	TRUE	FALSE
fondaparinux	fondaparinux	56	9739	62779	18469321	9795	1.69227	1.3012	2.20087	1.692 (1.301-2.201)	0.780249	0.404455	1.15604	0.780 (0.404-1.156)	TRUE	TRUE	TRUE	FALSE
pyrazinamide	pyrazinamide	56	9994	62779	18469321	10050	1.64906	1.268	2.14465	1.649 (1.268-2.145)	0.743178	0.367412	1.11894	0.743 (0.367-1.119)	TRUE	TRUE	TRUE	FALSE
rasagiline	rasagiline	56	10311	62779	18469321	10367	1.59834	1.22903	2.07863	1.598 (1.229-2.079)	0.698384	0.32265	1.07412	0.698 (0.323-1.074)	TRUE	TRUE	TRUE	FALSE
mesna	mesna	56	10343	62779	18469321	10399	1.59339	1.22522	2.07219	1.593 (1.225-2.072)	0.693938	0.318208	1.06967	0.694 (0.318-1.070)	TRUE	TRUE	TRUE	FALSE
miglitol	miglitol	55	2180	62779	18469321	2235	7.428	5.68336	9.70821	7.428 (5.683-9.708)	2.88549	2.50276	3.26822	2.885 (2.503-3.268)	TRUE	TRUE	TRUE	FALSE
heparinoid	heparinoid	55	3526	62779	18469321	3581	4.59213	3.51799	5.99425	4.592 (3.518-5.994)	2.20589	1.82491	2.58686	2.206 (1.825-2.587)	TRUE	TRUE	TRUE	FALSE
afatinib	afatinib	55	6694	62779	18469321	6749	2.41845	1.85455	3.15381	2.418 (1.855-3.154)	1.29195	0.912355	1.67155	1.292 (0.912-1.672)	TRUE	TRUE	TRUE	FALSE
silodosin	silodosin	55	9528	62779	18469321	9583	1.69885	1.30315	2.21469	1.699 (1.303-2.215)	0.786275	0.407139	1.16541	0.786 (0.407-1.165)	TRUE	TRUE	TRUE	FALSE
dihydrocodeine	dihydrocodeine	55	9895	62779	18469321	9950	1.6358	1.25483	2.13245	1.636 (1.255-2.132)	0.732067	0.352972	1.11116	0.732 (0.353-1.111)	TRUE	TRUE	TRUE	FALSE
linum spp	linum spp	55	10887	62779	18469321	10942	1.48667	1.14051	1.93791	1.487 (1.141-1.938)	0.594985	0.215986	0.973984	0.595 (0.216-0.974)	TRUE	TRUE	TRUE	FALSE
steroids unspecified	steroids unspecified	54	5195	62779	18469321	5249	3.05982	2.33997	4.00113	3.060 (2.340-4.001)	1.62847	1.24502	2.01191	1.628 (1.245-2.012)	TRUE	TRUE	TRUE	FALSE
terbutaline	terbutaline	54	7924	62779	18469321	7978	2.00573	1.53459	2.62152	2.006 (1.535-2.622)	1.02467	0.641906	1.40743	1.025 (0.642-1.407)	TRUE	TRUE	TRUE	FALSE
flurbiprofen	flurbiprofen	53	3198	62779	18469321	3251	4.87894	3.71867	6.40123	4.879 (3.719-6.401)	2.29282	1.90467	2.68096	2.293 (1.905-2.681)	TRUE	TRUE	TRUE	FALSE
ramelteon	ramelteon	53	6912	62779	18469321	6965	2.2569	1.72224	2.95756	2.257 (1.722-2.958)	1.19405	0.807596	1.5805	1.194 (0.808-1.581)	TRUE	TRUE	TRUE	FALSE
calcium acetate	calcium acetate	53	8223	62779	18469321	8276	1.89695	1.44779	2.48545	1.897 (1.448-2.485)	0.945304	0.559087	1.33152	0.945 (0.559-1.332)	TRUE	TRUE	TRUE	FALSE
primidone	primidone	53	9605	62779	18469321	9658	1.62389	1.23954	2.12741	1.624 (1.240-2.127)	0.722563	0.336525	1.1086	0.723 (0.337-1.109)	TRUE	TRUE	TRUE	FALSE
indacaterol	indacaterol	53	10596	62779	18469321	10649	1.47193	1.12363	1.9282	1.472 (1.124-1.928)	0.581669	0.195731	0.967608	0.582 (0.196-0.968)	TRUE	TRUE	TRUE	FALSE
phenylalanine	phenylalanine	52	3252	62779	18469321	3304	4.70731	3.57883	6.19162	4.707 (3.579-6.192)	2.24253	1.85086	2.63421	2.243 (1.851-2.634)	TRUE	TRUE	TRUE	FALSE
tetracycline	tetracycline	52	6187	62779	18469321	6239	2.47385	1.88273	3.25058	2.474 (1.883-3.251)	1.32584	0.93562	1.71606	1.326 (0.936-1.716)	TRUE	TRUE	TRUE	FALSE
captopril	captopril	52	11025	62779	18469321	11077	1.38791	1.0568	1.82277	1.388 (1.057-1.823)	0.497863	0.108359	0.887367	0.498 (0.108-0.887)	TRUE	TRUE	TRUE	FALSE
dipyridamole	dipyridamole	52	11415	62779	18469321	11467	1.34046	1.02069	1.76042	1.340 (1.021-1.760)	0.447951	0.0584789	0.837424	0.448 (0.058-0.837)	TRUE	TRUE	TRUE	FALSE
prucalopride	prucalopride	51	2220	62779	18469321	2271	6.76324	5.12331	8.92808	6.763 (5.123-8.928)	2.75554	2.35879	3.15229	2.756 (2.359-3.152)	TRUE	TRUE	TRUE	FALSE
histidine	histidine	51	3157	62779	18469321	3208	4.75566	3.60587	6.27209	4.756 (3.606-6.272)	2.25757	1.86211	2.65302	2.258 (1.862-2.653)	TRUE	TRUE	TRUE	FALSE
threonine	threonine	51	3208	62779	18469321	3259	4.68004	3.54865	6.17214	4.680 (3.549-6.172)	2.23482	1.83942	2.63023	2.235 (1.839-2.630)	TRUE	TRUE	TRUE	FALSE
valine	valine	51	3453	62779	18469321	3504	4.34792	3.29733	5.73326	4.348 (3.297-5.733)	2.13031	1.73512	2.5255	2.130 (1.735-2.526)	TRUE	TRUE	TRUE	FALSE
cyclizine	cyclizine	51	6031	62779	18469321	6082	2.48902	1.88922	3.27925	2.489 (1.889-3.279)	1.33512	0.941155	1.72908	1.335 (0.941-1.729)	TRUE	TRUE	TRUE	FALSE
hyaluronic acid	hyaluronic acid	51	8781	62779	18469321	8832	1.70926	1.29784	2.25111	1.709 (1.298-2.251)	0.797072	0.403628	1.19052	0.797 (0.404-1.191)	TRUE	TRUE	TRUE	FALSE
procyclidine	procyclidine	50	2754	62779	18469321	2804	5.34471	4.04025	7.07033	5.345 (4.040-7.070)	2.42361	2.02391	2.82331	2.424 (2.024-2.823)	TRUE	TRUE	TRUE	FALSE
dactinomycin	dactinomycin	50	3820	62779	18469321	3870	3.853	2.91465	5.09346	3.853 (2.915-5.093)	1.95905	1.56033	2.35776	1.959 (1.560-2.358)	TRUE	TRUE	TRUE	FALSE
naloxegol	naloxegol	50	3929	62779	18469321	3979	3.74609	2.83391	4.95188	3.746 (2.834-4.952)	1.91899	1.52035	2.31764	1.919 (1.520-2.318)	TRUE	TRUE	TRUE	FALSE
alogliptin	alogliptin	50	4576	62779	18469321	4626	3.21632	2.43374	4.25053	3.216 (2.434-4.251)	1.70174	1.30344	2.10003	1.702 (1.303-2.100)	TRUE	TRUE	TRUE	FALSE
voglibose	voglibose	50	4664	62779	18469321	4714	3.15562	2.38788	4.17019	3.156 (2.388-4.170)	1.67456	1.27631	2.07281	1.675 (1.276-2.073)	TRUE	TRUE	TRUE	FALSE
clemastine	clemastine	50	5351	62779	18469321	5401	2.75037	2.08162	3.63397	2.750 (2.082-3.634)	1.47836	1.08038	1.87634	1.478 (1.080-1.876)	TRUE	TRUE	TRUE	FALSE
etoricoxib	etoricoxib	50	7929	62779	18469321	7979	1.85587	1.40521	2.45107	1.856 (1.405-2.451)	0.915554	0.518176	1.31293	0.916 (0.518-1.313)	TRUE	TRUE	TRUE	FALSE
betahistine	betahistine	50	8075	62779	18469321	8125	1.8223	1.37981	2.40669	1.822 (1.380-2.407)	0.889401	0.492045	1.28676	0.889 (0.492-1.287)	TRUE	TRUE	TRUE	FALSE
piroxicam	piroxicam	50	8135	62779	18469321	8185	1.80885	1.36964	2.38892	1.809 (1.370-2.389)	0.878789	0.481442	1.27614	0.879 (0.481-1.276)	TRUE	TRUE	TRUE	FALSE
vaccinium spp	vaccinium spp	50	10655	62779	18469321	10705	1.38086	1.04577	1.8233	1.381 (1.046-1.823)	0.491642	0.094584	0.888699	0.492 (0.095-0.889)	TRUE	TRUE	TRUE	FALSE
tremelimumab	tremelimumab	49	2878	62779	18469321	2927	5.01203	3.77862	6.64804	5.012 (3.779-6.648)	2.33315	1.92969	2.7366	2.333 (1.930-2.737)	TRUE	TRUE	TRUE	FALSE
levoglutamide	levoglutamide	49	6244	62779	18469321	6293	2.30973	1.74356	3.05977	2.310 (1.744-3.060)	1.22935	0.82771	1.63099	1.229 (0.828-1.631)	TRUE	TRUE	TRUE	FALSE
etodolac	etodolac	49	8442	62779	18469321	8491	1.70816	1.28981	2.2622	1.708 (1.290-2.262)	0.797281	0.396051	1.19851	0.797 (0.396-1.199)	TRUE	TRUE	TRUE	FALSE
prazosin	prazosin	49	8770	62779	18469321	8819	1.64424	1.24159	2.17748	1.644 (1.242-2.177)	0.742613	0.341427	1.1438	0.743 (0.341-1.144)	TRUE	TRUE	TRUE	FALSE
nicardipine	nicardipine	49	8946	62779	18469321	8995	1.61188	1.21717	2.13459	1.612 (1.217-2.135)	0.714111	0.312947	1.11527	0.714 (0.313-1.115)	TRUE	TRUE	TRUE	FALSE
proline	proline	48	3084	62779	18469321	3132	4.58166	3.44478	6.09375	4.582 (3.445-6.094)	2.2064	1.79915	2.61366	2.206 (1.799-2.614)	TRUE	TRUE	TRUE	FALSE
cefotaxime	cefotaxime	48	7127	62779	18469321	7175	1.98215	1.49215	2.63304	1.982 (1.492-2.633)	1.01103	0.605539	1.41652	1.011 (0.606-1.417)	TRUE	TRUE	TRUE	FALSE
acarbose	acarbose	48	7199	62779	18469321	7247	1.96231	1.47724	2.60668	1.962 (1.477-2.607)	0.996627	0.591151	1.4021	0.997 (0.591-1.402)	TRUE	TRUE	TRUE	FALSE
thiamazole	thiamazole	48	10096	62779	18469321	10144	1.39902	1.05347	1.85791	1.399 (1.053-1.858)	0.511569	0.106483	0.916656	0.512 (0.106-0.917)	TRUE	TRUE	TRUE	FALSE
maprotiline	maprotiline	47	954	62779	18469321	1001	14.504	10.8208	19.441	14.504 (10.821-19.441)	3.82034	3.40239	4.23829	3.820 (3.402-4.238)	TRUE	TRUE	TRUE	FALSE
temsirolimus	temsirolimus	47	4479	62779	18469321	4526	3.08868	2.31694	4.11749	3.089 (2.317-4.117)	1.64579	1.23533	2.05624	1.646 (1.235-2.056)	TRUE	TRUE	TRUE	FALSE
chromium	chromium	47	7143	62779	18469321	7190	1.93647	1.45343	2.58005	1.936 (1.453-2.580)	0.978268	0.568612	1.38792	0.978 (0.569-1.388)	TRUE	TRUE	TRUE	FALSE
pitavastatin	pitavastatin	47	9818	62779	18469321	9865	1.40866	1.05755	1.87634	1.409 (1.058-1.876)	0.52205	0.112761	0.931338	0.522 (0.113-0.931)	TRUE	TRUE	TRUE	FALSE
trimetazidine	trimetazidine	46	5330	62779	18469321	5376	2.54015	1.90007	3.39587	2.540 (1.900-3.396)	1.36722	0.952805	1.78163	1.367 (0.953-1.782)	TRUE	TRUE	TRUE	FALSE
binimetinib	binimetinib	46	6279	62779	18469321	6325	2.15613	1.61311	2.88194	2.156 (1.613-2.882)	1.13277	0.718623	1.54691	1.133 (0.719-1.547)	TRUE	TRUE	TRUE	FALSE
povidone	povidone	46	6618	62779	18469321	6664	2.04565	1.53054	2.73412	2.046 (1.531-2.734)	1.05747	0.643401	1.47153	1.057 (0.643-1.472)	TRUE	TRUE	TRUE	FALSE
arginine	arginine	45	5215	62779	18469321	5260	2.53971	1.89365	3.40618	2.540 (1.894-3.406)	1.36765	0.948759	1.78654	1.368 (0.949-1.787)	TRUE	TRUE	TRUE	FALSE
fluvoxamine	fluvoxamine	45	8392	62779	18469321	8437	1.57797	1.17712	2.11531	1.578 (1.177-2.115)	0.686189	0.267982	1.1044	0.686 (0.268-1.104)	TRUE	TRUE	TRUE	FALSE
cilastatin	cilastatin	45	9156	62779	18469321	9201	1.44624	1.07892	1.9386	1.446 (1.079-1.939)	0.561156	0.143044	0.979269	0.561 (0.143-0.979)	TRUE	TRUE	TRUE	FALSE
polystyrene sulfonate	polystyrene sulfonate	44	2619	62779	18469321	2663	4.94535	3.67073	6.66255	4.945 (3.671-6.663)	2.31742	1.8922	2.74264	2.317 (1.892-2.743)	TRUE	TRUE	TRUE	FALSE
urea	urea	44	4023	62779	18469321	4067	3.21921	2.39154	4.33331	3.219 (2.392-4.333)	1.70688	1.28288	2.13088	1.707 (1.283-2.131)	TRUE	TRUE	TRUE	FALSE
sulpiride	sulpiride	44	4596	62779	18469321	4640	2.81777	2.09374	3.79218	2.818 (2.094-3.792)	1.51681	1.09309	1.94052	1.517 (1.093-1.941)	TRUE	TRUE	TRUE	FALSE
carmustine	carmustine	44	5179	62779	18469321	5223	2.5005	1.85828	3.36466	2.500 (1.858-3.365)	1.34612	0.922633	1.76961	1.346 (0.923-1.770)	TRUE	TRUE	TRUE	FALSE
mianserin	mianserin	44	6338	62779	18469321	6382	2.04311	1.51872	2.74858	2.043 (1.519-2.749)	1.05709	0.633931	1.48025	1.057 (0.634-1.480)	TRUE	TRUE	TRUE	FALSE
nefopam	nefopam	44	7051	62779	18469321	7095	1.83644	1.36523	2.47029	1.836 (1.365-2.470)	0.904342	0.481331	1.32735	0.904 (0.481-1.327)	TRUE	TRUE	TRUE	FALSE
amiloride	amiloride	44	8557	62779	18469321	8601	1.51311	1.12505	2.03503	1.513 (1.125-2.035)	0.626712	0.203934	1.04949	0.627 (0.204-1.049)	TRUE	TRUE	TRUE	FALSE
clomethiazole	clomethiazole	43	949	62779	18469321	992	13.3387	9.82545	18.1082	13.339 (9.825-18.108)	3.70781	3.27204	4.14358	3.708 (3.272-4.144)	TRUE	TRUE	TRUE	FALSE
tryptophan l	tryptophan l	43	3656	62779	18469321	3699	3.46187	2.56269	4.67655	3.462 (2.563-4.677)	1.81122	1.38225	2.24018	1.811 (1.382-2.240)	TRUE	TRUE	TRUE	FALSE
olodaterol	olodaterol	43	7431	62779	18469321	7474	1.70287	1.26169	2.29831	1.703 (1.262-2.298)	0.796864	0.369173	1.22455	0.797 (0.369-1.225)	TRUE	TRUE	TRUE	FALSE
trabectedin	trabectedin	42	2032	62779	18469321	2074	6.08422	4.48193	8.25933	6.084 (4.482-8.259)	2.61216	2.17635	3.04796	2.612 (2.176-3.048)	TRUE	TRUE	TRUE	FALSE
glucagon	glucagon	42	4253	62779	18469321	4295	2.90657	2.14459	3.93929	2.907 (2.145-3.939)	1.56263	1.12912	1.99615	1.563 (1.129-1.996)	TRUE	TRUE	TRUE	FALSE
azilsartan	azilsartan	42	5769	62779	18469321	5811	2.1426	1.58152	2.90273	2.143 (1.582-2.903)	1.12668	0.693723	1.55964	1.127 (0.694-1.560)	TRUE	TRUE	TRUE	FALSE
icatibant	icatibant	42	6715	62779	18469321	6757	1.84066	1.35885	2.49329	1.841 (1.359-2.493)	0.909154	0.476419	1.34189	0.909 (0.476-1.342)	TRUE	TRUE	TRUE	FALSE
pyridostigmine	pyridostigmine	42	8216	62779	18469321	8258	1.50426	1.1107	2.03727	1.504 (1.111-2.037)	0.619822	0.187335	1.05231	0.620 (0.187-1.052)	TRUE	TRUE	TRUE	FALSE
butylscopolamine	butylscopolamine	41	2126	62779	18469321	2167	5.67663	4.1671	7.73299	5.677 (4.167-7.733)	2.51499	2.07432	2.95566	2.515 (2.074-2.956)	TRUE	TRUE	TRUE	FALSE
pipamperone	pipamperone	41	3010	62779	18469321	3051	4.00928	2.94567	5.45695	4.009 (2.946-5.457)	2.02179	1.58233	2.46125	2.022 (1.582-2.461)	TRUE	TRUE	TRUE	FALSE
proteins unspecified	proteins unspecified	41	3371	62779	18469321	3412	3.57986	2.63075	4.87139	3.580 (2.631-4.871)	1.86055	1.42141	2.2997	1.861 (1.421-2.300)	TRUE	TRUE	TRUE	FALSE
flurazepam	flurazepam	41	4195	62779	18469321	4236	2.87656	2.11468	3.91294	2.877 (2.115-3.913)	1.54863	1.11001	1.98726	1.549 (1.110-1.987)	TRUE	TRUE	TRUE	FALSE
nitrazepam	nitrazepam	41	4670	62779	18469321	4711	2.58391	1.89983	3.51432	2.584 (1.900-3.514)	1.39537	0.956964	1.83378	1.395 (0.957-1.834)	TRUE	TRUE	TRUE	FALSE
fluocinonide	fluocinonide	41	6125	62779	18469321	6166	1.96994	1.44887	2.67842	1.970 (1.449-2.678)	1.00721	0.569264	1.44516	1.007 (0.569-1.445)	TRUE	TRUE	TRUE	FALSE
cinnamomum spp	cinnamomum spp	41	6190	62779	18469321	6231	1.94925	1.43366	2.65026	1.949 (1.434-2.650)	0.992089	0.554155	1.43002	0.992 (0.554-1.430)	TRUE	TRUE	TRUE	FALSE
ketotifen	ketotifen	41	8650	62779	18469321	8691	1.39471	1.0261	1.89575	1.395 (1.026-1.896)	0.512162	0.0746423	0.949682	0.512 (0.075-0.950)	TRUE	TRUE	TRUE	FALSE
isoleucine	isoleucine	40	3428	62779	18469321	3468	3.43441	2.51441	4.69102	3.434 (2.514-4.691)	1.80232	1.35796	2.24667	1.802 (1.358-2.247)	TRUE	TRUE	TRUE	FALSE
leucine	leucine	40	3435	62779	18469321	3475	3.42741	2.5093	4.68144	3.427 (2.509-4.681)	1.79941	1.35506	2.24376	1.799 (1.355-2.244)	TRUE	TRUE	TRUE	FALSE
lenograstim	lenograstim	40	3785	62779	18469321	3825	3.11042	2.2776	4.24776	3.110 (2.278-4.248)	1.66104	1.21692	2.10515	1.661 (1.217-2.105)	TRUE	TRUE	TRUE	FALSE
vasopressin	vasopressin	40	3992	62779	18469321	4032	2.9491	2.15965	4.02711	2.949 (2.160-4.027)	1.58504	1.14105	2.02903	1.585 (1.141-2.029)	TRUE	TRUE	TRUE	FALSE
pentamidine	pentamidine	40	5496	62779	18469321	5536	2.14189	1.56919	2.9236	2.142 (1.569-2.924)	1.12789	0.6845	1.57127	1.128 (0.685-1.571)	TRUE	TRUE	TRUE	FALSE
sterculia spp	sterculia spp	39	950	62779	18469321	989	12.0844	8.77223	16.6472	12.084 (8.772-16.647)	3.57467	3.1185	4.03084	3.575 (3.119-4.031)	TRUE	TRUE	TRUE	FALSE
sorbitol	sorbitol	39	1923	62779	18469321	1962	5.96962	4.34736	8.19724	5.970 (4.347-8.197)	2.58783	2.13606	3.0396	2.588 (2.136-3.040)	TRUE	TRUE	TRUE	FALSE
alizapride	alizapride	39	2652	62779	18469321	2691	4.32848	3.15494	5.93854	4.328 (3.155-5.939)	2.13241	1.68187	2.58296	2.132 (1.682-2.583)	TRUE	TRUE	TRUE	FALSE
glycine	glycine	39	2903	62779	18469321	2942	3.95417	2.88268	5.42393	3.954 (2.883-5.424)	2.00385	1.55358	2.45411	2.004 (1.554-2.454)	TRUE	TRUE	TRUE	FALSE
trichlormethiazide	trichlormethiazide	39	3285	62779	18469321	3324	3.49429	2.54804	4.79194	3.494 (2.548-4.792)	1.82784	1.37792	2.27776	1.828 (1.378-2.278)	TRUE	TRUE	TRUE	FALSE
clofarabine	clofarabine	39	3786	62779	18469321	3825	3.03181	2.21134	4.15669	3.032 (2.211-4.157)	1.62541	1.17584	2.07498	1.625 (1.176-2.075)	TRUE	TRUE	TRUE	FALSE
prazepam	prazepam	39	4319	62779	18469321	4358	2.65758	1.93877	3.64289	2.658 (1.939-3.643)	1.4373	0.988014	1.88658	1.437 (0.988-1.887)	TRUE	TRUE	TRUE	FALSE
chlordiazepoxide	chlordiazepoxide	39	6546	62779	18469321	6585	1.75324	1.27964	2.40211	1.753 (1.280-2.402)	0.842005	0.393411	1.2906	0.842 (0.393-1.291)	TRUE	TRUE	TRUE	FALSE
penicillins unspecified	penicillins unspecified	39	7232	62779	18469321	7271	1.58687	1.15832	2.17398	1.587 (1.158-2.174)	0.699076	0.25061	1.14754	0.699 (0.251-1.148)	TRUE	TRUE	TRUE	FALSE
milnacipran	milnacipran	39	7486	62779	18469321	7525	1.53301	1.11904	2.10013	1.533 (1.119-2.100)	0.649552	0.201127	1.09798	0.650 (0.201-1.098)	TRUE	TRUE	TRUE	FALSE
papaver spp	papaver spp	38	1121	62779	18469321	1159	9.97818	7.2211	13.7879	9.978 (7.221-13.788)	3.30973	2.84926	3.77021	3.310 (2.849-3.770)	TRUE	TRUE	TRUE	FALSE
polaprezinc	polaprezinc	38	2333	62779	18469321	2371	4.79417	3.47909	6.60634	4.794 (3.479-6.606)	2.27839	1.82175	2.73503	2.278 (1.822-2.735)	TRUE	TRUE	TRUE	FALSE
paeonia spp	paeonia spp	38	2436	62779	18469321	2474	4.59144	3.33233	6.32628	4.591 (3.332-6.326)	2.21709	1.76061	2.67357	2.217 (1.761-2.674)	TRUE	TRUE	TRUE	FALSE
alanine	alanine	38	3081	62779	18469321	3119	3.6301	2.63598	4.99914	3.630 (2.636-4.999)	1.88309	1.42734	2.33884	1.883 (1.427-2.339)	TRUE	TRUE	TRUE	FALSE
levocarnitine	levocarnitine	38	5429	62779	18469321	5467	2.05985	1.49701	2.8343	2.060 (1.497-2.834)	1.07382	0.61928	1.52837	1.074 (0.619-1.528)	TRUE	TRUE	TRUE	FALSE
decitabine	decitabine	38	6314	62779	18469321	6352	1.77105	1.28732	2.43653	1.771 (1.287-2.437)	0.857436	0.403116	1.31176	0.857 (0.403-1.312)	TRUE	TRUE	TRUE	FALSE
laxatives unspecified	laxatives unspecified	37	1498	62779	18469321	1535	7.27022	5.24626	10.075	7.270 (5.246-10.075)	2.86751	2.40302	3.33199	2.868 (2.403-3.332)	TRUE	TRUE	TRUE	FALSE
serine	serine	37	3258	62779	18469321	3295	3.34246	2.4171	4.6221	3.342 (2.417-4.622)	1.76647	1.30499	2.22796	1.766 (1.305-2.228)	TRUE	TRUE	TRUE	FALSE
daclizumab	daclizumab	37	3969	62779	18469321	4006	2.74359	1.98467	3.79272	2.744 (1.985-3.793)	1.48474	1.02373	1.94576	1.485 (1.024-1.946)	TRUE	TRUE	TRUE	FALSE
methylnaltrexone	methylnaltrexone	36	1471	62779	18469321	1507	7.20346	5.17494	10.0271	7.203 (5.175-10.027)	2.85556	2.38489	3.32623	2.856 (2.385-3.326)	TRUE	TRUE	TRUE	FALSE
thrombin	thrombin	36	1789	62779	18469321	1825	5.92292	4.258	8.23884	5.923 (4.258-8.239)	2.57968	2.10999	3.04936	2.580 (2.110-3.049)	TRUE	TRUE	TRUE	FALSE
cyamopsis spp	cyamopsis spp	36	2603	62779	18469321	2639	4.07055	2.92931	5.65641	4.071 (2.929-5.656)	2.04807	1.57982	2.51632	2.048 (1.580-2.516)	TRUE	TRUE	TRUE	FALSE
azosemide	azosemide	36	4670	62779	18469321	4706	2.26862	1.6342	3.14932	2.269 (1.634-3.149)	1.21404	0.74721	1.68087	1.214 (0.747-1.681)	TRUE	TRUE	TRUE	FALSE
teicoplanin	teicoplanin	36	6296	62779	18469321	6332	1.68258	1.21244	2.33502	1.683 (1.212-2.335)	0.786035	0.319674	1.2524	0.786 (0.320-1.252)	TRUE	TRUE	TRUE	FALSE
idelalisib	idelalisib	36	6884	62779	18469321	6920	1.53881	1.10893	2.13534	1.539 (1.109-2.135)	0.657963	0.191717	1.12421	0.658 (0.192-1.124)	TRUE	TRUE	TRUE	FALSE
balsalazide	balsalazide	35	2316	62779	18469321	2351	4.44789	3.18529	6.21096	4.448 (3.185-6.211)	2.17512	1.70012	2.65013	2.175 (1.700-2.650)	TRUE	TRUE	TRUE	FALSE
pentazocine	pentazocine	35	2417	62779	18469321	2452	4.262	3.05248	5.95077	4.262 (3.052-5.951)	2.11449	1.63963	2.58935	2.114 (1.640-2.589)	TRUE	TRUE	TRUE	FALSE
tyrosine	tyrosine	35	3204	62779	18469321	3239	3.21498	2.30395	4.48626	3.215 (2.304-4.486)	1.71318	1.23916	2.18721	1.713 (1.239-2.187)	TRUE	TRUE	TRUE	FALSE
opium	opium	35	3448	62779	18469321	3483	2.98743	2.14115	4.1682	2.987 (2.141-4.168)	1.60847	1.13462	2.08231	1.608 (1.135-2.082)	TRUE	TRUE	TRUE	FALSE
ramosetron	ramosetron	34	1217	62779	18469321	1251	8.22302	5.84769	11.5632	8.223 (5.848-11.563)	3.0436	2.55887	3.52832	3.044 (2.559-3.528)	TRUE	TRUE	TRUE	FALSE
carbazochrome	carbazochrome	34	2204	62779	18469321	2238	4.54033	3.23552	6.37134	4.540 (3.236-6.371)	2.20548	1.72367	2.6873	2.205 (1.724-2.687)	TRUE	TRUE	TRUE	FALSE
platelets	platelets	34	3741	62779	18469321	3775	2.6747	1.90806	3.74938	2.675 (1.908-3.749)	1.45174	0.971433	1.93205	1.452 (0.971-1.932)	TRUE	TRUE	TRUE	FALSE
tigecycline	tigecycline	34	5436	62779	18469321	5470	1.84053	1.31361	2.57882	1.841 (1.314-2.579)	0.916913	0.437289	1.39654	0.917 (0.437-1.397)	TRUE	TRUE	TRUE	FALSE
degarelix	degarelix	34	5778	62779	18469321	5812	1.73156	1.23591	2.42599	1.732 (1.236-2.426)	0.829451	0.349915	1.30899	0.829 (0.350-1.309)	TRUE	TRUE	TRUE	FALSE
imipramine	imipramine	34	6261	62779	18469321	6295	1.59794	1.14062	2.23861	1.598 (1.141-2.239)	0.714317	0.234892	1.19374	0.714 (0.235-1.194)	TRUE	TRUE	TRUE	FALSE
charcoal activated	charcoal activated	33	1056	62779	18469321	1089	9.19793	6.50394	13.0078	9.198 (6.504-13.008)	3.20151	2.70894	3.69408	3.202 (2.709-3.694)	TRUE	TRUE	TRUE	FALSE
desipramine	desipramine	33	1712	62779	18469321	1745	5.67329	4.01973	8.00705	5.673 (4.020-8.007)	2.52228	2.03251	3.01205	2.522 (2.033-3.012)	TRUE	TRUE	TRUE	FALSE
bacillus spp	bacillus spp	33	2329	62779	18469321	2362	4.17018	2.95728	5.88054	4.170 (2.957-5.881)	2.08593	1.59738	2.57448	2.086 (1.597-2.574)	TRUE	TRUE	TRUE	FALSE
estazolam	estazolam	33	2901	62779	18469321	2934	3.34783	2.37523	4.71867	3.348 (2.375-4.719)	1.77331	1.28544	2.26118	1.773 (1.285-2.261)	TRUE	TRUE	TRUE	FALSE
cabazitaxel	cabazitaxel	33	3287	62779	18469321	3320	2.95462	2.09673	4.16352	2.955 (2.097-4.164)	1.59511	1.10756	2.08266	1.595 (1.108-2.083)	TRUE	TRUE	TRUE	FALSE
tilidine	tilidine	33	5098	62779	18469321	5131	1.90484	1.35258	2.68259	1.905 (1.353-2.683)	0.967359	0.480681	1.45404	0.967 (0.481-1.454)	TRUE	TRUE	TRUE	FALSE
limaprost	limaprost	32	2536	62779	18469321	2568	3.71363	2.62023	5.26331	3.714 (2.620-5.263)	1.92232	1.42681	2.41784	1.922 (1.427-2.418)	TRUE	TRUE	TRUE	FALSE
tiapride	tiapride	32	2849	62779	18469321	2881	3.30559	2.33288	4.68387	3.306 (2.333-4.684)	1.75652	1.26135	2.2517	1.757 (1.261-2.252)	TRUE	TRUE	TRUE	FALSE
potassium phosphate	potassium phosphate	32	3951	62779	18469321	3983	2.38346	1.68301	3.37544	2.383 (1.683-3.375)	1.28951	0.795114	1.78391	1.290 (0.795-1.784)	TRUE	TRUE	TRUE	FALSE
galantamine	galantamine	32	6287	62779	18469321	6319	1.49767	1.05808	2.11989	1.498 (1.058-2.120)	0.62394	0.130291	1.11759	0.624 (0.130-1.118)	TRUE	TRUE	TRUE	FALSE
pantethine	pantethine	31	715	62779	18469321	746	12.7612	8.90616	18.2848	12.761 (8.906-18.285)	3.65859	3.14801	4.16916	3.659 (3.148-4.169)	TRUE	TRUE	TRUE	FALSE
glutamic acid	glutamic acid	31	1828	62779	18469321	1859	4.99107	3.49931	7.11877	4.991 (3.499-7.119)	2.34362	1.83935	2.84789	2.344 (1.839-2.848)	TRUE	TRUE	TRUE	FALSE
dexketoprofen	dexketoprofen	31	2138	62779	18469321	2169	4.26732	2.99316	6.08387	4.267 (2.993-6.084)	2.12134	1.61767	2.625	2.121 (1.618-2.625)	TRUE	TRUE	TRUE	FALSE
olea spp	olea spp	31	2363	62779	18469321	2394	3.86094	2.70878	5.50318	3.861 (2.709-5.503)	1.97907	1.47575	2.48239	1.979 (1.476-2.482)	TRUE	TRUE	TRUE	FALSE
vindesine	vindesine	31	2710	62779	18469321	2741	3.36651	2.36258	4.79703	3.367 (2.363-4.797)	1.78394	1.28104	2.28685	1.784 (1.281-2.287)	TRUE	TRUE	TRUE	FALSE
phosphorus	phosphorus	31	3702	62779	18469321	3733	2.46428	1.73033	3.50953	2.464 (1.730-3.510)	1.33859	0.836458	1.84072	1.339 (0.836-1.841)	TRUE	TRUE	TRUE	FALSE
analgesics unspecified	analgesics unspecified	31	4537	62779	18469321	4568	2.01065	1.4122	2.86272	2.011 (1.412-2.863)	1.0475	0.545762	1.54925	1.048 (0.546-1.549)	TRUE	TRUE	TRUE	FALSE
dobutamine	dobutamine	31	6061	62779	18469321	6092	1.50496	1.05734	2.14209	1.505 (1.057-2.142)	0.632309	0.131003	1.13362	0.632 (0.131-1.134)	TRUE	TRUE	TRUE	FALSE
ertapenem	ertapenem	31	6209	62779	18469321	6240	1.46908	1.03215	2.09097	1.469 (1.032-2.091)	0.59769	0.0964148	1.09897	0.598 (0.096-1.099)	TRUE	TRUE	TRUE	FALSE
cisapride	cisapride	30	1437	62779	18469321	1467	6.14433	4.2797	8.82137	6.144 (4.280-8.821)	2.63906	2.12574	3.15238	2.639 (2.126-3.152)	TRUE	TRUE	TRUE	FALSE
chlorprothixene	chlorprothixene	30	1638	62779	18469321	1668	5.3903	3.7562	7.7353	5.390 (3.756-7.735)	2.45405	1.94136	2.96673	2.454 (1.941-2.967)	TRUE	TRUE	TRUE	FALSE
aspartic acid	aspartic acid	30	1651	62779	18469321	1681	5.34785	3.72672	7.67419	5.348 (3.727-7.674)	2.44286	1.93021	2.95551	2.443 (1.930-2.956)	TRUE	TRUE	TRUE	FALSE
ixabepilone	ixabepilone	30	1856	62779	18469321	1886	4.75712	3.31624	6.82405	4.757 (3.316-6.824)	2.27704	1.76489	2.78918	2.277 (1.765-2.789)	TRUE	TRUE	TRUE	FALSE
methylthioninium	methylthioninium	30	2294	62779	18469321	2324	3.84874	2.68447	5.51796	3.849 (2.684-5.518)	1.97604	1.46468	2.48741	1.976 (1.465-2.487)	TRUE	TRUE	TRUE	FALSE
choline	choline	30	2869	62779	18469321	2899	3.07728	2.14738	4.40986	3.077 (2.147-4.410)	1.65734	1.14665	2.16804	1.657 (1.147-2.168)	TRUE	TRUE	TRUE	FALSE
nizatidine	nizatidine	30	2978	62779	18469321	3008	2.96463	2.06891	4.24814	2.965 (2.069-4.248)	1.60413	1.09353	2.11473	1.604 (1.094-2.115)	TRUE	TRUE	TRUE	FALSE
fluphenazine	fluphenazine	30	3154	62779	18469321	3184	2.79917	1.95364	4.01065	2.799 (1.954-4.011)	1.52215	1.01169	2.03261	1.522 (1.012-2.033)	TRUE	TRUE	TRUE	FALSE
mebeverine	mebeverine	30	3957	62779	18469321	3987	2.23103	1.55765	3.19552	2.231 (1.558-3.196)	1.19787	0.687906	1.70783	1.198 (0.688-1.708)	TRUE	TRUE	TRUE	FALSE
silybum spp	silybum spp	30	5904	62779	18469321	5934	1.49513	1.04433	2.14053	1.495 (1.044-2.141)	0.624404	0.115087	1.13372	0.624 (0.115-1.134)	TRUE	TRUE	TRUE	FALSE
remifentanil	remifentanil	30	6157	62779	18469321	6187	1.43368	1.00144	2.05247	1.434 (1.001-2.052)	0.564189	0.0549261	1.07345	0.564 (0.055-1.073)	TRUE	TRUE	TRUE	FALSE
cefmetazole	cefmetazole	29	806	62779	18469321	835	10.5896	7.31071	15.3392	10.590 (7.311-15.339)	3.40329	2.87774	3.92884	3.403 (2.878-3.929)	TRUE	TRUE	TRUE	FALSE
amylase	amylase	29	1420	62779	18469321	1449	6.01054	4.16106	8.68206	6.011 (4.161-8.682)	2.60954	2.08785	3.13124	2.610 (2.088-3.131)	TRUE	TRUE	TRUE	FALSE
blood whole	blood whole	29	1868	62779	18469321	1897	4.56893	3.16584	6.59387	4.569 (3.166-6.594)	2.22135	1.7009	2.7418	2.221 (1.701-2.742)	TRUE	TRUE	TRUE	FALSE
droperidol	droperidol	29	1901	62779	18469321	1930	4.48961	3.11103	6.47907	4.490 (3.111-6.479)	2.19649	1.67612	2.71687	2.196 (1.676-2.717)	TRUE	TRUE	TRUE	FALSE
panobinostat	panobinostat	29	2102	62779	18469321	2131	4.06025	2.81425	5.85792	4.060 (2.814-5.858)	2.05371	1.5337	2.57371	2.054 (1.534-2.574)	TRUE	TRUE	TRUE	FALSE
diosmectite	diosmectite	29	2392	62779	18469321	2421	3.56794	2.47377	5.14608	3.568 (2.474-5.146)	1.86979	1.35022	2.38937	1.870 (1.350-2.389)	TRUE	TRUE	TRUE	FALSE
cilnidipine	cilnidipine	29	2717	62779	18469321	2746	3.1411	2.1784	4.52925	3.141 (2.178-4.529)	1.68821	1.16901	2.2074	1.688 (1.169-2.207)	TRUE	TRUE	TRUE	FALSE
methenamine	methenamine	29	3544	62779	18469321	3573	2.40801	1.67074	3.47062	2.408 (1.671-3.471)	1.30865	0.790099	1.82719	1.309 (0.790-1.827)	TRUE	TRUE	TRUE	FALSE
sacituzumab govitecan	sacituzumab govitecan	29	4049	62779	18469321	4078	2.10762	1.46259	3.03711	2.108 (1.463-3.037)	1.11802	0.59974	1.6363	1.118 (0.600-1.636)	TRUE	TRUE	TRUE	FALSE
phenazopyridine	phenazopyridine	29	4972	62779	18469321	5001	1.71628	1.19131	2.47258	1.716 (1.191-2.473)	0.823796	0.305865	1.34173	0.824 (0.306-1.342)	TRUE	TRUE	TRUE	FALSE
hepatitis b vaccine	hepatitis b vaccine	28	1387	62779	18469321	1415	5.94127	4.08661	8.63765	5.941 (4.087-8.638)	2.59484	2.06429	3.12539	2.595 (2.064-3.125)	TRUE	TRUE	TRUE	FALSE
poria spp	poria spp	28	1645	62779	18469321	1673	5.00938	3.44762	7.2786	5.009 (3.448-7.279)	2.35352	1.82378	2.88325	2.354 (1.824-2.883)	TRUE	TRUE	TRUE	FALSE
clidinium	clidinium	28	2485	62779	18469321	2513	3.31592	2.28454	4.81291	3.316 (2.285-4.813)	1.76712	1.23889	2.29535	1.767 (1.239-2.295)	TRUE	TRUE	TRUE	FALSE
eluxadoline	eluxadoline	28	2734	62779	18469321	2762	3.01388	2.07684	4.37369	3.014 (2.077-4.374)	1.63092	1.10297	2.15888	1.631 (1.103-2.159)	TRUE	TRUE	TRUE	FALSE
perphenazine	perphenazine	28	3252	62779	18469321	3280	2.53374	1.7465	3.67581	2.534 (1.747-3.676)	1.3831	0.855581	1.91063	1.383 (0.856-1.911)	TRUE	TRUE	TRUE	FALSE
cellulose	cellulose	28	3477	62779	18469321	3505	2.36975	1.63363	3.43755	2.370 (1.634-3.438)	1.28744	0.760067	1.81482	1.287 (0.760-1.815)	TRUE	TRUE	TRUE	FALSE
avelumab	avelumab	28	3483	62779	18469321	3511	2.36566	1.63082	3.43162	2.366 (1.631-3.432)	1.28498	0.757605	1.81235	1.285 (0.758-1.812)	TRUE	TRUE	TRUE	FALSE
lanadelumab	lanadelumab	28	3554	62779	18469321	3582	2.31839	1.59828	3.36295	2.318 (1.598-3.363)	1.25611	0.72878	1.78344	1.256 (0.729-1.783)	TRUE	TRUE	TRUE	FALSE
fosfomycin	fosfomycin	28	4373	62779	18469321	4401	1.88411	1.29924	2.73225	1.884 (1.299-2.732)	0.959193	0.432258	1.48613	0.959 (0.432-1.486)	TRUE	TRUE	TRUE	FALSE
quazepam	quazepam	27	748	62779	18469321	775	10.6235	7.23579	15.5973	10.624 (7.236-15.597)	3.41107	2.86702	3.95511	3.411 (2.867-3.955)	TRUE	TRUE	TRUE	FALSE
naldemedine	naldemedine	27	1434	62779	18469321	1461	5.54121	3.78632	8.10944	5.541 (3.786-8.109)	2.49812	1.95853	3.03771	2.498 (1.959-3.038)	TRUE	TRUE	TRUE	FALSE
lafutidine	lafutidine	27	1588	62779	18469321	1615	5.00379	3.42027	7.32045	5.004 (3.420-7.320)	2.35373	1.81463	2.89284	2.354 (1.815-2.893)	TRUE	TRUE	TRUE	FALSE
factor i	factor i	27	1705	62779	18469321	1732	4.66039	3.18624	6.81658	4.660 (3.186-6.817)	2.25295	1.71415	2.79175	2.253 (1.714-2.792)	TRUE	TRUE	TRUE	FALSE
cysteine	cysteine	27	2398	62779	18469321	2425	3.31346	2.2673	4.84232	3.313 (2.267-4.842)	1.76788	1.23031	2.30545	1.768 (1.230-2.305)	TRUE	TRUE	TRUE	FALSE
plasma	plasma	27	2516	62779	18469321	2543	3.15804	2.16117	4.61473	3.158 (2.161-4.615)	1.69939	1.16196	2.23682	1.699 (1.162-2.237)	TRUE	TRUE	TRUE	FALSE
racecadotril	racecadotril	27	2552	62779	18469321	2579	3.11348	2.13074	4.54949	3.113 (2.131-4.549)	1.67912	1.14173	2.21651	1.679 (1.142-2.217)	TRUE	TRUE	TRUE	FALSE
benidipine	benidipine	27	3069	62779	18469321	3096	2.58892	1.77234	3.78172	2.589 (1.772-3.782)	1.41572	0.878806	1.95263	1.416 (0.879-1.953)	TRUE	TRUE	TRUE	FALSE
cobimetinib	cobimetinib	27	4020	62779	18469321	4047	1.97636	1.35352	2.88581	1.976 (1.354-2.886)	1.02949	0.493143	1.56583	1.029 (0.493-1.566)	TRUE	TRUE	TRUE	FALSE
zotepine	zotepine	26	618	62779	18469321	644	12.3819	8.36257	18.333	12.382 (8.363-18.333)	3.62498	3.06942	4.18054	3.625 (3.069-4.181)	TRUE	TRUE	TRUE	FALSE
distigmine	distigmine	26	1057	62779	18469321	1083	7.23919	4.90544	10.6832	7.239 (4.905-10.683)	2.87689	2.32586	3.42792	2.877 (2.326-3.428)	TRUE	TRUE	TRUE	FALSE
tropisetron	tropisetron	26	1611	62779	18469321	1637	4.74959	3.22361	6.99794	4.750 (3.224-6.998)	2.28177	1.733	2.83054	2.282 (1.733-2.831)	TRUE	TRUE	TRUE	FALSE
dolasetron	dolasetron	26	1631	62779	18469321	1657	4.69135	3.1842	6.91186	4.691 (3.184-6.912)	2.26427	1.71556	2.81299	2.264 (1.716-2.813)	TRUE	TRUE	TRUE	FALSE
menatetrenone	menatetrenone	26	1778	62779	18469321	1804	4.30344	2.92165	6.33876	4.303 (2.922-6.339)	2.14179	1.59343	2.69015	2.142 (1.593-2.690)	TRUE	TRUE	TRUE	FALSE
tulobuterol	tulobuterol	26	1931	62779	18469321	1957	3.96243	2.69073	5.83518	3.962 (2.691-5.835)	2.02447	1.47643	2.57251	2.024 (1.476-2.573)	TRUE	TRUE	TRUE	FALSE
taurine	taurine	26	2075	62779	18469321	2101	3.68742	2.50443	5.42922	3.687 (2.504-5.429)	1.92214	1.37435	2.46992	1.922 (1.374-2.470)	TRUE	TRUE	TRUE	FALSE
potassium aspartate	potassium aspartate	26	2429	62779	18469321	2455	3.14996	2.14014	4.63626	3.150 (2.140-4.636)	1.69769	1.1504	2.24497	1.698 (1.150-2.245)	TRUE	TRUE	TRUE	FALSE
mexiletine	mexiletine	26	2581	62779	18469321	2607	2.96443	2.01433	4.36266	2.964 (2.014-4.363)	1.61109	1.06398	2.1582	1.611 (1.064-2.158)	TRUE	TRUE	TRUE	FALSE
fosaprepitant	fosaprepitant	26	2861	62779	18469321	2887	2.67427	1.81751	3.9349	2.674 (1.818-3.935)	1.46402	0.917174	2.01086	1.464 (0.917-2.011)	TRUE	TRUE	TRUE	FALSE
calcium chloride	calcium chloride	26	3358	62779	18469321	3384	2.2784	1.54886	3.35156	2.278 (1.549-3.352)	1.235	0.688534	1.78147	1.235 (0.689-1.781)	TRUE	TRUE	TRUE	FALSE
selegiline	selegiline	26	4655	62779	18469321	4681	1.64347	1.11769	2.41656	1.643 (1.118-2.417)	0.767153	0.221282	1.31302	0.767 (0.221-1.313)	TRUE	TRUE	TRUE	FALSE
ropivacaine	ropivacaine	26	4798	62779	18469321	4824	1.59447	1.08441	2.34445	1.594 (1.084-2.344)	0.723758	0.177933	1.26958	0.724 (0.178-1.270)	TRUE	TRUE	TRUE	FALSE
fenoterol	fenoterol	26	5071	62779	18469321	5097	1.50861	1.02607	2.21808	1.509 (1.026-2.218)	0.644372	0.0986282	1.19012	0.644 (0.099-1.190)	TRUE	TRUE	TRUE	FALSE
alosetron	alosetron	25	881	62779	18469321	906	8.35128	5.61148	12.4288	8.351 (5.611-12.429)	3.07937	2.51682	3.64193	3.079 (2.517-3.642)	TRUE	TRUE	TRUE	FALSE
atractylodes spp	atractylodes spp	25	1159	62779	18469321	1184	6.34803	4.27106	9.43501	6.348 (4.271-9.435)	2.69403	2.13332	3.25475	2.694 (2.133-3.255)	TRUE	TRUE	TRUE	FALSE
cefoperazone	cefoperazone	25	3014	62779	18469321	3039	2.44082	1.64647	3.61841	2.441 (1.646-3.618)	1.33559	0.778558	1.89263	1.336 (0.779-1.893)	TRUE	TRUE	TRUE	FALSE
ripretinib	ripretinib	25	3556	62779	18469321	3581	2.06873	1.39582	3.06605	2.069 (1.396-3.066)	1.09897	0.542293	1.65565	1.099 (0.542-1.656)	TRUE	TRUE	TRUE	FALSE
bezafibrate	bezafibrate	25	3645	62779	18469321	3670	2.01821	1.36178	2.99107	2.018 (1.362-2.991)	1.06357	0.506944	1.6202	1.064 (0.507-1.620)	TRUE	TRUE	TRUE	FALSE
gemtuzumab ozogamicin	gemtuzumab ozogamicin	25	3708	62779	18469321	3733	1.98391	1.33867	2.94017	1.984 (1.339-2.940)	1.03903	0.482434	1.59563	1.039 (0.482-1.596)	TRUE	TRUE	TRUE	FALSE
fusidic acid	fusidic acid	25	4387	62779	18469321	4412	1.67679	1.13166	2.48451	1.677 (1.132-2.485)	0.798052	0.241752	1.35435	0.798 (0.242-1.354)	TRUE	TRUE	TRUE	FALSE
pirenzepine	pirenzepine	24	613	62779	18469321	637	11.5223	7.66273	17.3258	11.522 (7.663-17.326)	3.52967	2.95306	4.10627	3.530 (2.953-4.106)	TRUE	TRUE	TRUE	FALSE
triprolidine	triprolidine	24	911	62779	18469321	935	7.75308	5.16908	11.6288	7.753 (5.169-11.629)	2.97743	2.40429	3.55058	2.977 (2.404-3.551)	TRUE	TRUE	TRUE	FALSE
angelica spp	angelica spp	24	1256	62779	18469321	1280	5.62334	3.75453	8.42236	5.623 (3.755-8.422)	2.52516	1.95402	3.09629	2.525 (1.954-3.096)	TRUE	TRUE	TRUE	FALSE
beraprost	beraprost	24	2343	62779	18469321	2367	3.0143	2.0161	4.50673	3.014 (2.016-4.507)	1.63928	1.07065	2.2079	1.639 (1.071-2.208)	TRUE	TRUE	TRUE	FALSE
thiopental	thiopental	24	2673	62779	18469321	2697	2.64212	1.76761	3.94928	2.642 (1.768-3.949)	1.45113	0.882868	2.01939	1.451 (0.883-2.019)	TRUE	TRUE	TRUE	FALSE
itopride	itopride	23	970	62779	18469321	993	6.97797	4.61438	10.5522	6.978 (4.614-10.552)	2.83189	2.24767	3.41612	2.832 (2.248-3.416)	TRUE	TRUE	TRUE	FALSE
naftopidil	naftopidil	23	1543	62779	18469321	1566	4.38653	2.90589	6.6216	4.387 (2.906-6.622)	2.17574	1.59403	2.75744	2.176 (1.594-2.757)	TRUE	TRUE	TRUE	FALSE
bromhexine	bromhexine	23	2146	62779	18469321	2169	3.15387	2.09108	4.75681	3.154 (2.091-4.757)	1.7063	1.12581	2.28679	1.706 (1.126-2.287)	TRUE	TRUE	TRUE	FALSE
azelnidipine	azelnidipine	23	2443	62779	18469321	2466	2.7704	1.83732	4.17734	2.770 (1.837-4.177)	1.52132	0.941211	2.10143	1.521 (0.941-2.101)	TRUE	TRUE	TRUE	FALSE
cisatracurium	cisatracurium	23	3327	62779	18469321	3350	2.03419	1.34976	3.06569	2.034 (1.350-3.066)	1.07964	0.500268	1.65901	1.080 (0.500-1.659)	TRUE	TRUE	TRUE	FALSE
alginic acid	alginic acid	23	3327	62779	18469321	3350	2.03419	1.34976	3.06569	2.034 (1.350-3.066)	1.07964	0.500268	1.65901	1.080 (0.500-1.659)	TRUE	TRUE	TRUE	FALSE
molybdenum	molybdenum	23	3661	62779	18469321	3684	1.84858	1.22675	2.78559	1.849 (1.227-2.786)	0.942605	0.36342	1.52179	0.943 (0.363-1.522)	TRUE	TRUE	TRUE	FALSE
eldecalcitol	eldecalcitol	23	3720	62779	18469321	3743	1.81925	1.20732	2.74135	1.819 (1.207-2.741)	0.919695	0.34054	1.49885	0.920 (0.341-1.499)	TRUE	TRUE	TRUE	FALSE
rilmenidine	rilmenidine	23	4199	62779	18469321	4222	1.61168	1.06972	2.42822	1.612 (1.070-2.428)	0.746051	0.167105	1.325	0.746 (0.167-1.325)	TRUE	TRUE	TRUE	FALSE
anethole trithione	anethole trithione	22	609	62779	18469321	631	10.6311	6.94735	16.2682	10.631 (6.947-16.268)	3.42298	2.82265	4.02332	3.423 (2.823-4.023)	TRUE	TRUE	TRUE	FALSE
cyproterone	cyproterone	22	2626	62779	18469321	2648	2.46522	1.62026	3.75081	2.465 (1.620-3.751)	1.35727	0.764995	1.94954	1.357 (0.765-1.950)	TRUE	TRUE	TRUE	FALSE
gilteritinib	gilteritinib	22	3474	62779	18469321	3496	1.86337	1.22522	2.83391	1.863 (1.225-2.834)	0.95673	0.365075	1.54839	0.957 (0.365-1.548)	TRUE	TRUE	TRUE	FALSE
nateglinide	nateglinide	22	4074	62779	18469321	4096	1.58889	1.04494	2.41599	1.589 (1.045-2.416)	0.728341	0.136968	1.31971	0.728 (0.137-1.320)	TRUE	TRUE	TRUE	FALSE
blonanserin	blonanserin	21	680	62779	18469321	701	9.08817	5.88638	14.0315	9.088 (5.886-14.032)	3.20753	2.5952	3.81986	3.208 (2.595-3.820)	TRUE	TRUE	TRUE	FALSE
cellulase	cellulase	21	1349	62779	18469321	1370	4.58097	2.9767	7.04984	4.581 (2.977-7.050)	2.24285	1.63507	2.85063	2.243 (1.635-2.851)	TRUE	TRUE	TRUE	FALSE
probenecid	probenecid	21	1419	62779	18469321	1440	4.35497	2.83031	6.70095	4.355 (2.830-6.701)	2.17106	1.56351	2.77861	2.171 (1.564-2.779)	TRUE	TRUE	TRUE	FALSE
mizoribine	mizoribine	21	1489	62779	18469321	1510	4.15022	2.69764	6.38496	4.150 (2.698-6.385)	2.10267	1.49533	2.71001	2.103 (1.495-2.710)	TRUE	TRUE	TRUE	FALSE
doripenem	doripenem	21	1495	62779	18469321	1516	4.13357	2.68685	6.35926	4.134 (2.687-6.359)	2.09696	1.48964	2.70428	2.097 (1.490-2.704)	TRUE	TRUE	TRUE	FALSE
clotiazepam	clotiazepam	21	1840	62779	18469321	1861	3.35846	2.18424	5.16391	3.358 (2.184-5.164)	1.8015	1.19498	2.40802	1.802 (1.195-2.408)	TRUE	TRUE	TRUE	FALSE
ethyl loflazepate	ethyl loflazepate	21	1875	62779	18469321	1896	3.29576	2.14356	5.06728	3.296 (2.144-5.067)	1.77465	1.1682	2.3811	1.775 (1.168-2.381)	TRUE	TRUE	TRUE	FALSE
vorinostat	vorinostat	21	2425	62779	18469321	2446	2.54819	1.65824	3.91577	2.548 (1.658-3.916)	1.40753	0.801854	2.0132	1.408 (0.802-2.013)	TRUE	TRUE	TRUE	FALSE
cefpodoxime	cefpodoxime	21	3145	62779	18469321	3166	1.96475	1.2791	3.01792	1.965 (1.279-3.018)	1.03556	0.430499	1.64062	1.036 (0.430-1.641)	TRUE	TRUE	TRUE	FALSE
bedaquiline	bedaquiline	21	3821	62779	18469321	3842	1.61709	1.05303	2.48328	1.617 (1.053-2.483)	0.756522	0.15183	1.36121	0.757 (0.152-1.361)	TRUE	TRUE	TRUE	FALSE
pinaverium	pinaverium	20	792	62779	18469321	812	7.43124	4.76766	11.5829	7.431 (4.768-11.583)	2.92892	2.30385	3.55398	2.929 (2.304-3.554)	TRUE	TRUE	TRUE	FALSE
cnidium spp	cnidium spp	20	1024	62779	18469321	1044	5.74753	3.69201	8.94744	5.748 (3.692-8.947)	2.56713	1.94382	3.19045	2.567 (1.944-3.190)	TRUE	TRUE	TRUE	FALSE
thioridazine	thioridazine	20	1386	62779	18469321	1406	4.24628	2.73069	6.60307	4.246 (2.731-6.603)	2.13837	1.51663	2.76011	2.138 (1.517-2.760)	TRUE	TRUE	TRUE	FALSE
antithrombin iii	antithrombin iii	20	1478	62779	18469321	1498	3.98195	2.5612	6.19081	3.982 (2.561-6.191)	2.04705	1.4256	2.66851	2.047 (1.426-2.669)	TRUE	TRUE	TRUE	FALSE
piracetam	piracetam	20	1782	62779	18469321	1802	3.30259	2.12531	5.13202	3.303 (2.125-5.132)	1.78082	1.16008	2.40155	1.781 (1.160-2.402)	TRUE	TRUE	TRUE	FALSE
pirarubicin	pirarubicin	20	1844	62779	18469321	1864	3.19154	2.05401	4.95905	3.192 (2.054-4.959)	1.73207	1.11145	2.35268	1.732 (1.111-2.353)	TRUE	TRUE	TRUE	FALSE
glutathione	glutathione	20	2126	62779	18469321	2146	2.76816	1.78209	4.29985	2.768 (1.782-4.300)	1.52902	0.908859	2.14918	1.529 (0.909-2.149)	TRUE	TRUE	TRUE	FALSE
meprobamate	meprobamate	20	2568	62779	18469321	2588	2.29166	1.47585	3.55842	2.292 (1.476-3.558)	1.25906	0.639414	1.87871	1.259 (0.639-1.879)	TRUE	TRUE	TRUE	FALSE
hesperidin	hesperidin	20	3290	62779	18469321	3310	1.78868	1.15235	2.77637	1.789 (1.152-2.776)	0.904313	0.285206	1.52342	0.904 (0.285-1.523)	TRUE	TRUE	TRUE	FALSE
citric acid	citric acid	20	3489	62779	18469321	3509	1.68664	1.0867	2.61779	1.687 (1.087-2.618)	0.820134	0.201137	1.43913	0.820 (0.201-1.439)	TRUE	TRUE	TRUE	FALSE
vinflunine	vinflunine	19	157	62779	18469321	176	35.6138	22.1222	57.3334	35.614 (22.122-57.333)	5.05168	4.38472	5.71864	5.052 (4.385-5.719)	TRUE	TRUE	TRUE	FALSE
amezinium	amezinium	19	580	62779	18469321	599	9.64007	6.10373	15.2253	9.640 (6.104-15.225)	3.29619	2.65337	3.93901	3.296 (2.653-3.939)	TRUE	TRUE	TRUE	FALSE
rheum spp	rheum spp	19	657	62779	18469321	676	8.51022	5.39294	13.4294	8.510 (5.393-13.429)	3.12227	2.48062	3.76392	3.122 (2.481-3.764)	TRUE	TRUE	TRUE	FALSE
pranlukast	pranlukast	19	1313	62779	18469321	1332	4.2582	2.70711	6.69801	4.258 (2.707-6.698)	2.14587	1.50876	2.78298	2.146 (1.509-2.783)	TRUE	TRUE	TRUE	FALSE
melperone	melperone	19	2107	62779	18469321	2126	2.65343	1.68895	4.16868	2.653 (1.689-4.169)	1.47213	0.836775	2.10748	1.472 (0.837-2.107)	TRUE	TRUE	TRUE	FALSE
sodium zirconium cyclosilicate	sodium zirconium cyclosilicate	19	2262	62779	18469321	2281	2.47159	1.57342	3.88245	2.472 (1.573-3.882)	1.3707	0.735543	2.00585	1.371 (0.736-2.006)	TRUE	TRUE	TRUE	FALSE
isoflurane	isoflurane	19	2300	62779	18469321	2319	2.43075	1.54747	3.81818	2.431 (1.547-3.818)	1.34688	0.711772	1.98199	1.347 (0.712-1.982)	TRUE	TRUE	TRUE	FALSE
stomatological preparations unspecified	stomatological preparations unspecified	19	2442	62779	18469321	2461	2.28938	1.45763	3.59575	2.289 (1.458-3.596)	1.26121	0.626259	1.89616	1.261 (0.626-1.896)	TRUE	TRUE	TRUE	FALSE
benzydamine	benzydamine	19	2481	62779	18469321	2500	2.25339	1.43476	3.53912	2.253 (1.435-3.539)	1.23854	0.603633	1.87346	1.239 (0.604-1.873)	TRUE	TRUE	TRUE	FALSE
cevimeline	cevimeline	19	2656	62779	18469321	2675	2.1049	1.34036	3.30553	2.105 (1.340-3.306)	1.14101	0.506262	1.77576	1.141 (0.506-1.776)	TRUE	TRUE	TRUE	FALSE
sucroferric oxyhydroxide	sucroferric oxyhydroxide	19	2807	62779	18469321	2826	1.99165	1.26836	3.12741	1.992 (1.268-3.127)	1.06184	0.427223	1.69647	1.062 (0.427-1.696)	TRUE	TRUE	TRUE	FALSE
rasburicase	rasburicase	19	3136	62779	18469321	3155	1.78267	1.13545	2.79882	1.783 (1.135-2.799)	0.903073	0.268683	1.53746	0.903 (0.269-1.537)	TRUE	TRUE	TRUE	FALSE
carbimazole	carbimazole	19	3274	62779	18469321	3293	1.70752	1.08765	2.68067	1.708 (1.088-2.681)	0.841348	0.207043	1.47565	0.841 (0.207-1.476)	TRUE	TRUE	TRUE	FALSE
epinastine	epinastine	19	3390	62779	18469321	3409	1.64908	1.05047	2.58881	1.649 (1.050-2.589)	0.791432	0.157191	1.42567	0.791 (0.157-1.426)	TRUE	TRUE	TRUE	FALSE
ebastine	ebastine	19	3518	62779	18469321	3537	1.58907	1.01229	2.49449	1.589 (1.012-2.494)	0.738285	0.104111	1.37246	0.738 (0.104-1.372)	TRUE	TRUE	TRUE	FALSE
anethole	anethole	18	538	62779	18469321	556	9.84552	6.15528	15.7482	9.846 (6.155-15.748)	3.32929	2.66953	3.98905	3.329 (2.670-3.989)	TRUE	TRUE	TRUE	FALSE
pentobarbital	pentobarbital	18	847	62779	18469321	865	6.2536	3.92055	9.97501	6.254 (3.921-9.975)	2.69352	2.03764	3.3494	2.694 (2.038-3.349)	TRUE	TRUE	TRUE	FALSE
medium chain triglycerides	medium chain triglycerides	18	1018	62779	18469321	1036	5.2031	3.26463	8.29259	5.203 (3.265-8.293)	2.43382	1.7791	3.08854	2.434 (1.779-3.089)	TRUE	TRUE	TRUE	FALSE
levosulpiride	levosulpiride	18	1219	62779	18469321	1237	4.34511	2.72812	6.92053	4.345 (2.728-6.921)	2.17845	1.52468	2.83222	2.178 (1.525-2.832)	TRUE	TRUE	TRUE	FALSE
netupitant	netupitant	18	1277	62779	18469321	1295	4.14775	2.6046	6.60517	4.148 (2.605-6.605)	2.11245	1.4589	2.76599	2.112 (1.459-2.766)	TRUE	TRUE	TRUE	FALSE
nalbuphine	nalbuphine	18	1850	62779	18469321	1868	2.86298	1.79963	4.55465	2.863 (1.800-4.555)	1.58459	0.932488	2.23669	1.585 (0.932-2.237)	TRUE	TRUE	TRUE	FALSE
oxaprozin	oxaprozin	18	2081	62779	18469321	2099	2.54515	1.60024	4.048	2.545 (1.600-4.048)	1.41655	0.764811	2.06829	1.417 (0.765-2.068)	TRUE	TRUE	TRUE	FALSE
flupentixol	flupentixol	18	3003	62779	18469321	3021	1.76363	1.10954	2.80331	1.764 (1.110-2.803)	0.891645	0.240797	1.54249	0.892 (0.241-1.542)	TRUE	TRUE	TRUE	FALSE
midostaurin	midostaurin	18	3092	62779	18469321	3110	1.71286	1.07764	2.7225	1.713 (1.078-2.722)	0.849784	0.198994	1.50057	0.850 (0.199-1.501)	TRUE	TRUE	TRUE	FALSE
zaleplon	zaleplon	18	3323	62779	18469321	3341	1.59377	1.00281	2.53297	1.594 (1.003-2.533)	0.746483	0.0958289	1.39714	0.746 (0.096-1.397)	TRUE	TRUE	TRUE	FALSE
piritramide	piritramide	17	868	62779	18469321	885	5.76319	3.56593	9.31436	5.763 (3.566-9.314)	2.58262	1.9093	3.25593	2.583 (1.909-3.256)	TRUE	TRUE	TRUE	FALSE
felbinac	felbinac	17	873	62779	18469321	890	5.73018	3.5456	9.26077	5.730 (3.546-9.261)	2.57451	1.90123	3.24779	2.575 (1.901-3.248)	TRUE	TRUE	TRUE	FALSE
rilmazafone	rilmazafone	17	1010	62779	18469321	1027	4.95288	3.06655	7.99957	4.953 (3.067-8.000)	2.36838	1.69599	3.04077	2.368 (1.696-3.041)	TRUE	TRUE	TRUE	FALSE
opioids unspecified	opioids unspecified	17	1534	62779	18469321	1551	3.26093	2.02173	5.2597	3.261 (2.022-5.260)	1.77457	1.10413	2.445	1.775 (1.104-2.445)	TRUE	TRUE	TRUE	FALSE
imidapril	imidapril	17	1786	62779	18469321	1803	2.80078	1.73708	4.51584	2.801 (1.737-4.516)	1.55762	0.887723	2.22753	1.558 (0.888-2.228)	TRUE	TRUE	TRUE	FALSE
phosphoric acid	phosphoric acid	17	1916	62779	18469321	1933	2.61073	1.61946	4.20877	2.611 (1.619-4.209)	1.45729	0.787611	2.12697	1.457 (0.788-2.127)	TRUE	TRUE	TRUE	FALSE
mentha spp	mentha spp	17	1921	62779	18469321	1938	2.60394	1.61525	4.19779	2.604 (1.615-4.198)	1.45357	0.783896	2.12324	1.454 (0.784-2.123)	TRUE	TRUE	TRUE	FALSE
benzocaine	benzocaine	17	1961	62779	18469321	1978	2.55082	1.58237	4.11198	2.551 (1.582-4.112)	1.42412	0.754514	2.09373	1.424 (0.755-2.094)	TRUE	TRUE	TRUE	FALSE
bepotastine	bepotastine	17	2024	62779	18469321	2041	2.47141	1.53321	3.98372	2.471 (1.533-3.984)	1.37893	0.709418	2.04845	1.379 (0.709-2.048)	TRUE	TRUE	TRUE	FALSE
fidaxomicin	fidaxomicin	17	2135	62779	18469321	2152	2.34291	1.45364	3.77619	2.343 (1.454-3.776)	1.30261	0.63324	1.97197	1.303 (0.633-1.972)	TRUE	TRUE	TRUE	FALSE
norfloxacin	norfloxacin	17	2385	62779	18469321	2402	2.09729	1.3015	3.37965	2.097 (1.302-3.380)	1.14419	0.47511	1.81326	1.144 (0.475-1.813)	TRUE	TRUE	TRUE	FALSE
antihistamines unspecified	antihistamines unspecified	17	2491	62779	18469321	2508	2.00803	1.2462	3.23558	2.008 (1.246-3.236)	1.08194	0.412964	1.75091	1.082 (0.413-1.751)	TRUE	TRUE	TRUE	FALSE
adenosine	adenosine	17	2764	62779	18469321	2781	1.80967	1.12328	2.9155	1.810 (1.123-2.915)	0.932983	0.264244	1.60172	0.933 (0.264-1.602)	TRUE	TRUE	TRUE	FALSE
ceritinib	ceritinib	17	2867	62779	18469321	2884	1.74465	1.08297	2.81059	1.745 (1.083-2.811)	0.880552	0.21189	1.54921	0.881 (0.212-1.549)	TRUE	TRUE	TRUE	FALSE
veliparib	veliparib	16	405	62779	18469321	421	11.6253	7.05357	19.16	11.625 (7.054-19.160)	3.56843	2.86888	4.26798	3.568 (2.869-4.268)	TRUE	TRUE	TRUE	FALSE
drotaverine	drotaverine	16	476	62779	18469321	492	9.8912	6.00995	16.279	9.891 (6.010-16.279)	3.34458	2.64697	4.04218	3.345 (2.647-4.042)	TRUE	TRUE	TRUE	FALSE
camostat	camostat	16	739	62779	18469321	755	6.37097	3.88224	10.4551	6.371 (3.882-10.455)	2.7288	2.03523	3.42236	2.729 (2.035-3.422)	TRUE	TRUE	TRUE	FALSE
carperitide	carperitide	16	869	62779	18469321	885	5.41785	3.30404	8.884	5.418 (3.304-8.884)	2.50016	1.80771	3.1926	2.500 (1.808-3.193)	TRUE	TRUE	TRUE	FALSE
rehmannia spp	rehmannia spp	16	877	62779	18469321	893	5.36843	3.27403	8.80259	5.368 (3.274-8.803)	2.4872	1.79481	3.17959	2.487 (1.795-3.180)	TRUE	TRUE	TRUE	FALSE
diastase	diastase	16	1084	62779	18469321	1100	4.34323	2.65104	7.11555	4.343 (2.651-7.116)	2.18704	1.49586	2.87821	2.187 (1.496-2.878)	TRUE	TRUE	TRUE	FALSE
lipegfilgrastim	lipegfilgrastim	16	1108	62779	18469321	1124	4.24914	2.59382	6.96087	4.249 (2.594-6.961)	2.15595	1.46489	2.84702	2.156 (1.465-2.847)	TRUE	TRUE	TRUE	FALSE
propiverine	propiverine	16	1261	62779	18469321	1277	3.73355	2.28006	6.11364	3.734 (2.280-6.114)	1.97215	1.2817	2.66259	1.972 (1.282-2.663)	TRUE	TRUE	TRUE	FALSE
valpromide	valpromide	16	1562	62779	18469321	1578	3.01404	1.84175	4.93251	3.014 (1.842-4.933)	1.66724	0.977651	2.35682	1.667 (0.978-2.357)	TRUE	TRUE	TRUE	FALSE
metopimazine	metopimazine	16	1656	62779	18469321	1672	2.84294	1.73744	4.65184	2.843 (1.737-4.652)	1.58386	0.894482	2.27324	1.584 (0.894-2.273)	TRUE	TRUE	TRUE	FALSE
nabilone	nabilone	16	1706	62779	18469321	1722	2.75961	1.68663	4.51518	2.760 (1.687-4.515)	1.5414	0.852122	2.23068	1.541 (0.852-2.231)	TRUE	TRUE	TRUE	FALSE
bethanechol	bethanechol	16	2134	62779	18469321	2150	2.20609	1.34895	3.60787	2.206 (1.349-3.608)	1.22148	0.532873	1.91009	1.221 (0.533-1.910)	TRUE	TRUE	TRUE	FALSE
promazine	promazine	16	2155	62779	18469321	2171	2.18459	1.33582	3.57264	2.185 (1.336-3.573)	1.20747	0.518889	1.89606	1.207 (0.519-1.896)	TRUE	TRUE	TRUE	FALSE
econazole	econazole	16	2534	62779	18469321	2550	1.85781	1.13632	3.03741	1.858 (1.136-3.037)	0.975533	0.287346	1.66372	0.976 (0.287-1.664)	TRUE	TRUE	TRUE	FALSE
nitrendipine	nitrendipine	16	2557	62779	18469321	2573	1.8411	1.12611	3.01004	1.841 (1.126-3.010)	0.962589	0.274422	1.65076	0.963 (0.274-1.651)	TRUE	TRUE	TRUE	FALSE
factor viia	factor viia	16	2746	62779	18469321	2762	1.71436	1.0487	2.80255	1.714 (1.049-2.803)	0.860404	0.172392	1.54842	0.860 (0.172-1.548)	TRUE	TRUE	TRUE	FALSE
nefazodone	nefazodone	16	2769	62779	18469321	2785	1.70012	1.04	2.77923	1.700 (1.040-2.779)	0.848449	0.160453	1.53644	0.848 (0.160-1.536)	TRUE	TRUE	TRUE	FALSE
betaxolol	betaxolol	16	2825	62779	18469321	2841	1.66641	1.01941	2.72405	1.666 (1.019-2.724)	0.819747	0.131793	1.5077	0.820 (0.132-1.508)	TRUE	TRUE	TRUE	FALSE
potassium bitartrate	potassium bitartrate	15	430	62779	18469321	445	10.2649	6.13399	17.1776	10.265 (6.134-17.178)	3.40135	2.6818	4.1209	3.401 (2.682-4.121)	TRUE	TRUE	TRUE	FALSE
perazine	perazine	15	520	62779	18469321	535	8.48821	5.07995	14.1832	8.488 (5.080-14.183)	3.1367	2.41924	3.85417	3.137 (2.419-3.854)	TRUE	TRUE	TRUE	FALSE
maxacalcitol	maxacalcitol	15	1119	62779	18469321	1134	3.94435	2.36972	6.56527	3.944 (2.370-6.565)	2.05574	1.34376	2.76771	2.056 (1.344-2.768)	TRUE	TRUE	TRUE	FALSE
sodium glycerophosphate	sodium glycerophosphate	15	1222	62779	18469321	1237	3.61187	2.17059	6.01016	3.612 (2.171-6.010)	1.93052	1.21896	2.64208	1.931 (1.219-2.642)	TRUE	TRUE	TRUE	FALSE
streptomycin	streptomycin	15	1234	62779	18469321	1249	3.57674	2.14954	5.95153	3.577 (2.150-5.952)	1.91662	1.2051	2.62813	1.917 (1.205-2.628)	TRUE	TRUE	TRUE	FALSE
etidronic acid	etidronic acid	15	1282	62779	18469321	1297	3.44281	2.06929	5.72803	3.443 (2.069-5.728)	1.8623	1.15095	2.57365	1.862 (1.151-2.574)	TRUE	TRUE	TRUE	FALSE
cefcapene	cefcapene	15	1661	62779	18469321	1676	2.65719	1.59817	4.41797	2.657 (1.598-4.418)	1.49296	0.782583	2.20333	1.493 (0.783-2.203)	TRUE	TRUE	TRUE	FALSE
flunisolide	flunisolide	15	2290	62779	18469321	2305	1.92727	1.15988	3.20236	1.927 (1.160-3.202)	1.03368	0.324223	1.74314	1.034 (0.324-1.743)	TRUE	TRUE	TRUE	FALSE
chloramphenicol	chloramphenicol	15	2500	62779	18469321	2515	1.76536	1.06259	2.93292	1.765 (1.063-2.933)	0.907993	0.198739	1.61725	0.908 (0.199-1.617)	TRUE	TRUE	TRUE	FALSE
inositol	inositol	15	2504	62779	18469321	2519	1.76254	1.06089	2.92823	1.763 (1.061-2.928)	0.905703	0.196452	1.61495	0.906 (0.196-1.615)	TRUE	TRUE	TRUE	FALSE
diatrizoic acid	diatrizoic acid	14	660	62779	18469321	674	6.24169	3.67603	10.598	6.242 (3.676-10.598)	2.71149	1.97325	3.44974	2.711 (1.973-3.450)	TRUE	TRUE	TRUE	FALSE
proton pump inhibitors unspecified	proton pump inhibitors unspecified	14	773	62779	18469321	787	5.32922	3.14116	9.04143	5.329 (3.141-9.041)	2.48849	1.75139	3.22559	2.488 (1.751-3.226)	TRUE	TRUE	TRUE	FALSE
gm csf	gm csf	14	829	62779	18469321	843	4.96921	2.92989	8.42797	4.969 (2.930-8.428)	2.38957	1.65292	3.12621	2.390 (1.653-3.126)	TRUE	TRUE	TRUE	FALSE
bupleurum spp	bupleurum spp	14	869	62779	18469321	883	4.74047	2.79559	8.03839	4.740 (2.796-8.038)	2.32284	1.58649	3.05919	2.323 (1.586-3.059)	TRUE	TRUE	TRUE	FALSE
benzbromarone	benzbromarone	14	895	62779	18469321	909	4.60275	2.7147	7.80391	4.603 (2.715-7.804)	2.28107	1.54489	3.01724	2.281 (1.545-3.017)	TRUE	TRUE	TRUE	FALSE
uncaria spp	uncaria spp	14	901	62779	18469321	915	4.5721	2.6967	7.75173	4.572 (2.697-7.752)	2.2716	1.53546	3.00773	2.272 (1.535-3.008)	TRUE	TRUE	TRUE	FALSE
sarpogrelate	sarpogrelate	14	994	62779	18469321	1008	4.1443	2.4453	7.02378	4.144 (2.445-7.024)	2.13223	1.39664	2.86783	2.132 (1.397-2.868)	TRUE	TRUE	TRUE	FALSE
chloride	chloride	14	1350	62779	18469321	1364	3.05138	1.80217	5.16649	3.051 (1.802-5.166)	1.69663	0.962443	2.43082	1.697 (0.962-2.431)	TRUE	TRUE	TRUE	FALSE
aminocaproic acid	aminocaproic acid	14	1378	62779	18469321	1392	2.98937	1.76565	5.06122	2.989 (1.766-5.061)	1.66736	0.93325	2.40147	1.667 (0.933-2.401)	TRUE	TRUE	TRUE	FALSE
idarucizumab	idarucizumab	14	1586	62779	18469321	1600	2.59729	1.5346	4.39588	2.597 (1.535-4.396)	1.46672	0.733113	2.20032	1.467 (0.733-2.200)	TRUE	TRUE	TRUE	FALSE
interferon alfa	interferon alfa	14	1768	62779	18469321	1782	2.3299	1.37694	3.94239	2.330 (1.377-3.942)	1.31147	0.578219	2.04473	1.311 (0.578-2.045)	TRUE	TRUE	TRUE	FALSE
tilactase	tilactase	14	1820	62779	18469321	1834	2.26333	1.33768	3.82951	2.263 (1.338-3.830)	1.27002	0.536855	2.00319	1.270 (0.537-2.003)	TRUE	TRUE	TRUE	FALSE
celiprolol	celiprolol	14	1820	62779	18469321	1834	2.26333	1.33768	3.82951	2.263 (1.338-3.830)	1.27002	0.536855	2.00319	1.270 (0.537-2.003)	TRUE	TRUE	TRUE	FALSE
arsenic trioxide	arsenic trioxide	14	2099	62779	18469321	2113	1.96245	1.16016	3.31955	1.962 (1.160-3.320)	1.06593	0.333156	1.79871	1.066 (0.333-1.799)	TRUE	TRUE	TRUE	FALSE
phospholipids	phospholipids	14	2153	62779	18469321	2167	1.91323	1.13111	3.23614	1.913 (1.131-3.236)	1.02956	0.296847	1.76227	1.030 (0.297-1.762)	TRUE	TRUE	TRUE	FALSE
cefaclor	cefaclor	14	2352	62779	18469321	2366	1.75133	1.03555	2.96188	1.751 (1.036-2.962)	0.90292	0.17042	1.63542	0.903 (0.170-1.635)	TRUE	TRUE	TRUE	FALSE
somatostatin	somatostatin	13	371	62779	18469321	384	10.3107	5.93031	17.9266	10.311 (5.930-17.927)	3.42038	2.65099	4.18978	3.420 (2.651-4.190)	TRUE	TRUE	TRUE	FALSE
etilefrine	etilefrine	13	464	62779	18469321	477	8.24406	4.75059	14.3065	8.244 (4.751-14.307)	3.10896	2.34218	3.87573	3.109 (2.342-3.876)	TRUE	TRUE	TRUE	FALSE
aluminium silicate	aluminium silicate	13	567	62779	18469321	580	6.74642	3.8929	11.6916	6.746 (3.893-11.692)	2.82796	2.06311	3.59281	2.828 (2.063-3.593)	TRUE	TRUE	TRUE	FALSE
temocapril	temocapril	13	571	62779	18469321	584	6.69916	3.86579	11.6092	6.699 (3.866-11.609)	2.81808	2.05329	3.58287	2.818 (2.053-3.583)	TRUE	TRUE	TRUE	FALSE
roxatidine	roxatidine	13	625	62779	18469321	638	6.12033	3.53365	10.6005	6.120 (3.534-10.601)	2.69091	1.92688	3.45494	2.691 (1.927-3.455)	TRUE	TRUE	TRUE	FALSE
ecabet	ecabet	13	632	62779	18469321	645	6.05254	3.49472	10.4825	6.053 (3.495-10.482)	2.67522	1.91127	3.43916	2.675 (1.911-3.439)	TRUE	TRUE	TRUE	FALSE
ziziphus spp	ziziphus spp	13	724	62779	18469321	737	5.28341	3.05277	9.14395	5.283 (3.053-9.144)	2.48341	1.72047	3.24635	2.483 (1.720-3.246)	TRUE	TRUE	TRUE	FALSE
cefotiam	cefotiam	13	788	62779	18469321	801	4.85428	2.80593	8.39796	4.854 (2.806-8.398)	2.36358	1.60121	3.12595	2.364 (1.601-3.126)	TRUE	TRUE	TRUE	FALSE
flavoxate	flavoxate	13	837	62779	18469321	850	4.57009	2.64234	7.90425	4.570 (2.642-7.904)	2.27813	1.51613	3.04013	2.278 (1.516-3.040)	TRUE	TRUE	TRUE	FALSE
loprazolam	loprazolam	13	1065	62779	18469321	1078	3.59166	2.0785	6.20642	3.592 (2.078-6.206)	1.93602	1.17533	2.69672	1.936 (1.175-2.697)	TRUE	TRUE	TRUE	FALSE
organ lysate	organ lysate	13	1183	62779	18469321	1196	3.23338	1.87178	5.58548	3.233 (1.872-5.585)	1.78643	1.02621	2.54664	1.786 (1.026-2.547)	TRUE	TRUE	TRUE	FALSE
sargramostim	sargramostim	13	1289	62779	18469321	1302	2.96747	1.71826	5.12488	2.967 (1.718-5.125)	1.66411	0.90425	2.42397	1.664 (0.904-2.424)	TRUE	TRUE	TRUE	FALSE
pramocaine	pramocaine	13	1593	62779	18469321	1606	2.40114	1.39106	4.14465	2.401 (1.391-4.145)	1.36179	0.602689	2.12088	1.362 (0.603-2.121)	TRUE	TRUE	TRUE	FALSE
interferon gamma	interferon gamma	13	1717	62779	18469321	1730	2.22771	1.2908	3.84469	2.228 (1.291-3.845)	1.25461	0.495752	2.01348	1.255 (0.496-2.013)	TRUE	TRUE	TRUE	FALSE
etomidate	etomidate	13	2107	62779	18469321	2120	1.81533	1.05225	3.13179	1.815 (1.052-3.132)	0.961629	0.203326	1.71993	0.962 (0.203-1.720)	TRUE	TRUE	TRUE	FALSE
alvimopan	alvimopan	12	254	62779	18469321	266	13.9015	7.79068	24.8054	13.901 (7.791-24.805)	3.83983	3.0367	4.64297	3.840 (3.037-4.643)	TRUE	TRUE	TRUE	FALSE
bambuterol	bambuterol	12	349	62779	18469321	361	10.1174	5.69023	17.9889	10.117 (5.690-17.989)	3.4021	2.60384	4.20035	3.402 (2.604-4.200)	TRUE	TRUE	TRUE	FALSE
phenol	phenol	12	464	62779	18469321	476	7.60978	4.29009	13.4983	7.610 (4.290-13.498)	3.00506	2.21012	3.79999	3.005 (2.210-3.800)	TRUE	TRUE	TRUE	FALSE
tiragolumab	tiragolumab	12	511	62779	18469321	523	6.90984	3.89808	12.2486	6.910 (3.898-12.249)	2.86975	2.07576	3.66374	2.870 (2.076-3.664)	TRUE	TRUE	TRUE	FALSE
rhamnus spp	rhamnus spp	12	538	62779	18469321	550	6.56305	3.70367	11.63	6.563 (3.704-11.630)	2.7974	2.00388	3.59092	2.797 (2.004-3.591)	TRUE	TRUE	TRUE	FALSE
flomoxef	flomoxef	12	571	62779	18469321	583	6.18374	3.49087	10.9539	6.184 (3.491-10.954)	2.71363	1.92063	3.50663	2.714 (1.921-3.507)	TRUE	TRUE	TRUE	FALSE
raltitrexed	raltitrexed	12	589	62779	18469321	601	5.99476	3.3848	10.6172	5.995 (3.385-10.617)	2.66991	1.87716	3.46266	2.670 (1.877-3.463)	TRUE	TRUE	TRUE	FALSE
bromopride	bromopride	12	610	62779	18469321	622	5.78837	3.26891	10.2497	5.788 (3.269-10.250)	2.62052	1.82805	3.41299	2.621 (1.828-3.413)	TRUE	TRUE	TRUE	FALSE
pimozide	pimozide	12	802	62779	18469321	814	4.40258	2.48959	7.78552	4.403 (2.490-7.786)	2.2335	1.44294	3.02406	2.233 (1.443-3.024)	TRUE	TRUE	TRUE	FALSE
streptococcus spp	streptococcus spp	12	867	62779	18469321	879	4.0725	2.30366	7.19954	4.073 (2.304-7.200)	2.12292	1.33282	2.91303	2.123 (1.333-2.913)	TRUE	TRUE	TRUE	FALSE
aconitum spp	aconitum spp	12	889	62779	18469321	901	3.97172	2.24686	7.02069	3.972 (2.247-7.021)	2.08734	1.29738	2.8773	2.087 (1.297-2.877)	TRUE	TRUE	TRUE	FALSE
dostarlimab	dostarlimab	12	966	62779	18469321	978	3.65511	2.06838	6.45909	3.655 (2.068-6.459)	1.96928	1.17976	2.75881	1.969 (1.180-2.759)	TRUE	TRUE	TRUE	FALSE
camphor	camphor	12	1183	62779	18469321	1195	2.98461	1.69004	5.27084	2.985 (1.690-5.271)	1.68072	0.892129	2.4693	1.681 (0.892-2.469)	TRUE	TRUE	TRUE	FALSE
atropa spp	atropa spp	12	1256	62779	18469321	1268	2.81113	1.59207	4.96365	2.811 (1.592-4.964)	1.59531	0.806967	2.38365	1.595 (0.807-2.384)	TRUE	TRUE	TRUE	FALSE
safinamide	safinamide	12	1274	62779	18469321	1286	2.77141	1.56963	4.89333	2.771 (1.570-4.893)	1.57501	0.786719	2.36329	1.575 (0.787-2.363)	TRUE	TRUE	TRUE	FALSE
chlorothiazide	chlorothiazide	12	1399	62779	18469321	1411	2.52377	1.42972	4.45503	2.524 (1.430-4.455)	1.44138	0.653438	2.22932	1.441 (0.653-2.229)	TRUE	TRUE	TRUE	FALSE
saccharin	saccharin	12	1430	62779	18469321	1442	2.46906	1.39879	4.35822	2.469 (1.399-4.358)	1.41007	0.622206	2.19793	1.410 (0.622-2.198)	TRUE	TRUE	TRUE	FALSE
dextran	dextran	12	1440	62779	18469321	1452	2.45191	1.3891	4.32788	2.452 (1.389-4.328)	1.40011	0.612274	2.18795	1.400 (0.612-2.188)	TRUE	TRUE	TRUE	FALSE
dantrolene	dantrolene	12	1657	62779	18469321	1669	2.13078	1.20754	3.7599	2.131 (1.208-3.760)	1.19943	0.412043	1.98681	1.199 (0.412-1.987)	TRUE	TRUE	TRUE	FALSE
efinaconazole	efinaconazole	12	1722	62779	18469321	1734	2.05035	1.16205	3.61768	2.050 (1.162-3.618)	1.14437	0.357101	1.93164	1.144 (0.357-1.932)	TRUE	TRUE	TRUE	FALSE
mercaptamine	mercaptamine	12	1752	62779	18469321	1764	2.01523	1.14219	3.55561	2.015 (1.142-3.556)	1.11965	0.332433	1.90687	1.120 (0.332-1.907)	TRUE	TRUE	TRUE	FALSE
albendazole	albendazole	12	1975	62779	18469321	1987	1.78767	1.01343	3.15342	1.788 (1.013-3.153)	0.948095	0.161197	1.73499	0.948 (0.161-1.735)	TRUE	TRUE	TRUE	FALSE
lactomin	lactomin	11	211	62779	18469321	222	15.3397	8.36641	28.1253	15.340 (8.366-28.125)	3.98309	3.14515	4.82103	3.983 (3.145-4.821)	TRUE	TRUE	TRUE	FALSE
phenolphthalein	phenolphthalein	11	286	62779	18469321	297	11.317	6.19683	20.6679	11.317 (6.197-20.668)	3.56644	2.73387	4.39902	3.566 (2.734-4.399)	TRUE	TRUE	TRUE	FALSE
gluconate	gluconate	11	472	62779	18469321	483	6.85729	3.77142	12.4681	6.857 (3.771-12.468)	2.8686	2.04221	3.695	2.869 (2.042-3.695)	TRUE	TRUE	TRUE	FALSE
perospirone	perospirone	11	516	62779	18469321	527	6.27254	3.45182	11.3983	6.273 (3.452-11.398)	2.74332	1.91776	3.56889	2.743 (1.918-3.569)	TRUE	TRUE	TRUE	FALSE
uracil	uracil	11	540	62779	18469321	551	5.99375	3.29932	10.8886	5.994 (3.299-10.889)	2.67931	1.85414	3.50448	2.679 (1.854-3.504)	TRUE	TRUE	TRUE	FALSE
gonadorelin	gonadorelin	11	575	62779	18469321	586	5.62891	3.09961	10.2221	5.629 (3.100-10.222)	2.59077	1.76613	3.41542	2.591 (1.766-3.415)	TRUE	TRUE	TRUE	FALSE
cornus spp	cornus spp	11	591	62779	18469321	602	5.47651	3.01615	9.94387	5.477 (3.016-9.944)	2.55204	1.72761	3.37647	2.552 (1.728-3.376)	TRUE	TRUE	TRUE	FALSE
coptis spp	coptis spp	11	595	62779	18469321	606	5.43969	2.99598	9.87666	5.440 (2.996-9.877)	2.54252	1.71814	3.36689	2.543 (1.718-3.367)	TRUE	TRUE	TRUE	FALSE
alisma spp	alisma spp	11	597	62779	18469321	608	5.42147	2.986	9.84339	5.421 (2.986-9.843)	2.53778	1.71343	3.36213	2.538 (1.713-3.362)	TRUE	TRUE	TRUE	FALSE
ifenprodil	ifenprodil	11	637	62779	18469321	648	5.08102	2.79944	9.22213	5.081 (2.799-9.222)	2.44615	1.62229	3.27001	2.446 (1.622-3.270)	TRUE	TRUE	TRUE	FALSE
dioscorea spp	dioscorea spp	11	654	62779	18469321	665	4.94894	2.72702	8.98123	4.949 (2.727-8.981)	2.4089	1.58523	3.23257	2.409 (1.585-3.233)	TRUE	TRUE	TRUE	FALSE
pirenoxine	pirenoxine	11	671	62779	18469321	682	4.82355	2.65826	8.75258	4.824 (2.658-8.753)	2.37259	1.5491	3.19608	2.373 (1.549-3.196)	TRUE	TRUE	TRUE	FALSE
fursultiamine	fursultiamine	11	759	62779	18469321	770	4.26428	2.35136	7.73344	4.264 (2.351-7.733)	2.19799	1.37531	3.02067	2.198 (1.375-3.021)	TRUE	TRUE	TRUE	FALSE
cefozopran	cefozopran	11	761	62779	18469321	772	4.25307	2.3452	7.71303	4.253 (2.345-7.713)	2.19426	1.37159	3.01692	2.194 (1.372-3.017)	TRUE	TRUE	TRUE	FALSE
lornoxicam	lornoxicam	11	826	62779	18469321	837	3.91837	2.16137	7.10368	3.918 (2.161-7.104)	2.07792	1.25574	2.90009	2.078 (1.256-2.900)	TRUE	TRUE	TRUE	FALSE
bemiparin	bemiparin	11	876	62779	18469321	887	3.69471	2.03845	6.6967	3.695 (2.038-6.697)	1.99441	1.17256	2.81626	1.994 (1.173-2.816)	TRUE	TRUE	TRUE	FALSE
esmolol	esmolol	11	1116	62779	18469321	1127	2.90011	1.60132	5.25231	2.900 (1.601-5.252)	1.64962	0.82893	2.4703	1.650 (0.829-2.470)	TRUE	TRUE	TRUE	FALSE
nicergoline	nicergoline	11	1149	62779	18469321	1160	2.81681	1.55546	5.10103	2.817 (1.555-5.101)	1.60805	0.787488	2.42861	1.608 (0.787-2.429)	TRUE	TRUE	TRUE	FALSE
mitiglinide	mitiglinide	11	1154	62779	18469321	1165	2.80461	1.54874	5.07887	2.805 (1.549-5.079)	1.60186	0.781311	2.4224	1.602 (0.781-2.422)	TRUE	TRUE	TRUE	FALSE
antacids unspecified	antacids unspecified	11	1216	62779	18469321	1227	2.6616	1.46998	4.81921	2.662 (1.470-4.819)	1.52718	0.706841	2.34751	1.527 (0.707-2.348)	TRUE	TRUE	TRUE	FALSE
aspartate calcium	aspartate calcium	11	1258	62779	18469321	1269	2.57274	1.42102	4.65789	2.573 (1.421-4.658)	1.4787	0.658493	2.2989	1.479 (0.658-2.299)	TRUE	TRUE	TRUE	FALSE
salicylamide	salicylamide	11	1325	62779	18469321	1336	2.44263	1.34934	4.42176	2.443 (1.349-4.422)	1.40458	0.584571	2.22459	1.405 (0.585-2.225)	TRUE	TRUE	TRUE	FALSE
ibritumomab tiuxetan	ibritumomab tiuxetan	11	1480	62779	18469321	1491	2.1868	1.20832	3.95763	2.187 (1.208-3.958)	1.24645	0.426814	2.06608	1.246 (0.427-2.066)	TRUE	TRUE	TRUE	FALSE
tianeptine	tianeptine	11	1567	62779	18469321	1578	2.06538	1.14137	3.73743	2.065 (1.141-3.737)	1.16474	0.345283	1.98419	1.165 (0.345-1.984)	TRUE	TRUE	TRUE	FALSE
opicapone	opicapone	11	1594	62779	18469321	1605	2.03039	1.12207	3.67399	2.030 (1.122-3.674)	1.14029	0.32089	1.95969	1.140 (0.321-1.960)	TRUE	TRUE	TRUE	FALSE
bucillamine	bucillamine	11	1597	62779	18469321	1608	2.02658	1.11997	3.66707	2.027 (1.120-3.667)	1.1376	0.318205	1.957	1.138 (0.318-1.957)	TRUE	TRUE	TRUE	FALSE
opipramol	opipramol	11	1693	62779	18469321	1704	1.91165	1.05658	3.45872	1.912 (1.057-3.459)	1.05404	0.234818	1.87327	1.054 (0.235-1.873)	TRUE	TRUE	TRUE	FALSE
lemborexant	lemborexant	11	1700	62779	18469321	1711	1.90378	1.05224	3.44445	1.904 (1.052-3.444)	1.04814	0.228922	1.86735	1.048 (0.229-1.867)	TRUE	TRUE	TRUE	FALSE
disopyramide	disopyramide	11	1737	62779	18469321	1748	1.86322	1.02986	3.37093	1.863 (1.030-3.371)	1.01731	0.198153	1.83646	1.017 (0.198-1.836)	TRUE	TRUE	TRUE	FALSE
oleclumab	oleclumab	10	110	62779	18469321	120	26.7492	14.0005	51.1068	26.749 (14.000-51.107)	4.73418	3.84392	5.62443	4.734 (3.844-5.624)	TRUE	TRUE	TRUE	FALSE
ceftibuten	ceftibuten	10	423	62779	18469321	433	6.95593	3.71529	13.0232	6.956 (3.715-13.023)	2.90004	2.03668	3.76341	2.900 (2.037-3.763)	TRUE	TRUE	TRUE	FALSE
prednicarbate	prednicarbate	10	468	62779	18469321	478	6.28708	3.36038	11.7628	6.287 (3.360-11.763)	2.75802	1.89566	3.62039	2.758 (1.896-3.620)	TRUE	TRUE	TRUE	FALSE
fudosteine	fudosteine	10	508	62779	18469321	518	5.79202	3.09737	10.8309	5.792 (3.097-10.831)	2.64255	1.78092	3.50417	2.643 (1.781-3.504)	TRUE	TRUE	TRUE	FALSE
azasetron	azasetron	10	513	62779	18469321	523	5.73557	3.06737	10.7247	5.736 (3.067-10.725)	2.62874	1.7672	3.49028	2.629 (1.767-3.490)	TRUE	TRUE	TRUE	FALSE
trometamol	trometamol	10	652	62779	18469321	662	4.51277	2.4165	8.42751	4.513 (2.416-8.428)	2.28988	1.43019	3.14956	2.290 (1.430-3.150)	TRUE	TRUE	TRUE	FALSE
starch	starch	10	944	62779	18469321	954	3.11682	1.67144	5.8121	3.117 (1.671-5.812)	1.76405	0.906504	2.62159	1.764 (0.907-2.622)	TRUE	TRUE	TRUE	FALSE
serrapeptase	serrapeptase	10	979	62779	18469321	989	3.00538	1.61187	5.60365	3.005 (1.612-5.604)	1.71217	0.854802	2.56954	1.712 (0.855-2.570)	TRUE	TRUE	TRUE	FALSE
papaverine	papaverine	10	991	62779	18469321	1001	2.96899	1.59241	5.53558	2.969 (1.592-5.536)	1.69481	0.837493	2.55212	1.695 (0.837-2.552)	TRUE	TRUE	TRUE	FALSE
barium	barium	10	1040	62779	18469321	1050	2.8291	1.5176	5.27398	2.829 (1.518-5.274)	1.626	0.768897	2.48309	1.626 (0.769-2.483)	TRUE	TRUE	TRUE	FALSE
dicloxacillin	dicloxacillin	10	1049	62779	18469321	1059	2.80482	1.50462	5.2286	2.805 (1.505-5.229)	1.61371	0.756645	2.47077	1.614 (0.757-2.471)	TRUE	TRUE	TRUE	FALSE
aldesleukin	aldesleukin	10	1185	62779	18469321	1195	2.4829	1.33237	4.62693	2.483 (1.332-4.627)	1.43971	0.583146	2.29627	1.440 (0.583-2.296)	TRUE	TRUE	TRUE	FALSE
antihemorrhoids unspecified	antihemorrhoids unspecified	10	1211	62779	18469321	1221	2.42959	1.30384	4.52733	2.430 (1.304-4.527)	1.40871	0.552227	2.26518	1.409 (0.552-2.265)	TRUE	TRUE	TRUE	FALSE
flutamide	flutamide	10	1309	62779	18469321	1319	2.24768	1.20645	4.18756	2.248 (1.206-4.188)	1.2975	0.441305	2.1537	1.297 (0.441-2.154)	TRUE	TRUE	TRUE	FALSE
cefoxitin	cefoxitin	10	1349	62779	18469321	1359	2.18103	1.17076	4.0631	2.181 (1.171-4.063)	1.25446	0.398372	2.11055	1.254 (0.398-2.111)	TRUE	TRUE	TRUE	FALSE
prunus spp	prunus spp	10	1481	62779	18469321	1491	1.98662	1.06662	3.70018	1.987 (1.067-3.700)	1.12092	0.265128	1.9767	1.121 (0.265-1.977)	TRUE	TRUE	TRUE	FALSE
teneligliptin	teneligliptin	10	1511	62779	18469321	1521	1.94718	1.04548	3.62656	1.947 (1.045-3.627)	1.09221	0.236488	1.94794	1.092 (0.236-1.948)	TRUE	TRUE	TRUE	FALSE
eperisone	eperisone	10	1525	62779	18469321	1535	1.9293	1.0359	3.5932	1.929 (1.036-3.593)	1.07901	0.223315	1.93471	1.079 (0.223-1.935)	TRUE	TRUE	TRUE	FALSE
vintafolide	vintafolide	9	40	62779	18469321	49	66.2034	32.1233	136.44	66.203 (32.123-136.440)	5.85499	4.87698	6.83299	5.855 (4.877-6.833)	TRUE	TRUE	TRUE	FALSE
solutions for parenteral nutrition unspecified	solutions for parenteral nutrition unspecified	9	114	62779	18469321	123	23.2292	11.7839	45.791	23.229 (11.784-45.791)	4.56163	3.63229	5.49097	4.562 (3.632-5.491)	TRUE	TRUE	TRUE	FALSE
benperidol	benperidol	9	208	62779	18469321	217	12.7313	6.53191	24.8145	12.731 (6.532-24.815)	3.75262	2.83818	4.66707	3.753 (2.838-4.667)	TRUE	TRUE	TRUE	FALSE
ornidazole	ornidazole	9	395	62779	18469321	404	6.70401	3.46227	12.981	6.704 (3.462-12.981)	2.86208	1.95687	3.76728	2.862 (1.957-3.767)	TRUE	TRUE	TRUE	FALSE
biapenem	biapenem	9	448	62779	18469321	457	5.91089	3.05533	11.4353	5.911 (3.055-11.435)	2.68506	1.78111	3.58901	2.685 (1.781-3.589)	TRUE	TRUE	TRUE	FALSE
bisulepin	bisulepin	9	455	62779	18469321	464	5.81995	3.00862	11.2583	5.820 (3.009-11.258)	2.66322	1.75942	3.56703	2.663 (1.759-3.567)	TRUE	TRUE	TRUE	FALSE
sucrose	sucrose	9	507	62779	18469321	516	5.22302	2.70181	10.0969	5.223 (2.702-10.097)	2.5106	1.60775	3.41346	2.511 (1.608-3.413)	TRUE	TRUE	TRUE	FALSE
astragalus spp	astragalus spp	9	548	62779	18469321	557	4.83223	2.50074	9.33744	4.832 (2.501-9.337)	2.40071	1.49848	3.30293	2.401 (1.498-3.303)	TRUE	TRUE	TRUE	FALSE
tisotumab vedotin	tisotumab vedotin	9	560	62779	18469321	569	4.72868	2.44743	9.1363	4.729 (2.447-9.136)	2.37006	1.46801	3.27212	2.370 (1.468-3.272)	TRUE	TRUE	TRUE	FALSE
propacetamol	propacetamol	9	586	62779	18469321	595	4.51887	2.33938	8.72891	4.519 (2.339-8.729)	2.30582	1.4041	3.20754	2.306 (1.404-3.208)	TRUE	TRUE	TRUE	FALSE
excipient	excipient	9	594	62779	18469321	603	4.45801	2.30802	8.61076	4.458 (2.308-8.611)	2.28662	1.385	3.18824	2.287 (1.385-3.188)	TRUE	TRUE	TRUE	FALSE
mequitazine	mequitazine	9	613	62779	18469321	622	4.31983	2.23682	8.34259	4.320 (2.237-8.343)	2.24201	1.34061	3.14341	2.242 (1.341-3.143)	TRUE	TRUE	TRUE	FALSE
etamsilate	etamsilate	9	638	62779	18469321	647	4.15055	2.14957	8.01418	4.151 (2.150-8.014)	2.18534	1.28421	3.08646	2.185 (1.284-3.086)	TRUE	TRUE	TRUE	FALSE
epalrestat	epalrestat	9	675	62779	18469321	684	3.92303	2.03225	7.57297	3.923 (2.032-7.573)	2.10535	1.20459	3.0061	2.105 (1.205-3.006)	TRUE	TRUE	TRUE	FALSE
dimemorfan	dimemorfan	9	718	62779	18469321	727	3.68808	1.91103	7.11758	3.688 (1.911-7.118)	2.01764	1.11726	2.91801	2.018 (1.117-2.918)	TRUE	TRUE	TRUE	FALSE
pimobendan	pimobendan	9	782	62779	18469321	791	3.38623	1.75521	6.53286	3.386 (1.755-6.533)	1.89623	0.996351	2.79612	1.896 (0.996-2.796)	TRUE	TRUE	TRUE	FALSE
cetylpyridinium	cetylpyridinium	9	814	62779	18469321	823	3.2531	1.68645	6.27511	3.253 (1.686-6.275)	1.83916	0.939495	2.73883	1.839 (0.939-2.739)	TRUE	TRUE	TRUE	FALSE
pergolide	pergolide	9	827	62779	18469321	836	3.20196	1.66004	6.17612	3.202 (1.660-6.176)	1.8166	0.917022	2.71619	1.817 (0.917-2.716)	TRUE	TRUE	TRUE	FALSE
epoetin unspecified	epoetin unspecified	9	828	62779	18469321	837	3.1981	1.65804	6.16863	3.198 (1.658-6.169)	1.81488	0.915308	2.71446	1.815 (0.915-2.714)	TRUE	TRUE	TRUE	FALSE
cloxazolam	cloxazolam	9	933	62779	18469321	942	2.83817	1.47202	5.4722	2.838 (1.472-5.472)	1.64477	0.745782	2.54375	1.645 (0.746-2.544)	TRUE	TRUE	TRUE	FALSE
salsalate	salsalate	9	1026	62779	18469321	1035	2.58089	1.33896	4.97475	2.581 (1.339-4.975)	1.50921	0.610647	2.40777	1.509 (0.611-2.408)	TRUE	TRUE	TRUE	FALSE
pilsicainide	pilsicainide	9	1042	62779	18469321	1051	2.54126	1.31846	4.89814	2.541 (1.318-4.898)	1.48712	0.588623	2.38562	1.487 (0.589-2.386)	TRUE	TRUE	TRUE	FALSE
erdafitinib	erdafitinib	9	1043	62779	18469321	1052	2.53882	1.3172	4.89343	2.539 (1.317-4.893)	1.48575	0.587257	2.38425	1.486 (0.587-2.384)	TRUE	TRUE	TRUE	FALSE
chloral hydrate	chloral hydrate	9	1045	62779	18469321	1054	2.53396	1.31469	4.88404	2.534 (1.315-4.884)	1.48302	0.58453	2.3815	1.483 (0.585-2.382)	TRUE	TRUE	TRUE	FALSE
tiotixene	tiotixene	9	1060	62779	18469321	1069	2.4981	1.29613	4.81473	2.498 (1.296-4.815)	1.46267	0.564241	2.3611	1.463 (0.564-2.361)	TRUE	TRUE	TRUE	FALSE
barnidipine	barnidipine	9	1070	62779	18469321	1079	2.47476	1.28405	4.76961	2.475 (1.284-4.770)	1.44926	0.550871	2.34765	1.449 (0.551-2.348)	TRUE	TRUE	TRUE	FALSE
miglustat	miglustat	9	1073	62779	18469321	1082	2.46784	1.28047	4.75623	2.468 (1.280-4.756)	1.44526	0.546884	2.34364	1.445 (0.547-2.344)	TRUE	TRUE	TRUE	FALSE
matricaria spp	matricaria spp	9	1082	62779	18469321	1091	2.44731	1.26985	4.71656	2.447 (1.270-4.717)	1.43333	0.534989	2.33168	1.433 (0.535-2.332)	TRUE	TRUE	TRUE	FALSE
benzoic acid	benzoic acid	9	1100	62779	18469321	1109	2.40726	1.24912	4.63917	2.407 (1.249-4.639)	1.40977	0.51149	2.30805	1.410 (0.511-2.308)	TRUE	TRUE	TRUE	FALSE
moclobemide	moclobemide	9	1102	62779	18469321	1111	2.40289	1.24686	4.63073	2.403 (1.247-4.631)	1.40717	0.508902	2.30544	1.407 (0.509-2.305)	TRUE	TRUE	TRUE	FALSE
oxacillin	oxacillin	9	1258	62779	18469321	1267	2.1049	1.09259	4.05512	2.105 (1.093-4.055)	1.21793	0.320156	2.11571	1.218 (0.320-2.116)	TRUE	TRUE	TRUE	FALSE
dichloralphenazone	dichloralphenazone	9	1320	62779	18469321	1329	2.00602	1.04138	3.86422	2.006 (1.041-3.864)	1.14912	0.251501	2.04673	1.149 (0.252-2.047)	TRUE	TRUE	TRUE	FALSE
nisoldipine	nisoldipine	9	1367	62779	18469321	1376	1.93705	1.00565	3.73106	1.937 (1.006-3.731)	1.09905	0.201549	1.99655	1.099 (0.202-1.997)	TRUE	TRUE	TRUE	FALSE
avadomide	avadomide	8	61	62779	18469321	69	38.5879	18.4652	80.6392	38.588 (18.465-80.639)	5.22566	4.22508	6.22624	5.226 (4.225-6.226)	TRUE	TRUE	TRUE	FALSE
dinoprost	dinoprost	8	70	62779	18469321	78	33.6265	16.1801	69.8849	33.627 (16.180-69.885)	5.05348	4.05925	6.04771	5.053 (4.059-6.048)	TRUE	TRUE	TRUE	FALSE
flavine adenine dinucleotide	flavine adenine dinucleotide	8	395	62779	18469321	403	5.95903	2.95919	11.9999	5.959 (2.959-12.000)	2.71363	1.76059	3.66667	2.714 (1.761-3.667)	TRUE	TRUE	TRUE	FALSE
calcium dobesilate	calcium dobesilate	8	434	62779	18469321	442	5.42353	2.69495	10.9147	5.424 (2.695-10.915)	2.58099	1.62886	3.53313	2.581 (1.629-3.533)	TRUE	TRUE	TRUE	FALSE
aldioxa	aldioxa	8	448	62779	18469321	456	5.25404	2.61125	10.5715	5.254 (2.611-10.572)	2.5362	1.58436	3.48805	2.536 (1.584-3.488)	TRUE	TRUE	TRUE	FALSE
sultopride	sultopride	8	503	62779	18469321	511	4.67953	2.32728	9.40926	4.680 (2.327-9.409)	2.37259	1.42173	3.32345	2.373 (1.422-3.323)	TRUE	TRUE	TRUE	FALSE
doxofylline	doxofylline	8	529	62779	18469321	537	4.44953	2.21349	8.94439	4.450 (2.213-8.944)	2.30127	1.3508	3.25173	2.301 (1.351-3.252)	TRUE	TRUE	TRUE	FALSE
achyranthes spp	achyranthes spp	8	539	62779	18469321	547	4.36697	2.17263	8.77759	4.367 (2.173-8.778)	2.27475	1.32442	3.22507	2.275 (1.324-3.225)	TRUE	TRUE	TRUE	FALSE
difenidol	difenidol	8	583	62779	18469321	591	4.03738	2.00943	8.11199	4.037 (2.009-8.112)	2.16352	1.21377	3.11327	2.164 (1.214-3.113)	TRUE	TRUE	TRUE	FALSE
flupirtine	flupirtine	8	587	62779	18469321	595	4.00987	1.9958	8.05645	4.010 (1.996-8.056)	2.15382	1.20411	3.10353	2.154 (1.204-3.104)	TRUE	TRUE	TRUE	FALSE
buflomedil	buflomedil	8	656	62779	18469321	664	3.58808	1.78675	7.20546	3.588 (1.787-7.205)	1.99603	1.04705	2.945	1.996 (1.047-2.945)	TRUE	TRUE	TRUE	FALSE
escherichia spp	escherichia spp	8	680	62779	18469321	688	3.46144	1.72394	6.95011	3.461 (1.724-6.950)	1.94496	0.9962	2.89371	1.945 (0.996-2.894)	TRUE	TRUE	TRUE	FALSE
mirvetuximab soravtansine	mirvetuximab soravtansine	8	748	62779	18469321	756	3.14675	1.56779	6.31593	3.147 (1.568-6.316)	1.80935	0.861147	2.75756	1.809 (0.861-2.758)	TRUE	TRUE	TRUE	FALSE
montmorillonite	montmorillonite	8	759	62779	18469321	767	3.10115	1.54515	6.22406	3.101 (1.545-6.224)	1.78857	0.84044	2.7367	1.789 (0.840-2.737)	TRUE	TRUE	TRUE	FALSE
lurbinectedin	lurbinectedin	8	845	62779	18469321	853	2.78551	1.3884	5.58852	2.786 (1.388-5.589)	1.63563	0.688051	2.5832	1.636 (0.688-2.583)	TRUE	TRUE	TRUE	FALSE
cinchocaine	cinchocaine	8	866	62779	18469321	874	2.71796	1.35484	5.45256	2.718 (1.355-5.453)	1.60062	0.653163	2.54808	1.601 (0.653-2.548)	TRUE	TRUE	TRUE	FALSE
diflucortolone	diflucortolone	8	887	62779	18469321	895	2.65361	1.32286	5.32306	2.654 (1.323-5.323)	1.56644	0.619099	2.51379	1.566 (0.619-2.514)	TRUE	TRUE	TRUE	FALSE
danaparoid	danaparoid	8	890	62779	18469321	898	2.64467	1.31841	5.30506	2.645 (1.318-5.305)	1.56163	0.614297	2.50896	1.562 (0.614-2.509)	TRUE	TRUE	TRUE	FALSE
bromelains	bromelains	8	976	62779	18469321	984	2.41162	1.20256	4.83626	2.412 (1.203-4.836)	1.42996	0.483044	2.37688	1.430 (0.483-2.377)	TRUE	TRUE	TRUE	FALSE
flumazenil	flumazenil	8	987	62779	18469321	995	2.38474	1.1892	4.78221	2.385 (1.189-4.782)	1.41396	0.467085	2.36083	1.414 (0.467-2.361)	TRUE	TRUE	TRUE	FALSE
asunaprevir	asunaprevir	8	1024	62779	18469321	1032	2.29857	1.14634	4.60894	2.299 (1.146-4.609)	1.36139	0.414666	2.30811	1.361 (0.415-2.308)	TRUE	TRUE	TRUE	FALSE
iguratimod	iguratimod	8	1032	62779	18469321	1040	2.28075	1.13748	4.57311	2.281 (1.137-4.573)	1.35027	0.403578	2.29696	1.350 (0.404-2.297)	TRUE	TRUE	TRUE	FALSE
aceprometazine	aceprometazine	8	1075	62779	18469321	1083	2.18952	1.0921	4.38971	2.190 (1.092-4.390)	1.29193	0.345399	2.23846	1.292 (0.345-2.238)	TRUE	TRUE	TRUE	FALSE
daprodustat	daprodustat	8	1075	62779	18469321	1083	2.18952	1.0921	4.38971	2.190 (1.092-4.390)	1.29193	0.345399	2.23846	1.292 (0.345-2.238)	TRUE	TRUE	TRUE	FALSE
fruquintinib	fruquintinib	8	1083	62779	18469321	1091	2.17334	1.08405	4.3572	2.173 (1.084-4.357)	1.28133	0.334829	2.22783	1.281 (0.335-2.228)	TRUE	TRUE	TRUE	FALSE
anisodamine	anisodamine	7	57	62779	18469321	64	36.1332	16.4807	79.2204	36.133 (16.481-79.220)	5.16109	4.10243	6.21974	5.161 (4.102-6.220)	TRUE	TRUE	TRUE	FALSE
lutetium lu 177	lutetium lu 177	7	135	62779	18469321	142	15.2562	7.13613	32.6159	15.256 (7.136-32.616)	4.03556	3.00836	5.06275	4.036 (3.008-5.063)	TRUE	TRUE	TRUE	FALSE
dantron	dantron	7	255	62779	18469321	262	8.07675	3.81156	17.1147	8.077 (3.812-17.115)	3.16109	2.14625	4.17592	3.161 (2.146-4.176)	TRUE	TRUE	TRUE	FALSE
wolfiporia spp	wolfiporia spp	7	264	62779	18469321	271	7.80141	3.68288	16.5256	7.801 (3.683-16.526)	3.11273	2.09838	4.12707	3.113 (2.098-4.127)	TRUE	TRUE	TRUE	FALSE
carum spp	carum spp	7	292	62779	18469321	299	7.05332	3.33282	14.9271	7.053 (3.333-14.927)	2.97186	1.95887	3.98486	2.972 (1.959-3.985)	TRUE	TRUE	TRUE	FALSE
troxipide	troxipide	7	311	62779	18469321	318	6.6224	3.13088	14.0076	6.622 (3.131-14.008)	2.88355	1.87134	3.89577	2.884 (1.871-3.896)	TRUE	TRUE	TRUE	FALSE
lipids unspecified	lipids unspecified	7	333	62779	18469321	340	6.18488	2.92563	13.075	6.185 (2.926-13.075)	2.78763	1.77621	3.79906	2.788 (1.776-3.799)	TRUE	TRUE	TRUE	FALSE
hydroxyquinoline	hydroxyquinoline	7	342	62779	18469321	349	6.02211	2.84922	12.7284	6.022 (2.849-12.728)	2.75016	1.73903	3.76128	2.750 (1.739-3.761)	TRUE	TRUE	TRUE	FALSE
succinic acid	succinic acid	7	354	62779	18469321	361	5.81797	2.75333	12.2938	5.818 (2.753-12.294)	2.70166	1.6909	3.71241	2.702 (1.691-3.712)	TRUE	TRUE	TRUE	FALSE
maltodextrin	maltodextrin	7	366	62779	18469321	373	5.62721	2.66369	11.8878	5.627 (2.664-11.888)	2.65474	1.64433	3.66514	2.655 (1.644-3.665)	TRUE	TRUE	TRUE	FALSE
fotemustine	fotemustine	7	383	62779	18469321	390	5.37744	2.54625	11.3566	5.377 (2.546-11.357)	2.59077	1.58082	3.60072	2.591 (1.581-3.601)	TRUE	TRUE	TRUE	FALSE
ranimustine	ranimustine	7	436	62779	18469321	443	4.72374	2.23855	9.96796	4.724 (2.239-9.968)	2.40782	1.39908	3.41657	2.408 (1.399-3.417)	TRUE	TRUE	TRUE	FALSE
imidafenacin	imidafenacin	7	442	62779	18469321	449	4.65962	2.20834	9.83186	4.660 (2.208-9.832)	2.3885	1.37987	3.39713	2.388 (1.380-3.397)	TRUE	TRUE	TRUE	FALSE
peramivir	peramivir	7	454	62779	18469321	461	4.53645	2.15029	9.57051	4.536 (2.150-9.571)	2.35061	1.34221	3.35901	2.351 (1.342-3.359)	TRUE	TRUE	TRUE	FALSE
arotinolol	arotinolol	7	475	62779	18469321	482	4.33589	2.05574	9.14509	4.336 (2.056-9.145)	2.28662	1.27859	3.29465	2.287 (1.279-3.295)	TRUE	TRUE	TRUE	FALSE
tolbutamide	tolbutamide	7	498	62779	18469321	505	4.13563	1.96129	8.72053	4.136 (1.961-8.721)	2.21964	1.21198	3.2273	2.220 (1.212-3.227)	TRUE	TRUE	TRUE	FALSE
mannose	mannose	7	528	62779	18469321	535	3.90065	1.85039	8.22262	3.901 (1.850-8.223)	2.1367	1.12949	3.14392	2.137 (1.129-3.144)	TRUE	TRUE	TRUE	FALSE
melissa spp	melissa spp	7	539	62779	18469321	546	3.82104	1.81281	8.054	3.821 (1.813-8.054)	2.10745	1.10038	3.11452	2.107 (1.100-3.115)	TRUE	TRUE	TRUE	FALSE
alpha d galactosidase	alpha d galactosidase	7	565	62779	18469321	572	3.6452	1.72976	7.68167	3.645 (1.730-7.682)	2.04058	1.03383	3.04732	2.041 (1.034-3.047)	TRUE	TRUE	TRUE	FALSE
mirogabalin	mirogabalin	7	568	62779	18469321	575	3.62595	1.72067	7.64092	3.626 (1.721-7.641)	2.03306	1.02635	3.03976	2.033 (1.026-3.040)	TRUE	TRUE	TRUE	FALSE
chlormezanone	chlormezanone	7	584	62779	18469321	591	3.5266	1.67373	7.43065	3.527 (1.674-7.431)	1.99359	0.987074	3.00012	1.994 (0.987-3.000)	TRUE	TRUE	TRUE	FALSE
contrast media unspecified	contrast media unspecified	7	587	62779	18469321	594	3.50858	1.66522	7.3925	3.509 (1.665-7.393)	1.98631	0.979827	2.9928	1.986 (0.980-2.993)	TRUE	TRUE	TRUE	FALSE
cassia spp	cassia spp	7	617	62779	18469321	624	3.33798	1.58459	7.03155	3.338 (1.585-7.032)	1.91546	0.909296	2.92163	1.915 (0.909-2.922)	TRUE	TRUE	TRUE	FALSE
gabexate	gabexate	7	627	62779	18469321	634	3.28474	1.55942	6.91894	3.285 (1.559-6.919)	1.8926	0.886532	2.89867	1.893 (0.887-2.899)	TRUE	TRUE	TRUE	FALSE
berberine	berberine	7	649	62779	18469321	656	3.17339	1.50676	6.68346	3.173 (1.507-6.683)	1.84354	0.83768	2.8494	1.844 (0.838-2.849)	TRUE	TRUE	TRUE	FALSE
ast 120	ast 120	7	692	62779	18469321	699	2.97619	1.41348	6.26659	2.976 (1.413-6.267)	1.75221	0.746724	2.7577	1.752 (0.747-2.758)	TRUE	TRUE	TRUE	FALSE
nitroprusside	nitroprusside	7	742	62779	18469321	749	2.77563	1.31856	5.84283	2.776 (1.319-5.843)	1.65281	0.647703	2.65792	1.653 (0.648-2.658)	TRUE	TRUE	TRUE	FALSE
diflunisal	diflunisal	7	757	62779	18469321	764	2.72063	1.29252	5.72666	2.721 (1.293-5.727)	1.62428	0.619275	2.62929	1.624 (0.619-2.629)	TRUE	TRUE	TRUE	FALSE
amifostine	amifostine	7	800	62779	18469321	807	2.57439	1.22327	5.41784	2.574 (1.223-5.418)	1.54549	0.540756	2.55022	1.545 (0.541-2.550)	TRUE	TRUE	TRUE	FALSE
lactitol	lactitol	7	800	62779	18469321	807	2.57439	1.22327	5.41784	2.574 (1.223-5.418)	1.54549	0.540756	2.55022	1.545 (0.541-2.550)	TRUE	TRUE	TRUE	FALSE
triglycerides unspecified	triglycerides unspecified	7	854	62779	18469321	861	2.4116	1.14615	5.07421	2.412 (1.146-5.074)	1.45227	0.447843	2.45669	1.452 (0.448-2.457)	TRUE	TRUE	TRUE	FALSE
lactose	lactose	7	855	62779	18469321	862	2.40878	1.14481	5.06826	2.409 (1.145-5.068)	1.4506	0.446177	2.45501	1.451 (0.446-2.455)	TRUE	TRUE	TRUE	FALSE
polio vaccine	polio vaccine	7	887	62779	18469321	894	2.32187	1.10363	4.88487	2.322 (1.104-4.885)	1.39813	0.393875	2.40238	1.398 (0.394-2.402)	TRUE	TRUE	TRUE	FALSE
irsogladine	irsogladine	7	928	62779	18469321	935	2.21929	1.055	4.66844	2.219 (1.055-4.668)	1.33358	0.329519	2.33764	1.334 (0.330-2.338)	TRUE	TRUE	TRUE	FALSE
citrus spp	citrus spp	7	973	62779	18469321	980	2.11664	1.00634	4.45195	2.117 (1.006-4.452)	1.2659	0.262039	2.26977	1.266 (0.262-2.270)	TRUE	TRUE	TRUE	FALSE
methoxyamine	methoxyamine	6	25	62779	18469321	31	70.6137	28.9671	172.136	70.614 (28.967-172.136)	5.96844	4.79172	7.14517	5.968 (4.792-7.145)	TRUE	TRUE	TRUE	FALSE
biodiastase	biodiastase	6	174	62779	18469321	180	10.1456	4.49584	22.895	10.146 (4.496-22.895)	3.50504	2.41586	4.59422	3.505 (2.416-4.594)	TRUE	TRUE	TRUE	FALSE
aralia spp	aralia spp	6	177	62779	18469321	183	9.9736	4.42066	22.5018	9.974 (4.421-22.502)	3.48146	2.3926	4.57031	3.481 (2.393-4.570)	TRUE	TRUE	TRUE	FALSE
iberis spp	iberis spp	6	204	62779	18469321	210	8.65355	3.84235	19.4891	8.654 (3.842-19.489)	3.28492	2.19859	4.37124	3.285 (2.199-4.371)	TRUE	TRUE	TRUE	FALSE
nadifloxacin	nadifloxacin	6	227	62779	18469321	233	7.77675	3.45709	17.4938	7.777 (3.457-17.494)	3.13632	2.0517	4.22094	3.136 (2.052-4.221)	TRUE	TRUE	TRUE	FALSE
colchicum spp	colchicum spp	6	241	62779	18469321	247	7.32498	3.25824	16.4676	7.325 (3.258-16.468)	3.05284	1.96909	4.13658	3.053 (1.969-4.137)	TRUE	TRUE	TRUE	FALSE
chelidonium spp	chelidonium spp	6	267	62779	18469321	273	6.61168	2.94377	14.8497	6.612 (2.944-14.850)	2.90955	1.82721	3.99189	2.910 (1.827-3.992)	TRUE	TRUE	TRUE	FALSE
hydrotalcite	hydrotalcite	6	295	62779	18469321	301	5.98412	2.66661	13.4289	5.984 (2.667-13.429)	2.76966	1.68857	3.85076	2.770 (1.689-3.851)	TRUE	TRUE	TRUE	FALSE
oxetacaine	oxetacaine	6	308	62779	18469321	314	5.73154	2.55493	12.8577	5.732 (2.555-12.858)	2.70906	1.62846	3.78965	2.709 (1.628-3.790)	TRUE	TRUE	TRUE	FALSE
artemotil	artemotil	6	326	62779	18469321	332	5.41507	2.41488	12.1426	5.415 (2.415-12.143)	2.62913	1.54917	3.7091	2.629 (1.549-3.709)	TRUE	TRUE	TRUE	FALSE
clevidipine	clevidipine	6	334	62779	18469321	340	5.28536	2.35745	11.8497	5.285 (2.357-11.850)	2.59499	1.51528	3.67469	2.595 (1.515-3.675)	TRUE	TRUE	TRUE	FALSE
pranoprofen	pranoprofen	6	343	62779	18469321	349	5.14668	2.29602	11.5366	5.147 (2.296-11.537)	2.55751	1.47808	3.63694	2.558 (1.478-3.637)	TRUE	TRUE	TRUE	FALSE
polysorbate	polysorbate	6	360	62779	18469321	366	4.90364	2.18832	10.9882	4.904 (2.188-10.988)	2.48928	1.41034	3.56822	2.489 (1.410-3.568)	TRUE	TRUE	TRUE	FALSE
elobixibat	elobixibat	6	376	62779	18469321	382	4.69497	2.09578	10.5177	4.695 (2.096-10.518)	2.42788	1.34936	3.5064	2.428 (1.349-3.506)	TRUE	TRUE	TRUE	FALSE
betamipron	betamipron	6	393	62779	18469321	399	4.49187	2.00567	10.0599	4.492 (2.006-10.060)	2.36538	1.28727	3.44349	2.365 (1.287-3.443)	TRUE	TRUE	TRUE	FALSE
nilvadipine	nilvadipine	6	406	62779	18469321	412	4.34804	1.94183	9.73591	4.348 (1.942-9.736)	2.31935	1.24153	3.39717	2.319 (1.242-3.397)	TRUE	TRUE	TRUE	FALSE
tandospirone	tandospirone	6	428	62779	18469321	434	4.12454	1.84257	9.23267	4.125 (1.843-9.233)	2.24465	1.16729	3.32202	2.245 (1.167-3.322)	TRUE	TRUE	TRUE	FALSE
populus spp	populus spp	6	437	62779	18469321	443	4.03959	1.80483	9.04148	4.040 (1.805-9.041)	2.21518	1.13798	3.29237	2.215 (1.138-3.292)	TRUE	TRUE	TRUE	FALSE
ricinus spp	ricinus spp	6	441	62779	18469321	447	4.00295	1.78854	8.95903	4.003 (1.789-8.959)	2.20227	1.12514	3.27939	2.202 (1.125-3.279)	TRUE	TRUE	TRUE	FALSE
panipenem	panipenem	6	449	62779	18469321	455	3.93163	1.75685	8.79855	3.932 (1.757-8.799)	2.17679	1.09981	3.25376	2.177 (1.100-3.254)	TRUE	TRUE	TRUE	FALSE
procainamide	procainamide	6	453	62779	18469321	459	3.89691	1.74141	8.72045	3.897 (1.741-8.720)	2.16421	1.08731	3.24112	2.164 (1.087-3.241)	TRUE	TRUE	TRUE	FALSE
pinellia spp	pinellia spp	6	455	62779	18469321	461	3.87978	1.7338	8.68191	3.880 (1.734-8.682)	2.15797	1.0811	3.23484	2.158 (1.081-3.235)	TRUE	TRUE	TRUE	FALSE
vidarabine	vidarabine	6	465	62779	18469321	471	3.79634	1.6967	8.49424	3.796 (1.697-8.494)	2.12714	1.05044	3.20384	2.127 (1.050-3.204)	TRUE	TRUE	TRUE	FALSE
interleukins	interleukins	6	472	62779	18469321	478	3.74004	1.67167	8.36763	3.740 (1.672-8.368)	2.10595	1.02936	3.18253	2.106 (1.029-3.183)	TRUE	TRUE	TRUE	FALSE
antiemetics and antinauseants unspecified	antiemetics and antinauseants unspecified	6	532	62779	18469321	538	3.31822	1.48397	7.41966	3.318 (1.484-7.420)	1.93602	0.860295	3.01175	1.936 (0.860-3.012)	TRUE	TRUE	TRUE	FALSE
factor xiii	factor xiii	6	602	62779	18469321	608	2.93237	1.3121	6.55346	2.932 (1.312-6.553)	1.76017	0.685235	2.83511	1.760 (0.685-2.835)	TRUE	TRUE	TRUE	FALSE
garenoxacin	garenoxacin	6	602	62779	18469321	608	2.93237	1.3121	6.55346	2.932 (1.312-6.553)	1.76017	0.685235	2.83511	1.760 (0.685-2.835)	TRUE	TRUE	TRUE	FALSE
bepridil	bepridil	6	640	62779	18469321	646	2.75825	1.23448	6.16288	2.758 (1.234-6.163)	1.67299	0.598408	2.74757	1.673 (0.598-2.748)	TRUE	TRUE	TRUE	FALSE
metenolone	metenolone	6	667	62779	18469321	673	2.6466	1.18469	5.91251	2.647 (1.185-5.913)	1.61409	0.539744	2.68844	1.614 (0.540-2.688)	TRUE	TRUE	TRUE	FALSE
amsacrine	amsacrine	6	669	62779	18469321	675	2.63868	1.18116	5.89477	2.639 (1.181-5.895)	1.60983	0.535492	2.68416	1.610 (0.535-2.684)	TRUE	TRUE	TRUE	FALSE
ephedra spp	ephedra spp	6	679	62779	18469321	685	2.59982	1.16382	5.80765	2.600 (1.164-5.808)	1.58867	0.514418	2.66293	1.589 (0.514-2.663)	TRUE	TRUE	TRUE	FALSE
dacomitinib	dacomitinib	6	697	62779	18469321	703	2.53268	1.13387	5.65714	2.533 (1.134-5.657)	1.55136	0.477243	2.62547	1.551 (0.477-2.625)	TRUE	TRUE	TRUE	FALSE
food additive	food additive	6	726	62779	18469321	732	2.43151	1.08872	5.43042	2.432 (1.089-5.430)	1.4932	0.419294	2.56711	1.493 (0.419-2.567)	TRUE	TRUE	TRUE	FALSE
periciazine	periciazine	6	734	62779	18469321	740	2.405	1.0769	5.37103	2.405 (1.077-5.371)	1.47756	0.40371	2.55141	1.478 (0.404-2.551)	TRUE	TRUE	TRUE	FALSE
anetumab ravtansine	anetumab ravtansine	5	3	62779	18469321	8	490.365	117.184	2051.97	490.365 (117.184-2051.966)	7.46852	6.00826	8.92877	7.469 (6.008-8.929)	TRUE	TRUE	TRUE	FALSE
timiperone	timiperone	5	27	62779	18469321	32	54.485	20.9814	141.488	54.485 (20.981-141.488)	5.70298	4.45081	6.95515	5.703 (4.451-6.955)	TRUE	TRUE	TRUE	FALSE
farletuzumab	farletuzumab	5	38	62779	18469321	43	38.713	15.2369	98.3598	38.713 (15.237-98.360)	5.29859	4.06959	6.52759	5.299 (4.070-6.528)	TRUE	TRUE	TRUE	FALSE
brivanib	brivanib	5	44	62779	18469321	49	33.4339	13.2571	84.319	33.434 (13.257-84.319)	5.11802	3.89755	6.33849	5.118 (3.898-6.338)	TRUE	TRUE	TRUE	FALSE
indisetron	indisetron	5	55	62779	18469321	60	26.7471	10.7068	66.8182	26.747 (10.707-66.818)	4.83625	3.62723	6.04527	4.836 (3.627-6.045)	TRUE	TRUE	TRUE	FALSE
enzastaurin	enzastaurin	5	119	62779	18469321	124	12.3621	5.05226	30.248	12.362 (5.052-30.248)	3.81317	2.63155	4.99478	3.813 (2.632-4.995)	TRUE	TRUE	TRUE	FALSE
endostatin	endostatin	5	121	62779	18469321	126	12.1577	4.97023	29.7392	12.158 (4.970-29.739)	3.79045	2.60925	4.97164	3.790 (2.609-4.972)	TRUE	TRUE	TRUE	FALSE
luseogliflozin	luseogliflozin	5	156	62779	18469321	161	9.43003	3.87052	22.975	9.430 (3.871-22.975)	3.44172	2.26621	4.61722	3.442 (2.266-4.617)	TRUE	TRUE	TRUE	FALSE
chlorphenesin	chlorphenesin	5	161	62779	18469321	166	9.13717	3.75193	22.252	9.137 (3.752-22.252)	3.39813	2.22324	4.57301	3.398 (2.223-4.573)	TRUE	TRUE	TRUE	FALSE
amobarbital	amobarbital	5	161	62779	18469321	166	9.13717	3.75193	22.252	9.137 (3.752-22.252)	3.39813	2.22324	4.57301	3.398 (2.223-4.573)	TRUE	TRUE	TRUE	FALSE
auranofin	auranofin	5	220	62779	18469321	225	6.68672	2.75563	16.2258	6.687 (2.756-16.226)	2.9639	1.79429	4.1335	2.964 (1.794-4.134)	TRUE	TRUE	TRUE	FALSE
lobaplatin	lobaplatin	5	220	62779	18469321	225	6.68672	2.75563	16.2258	6.687 (2.756-16.226)	2.9639	1.79429	4.1335	2.964 (1.794-4.134)	TRUE	TRUE	TRUE	FALSE
bromperidol	bromperidol	5	236	62779	18469321	241	6.23338	2.57052	15.1156	6.233 (2.571-15.116)	2.86563	1.69702	4.03425	2.866 (1.697-4.034)	TRUE	TRUE	TRUE	FALSE
thiamylal	thiamylal	5	264	62779	18469321	269	5.57226	2.30013	13.4993	5.572 (2.300-13.499)	2.7083	1.54114	3.87546	2.708 (1.541-3.875)	TRUE	TRUE	TRUE	FALSE
otilonium	otilonium	5	281	62779	18469321	286	5.23514	2.16205	12.6763	5.235 (2.162-12.676)	2.62052	1.45411	3.78693	2.621 (1.454-3.787)	TRUE	TRUE	TRUE	FALSE
pectin	pectin	5	283	62779	18469321	288	5.19814	2.14689	12.586	5.198 (2.147-12.586)	2.61054	1.4442	3.77687	2.611 (1.444-3.777)	TRUE	TRUE	TRUE	FALSE
catequentinib	catequentinib	5	287	62779	18469321	292	5.12569	2.11719	12.4092	5.126 (2.117-12.409)	2.59077	1.4246	3.75694	2.591 (1.425-3.757)	TRUE	TRUE	TRUE	FALSE
casanthranol	casanthranol	5	310	62779	18469321	315	4.74539	1.96121	11.4821	4.745 (1.961-11.482)	2.48211	1.31678	3.64743	2.482 (1.317-3.647)	TRUE	TRUE	TRUE	FALSE
pregnenolone	pregnenolone	5	310	62779	18469321	315	4.74539	1.96121	11.4821	4.745 (1.961-11.482)	2.48211	1.31678	3.64743	2.482 (1.317-3.647)	TRUE	TRUE	TRUE	FALSE
nifuroxazide	nifuroxazide	5	312	62779	18469321	317	4.71497	1.94872	11.408	4.715 (1.949-11.408)	2.47303	1.30778	3.63829	2.473 (1.308-3.638)	TRUE	TRUE	TRUE	FALSE
ulinastatin	ulinastatin	5	331	62779	18469321	336	4.44432	1.8376	10.7488	4.444 (1.838-10.749)	2.38957	1.22491	3.55422	2.390 (1.225-3.554)	TRUE	TRUE	TRUE	FALSE
trimethylphloroglucinol	trimethylphloroglucinol	5	348	62779	18469321	353	4.22721	1.74839	10.2204	4.227 (1.748-10.220)	2.31877	1.1546	3.48294	2.319 (1.155-3.483)	TRUE	TRUE	TRUE	FALSE
sulfonamides unspecified	sulfonamides unspecified	5	351	62779	18469321	356	4.19108	1.73354	10.1325	4.191 (1.734-10.133)	2.30663	1.14254	3.47071	2.307 (1.143-3.471)	TRUE	TRUE	TRUE	FALSE
choline alfoscerate	choline alfoscerate	5	357	62779	18469321	362	4.12064	1.70458	9.96121	4.121 (1.705-9.961)	2.28265	1.11872	3.44658	2.283 (1.119-3.447)	TRUE	TRUE	TRUE	FALSE
chimaphila spp	chimaphila spp	5	358	62779	18469321	363	4.10913	1.69985	9.93321	4.109 (1.700-9.933)	2.27869	1.11479	3.44259	2.279 (1.115-3.443)	TRUE	TRUE	TRUE	FALSE
urokinase	urokinase	5	376	62779	18469321	381	3.91241	1.61894	9.45493	3.912 (1.619-9.455)	2.20924	1.04579	3.3727	2.209 (1.046-3.373)	TRUE	TRUE	TRUE	FALSE
immunosuppressants unspecified	immunosuppressants unspecified	5	393	62779	18469321	398	3.74317	1.5493	9.04366	3.743 (1.549-9.044)	2.14659	0.983512	3.30967	2.147 (0.984-3.310)	TRUE	TRUE	TRUE	FALSE
dequalinium	dequalinium	5	401	62779	18469321	406	3.66849	1.51855	8.86226	3.668 (1.519-8.862)	2.11802	0.955111	3.28093	2.118 (0.955-3.281)	TRUE	TRUE	TRUE	FALSE
pulsatilla spp	pulsatilla spp	5	433	62779	18469321	438	3.39737	1.40689	8.204	3.397 (1.407-8.204)	2.00909	0.84679	3.17138	2.009 (0.847-3.171)	TRUE	TRUE	TRUE	FALSE
dexibuprofen	dexibuprofen	5	441	62779	18469321	446	3.33574	1.38149	8.05444	3.336 (1.381-8.054)	1.98309	0.820934	3.14525	1.983 (0.821-3.145)	TRUE	TRUE	TRUE	FALSE
foeniculum spp	foeniculum spp	5	455	62779	18469321	460	3.2331	1.33919	7.80541	3.233 (1.339-7.805)	1.9387	0.776773	3.10062	1.939 (0.777-3.101)	TRUE	TRUE	TRUE	FALSE
syzygium spp	syzygium spp	5	455	62779	18469321	460	3.2331	1.33919	7.80541	3.233 (1.339-7.805)	1.9387	0.776773	3.10062	1.939 (0.777-3.101)	TRUE	TRUE	TRUE	FALSE
edetic acid	edetic acid	5	473	62779	18469321	478	3.11006	1.28846	7.507	3.110 (1.288-7.507)	1.88355	0.721911	3.0452	1.884 (0.722-3.045)	TRUE	TRUE	TRUE	FALSE
hib vaccine	hib vaccine	5	480	62779	18469321	485	3.0647	1.26976	7.39703	3.065 (1.270-7.397)	1.86267	0.701127	3.02421	1.863 (0.701-3.024)	TRUE	TRUE	TRUE	FALSE
ipragliflozin	ipragliflozin	5	493	62779	18469321	498	2.98389	1.23642	7.20111	2.984 (1.236-7.201)	1.82466	0.663304	2.98602	1.825 (0.663-2.986)	TRUE	TRUE	TRUE	FALSE
thrombomodulin alfa	thrombomodulin alfa	5	495	62779	18469321	500	2.97183	1.23145	7.17188	2.972 (1.231-7.172)	1.8189	0.657572	2.98023	1.819 (0.658-2.980)	TRUE	TRUE	TRUE	FALSE
fosfluconazole	fosfluconazole	5	497	62779	18469321	502	2.95987	1.22651	7.14289	2.960 (1.227-7.143)	1.81317	0.651863	2.97447	1.813 (0.652-2.974)	TRUE	TRUE	TRUE	FALSE
tolnaftate	tolnaftate	5	500	62779	18469321	505	2.94211	1.21919	7.09985	2.942 (1.219-7.100)	1.8046	0.643341	2.96587	1.805 (0.643-2.966)	TRUE	TRUE	TRUE	FALSE
teniposide	teniposide	5	522	62779	18469321	527	2.81811	1.16802	6.79936	2.818 (1.168-6.799)	1.74332	0.582342	2.9043	1.743 (0.582-2.904)	TRUE	TRUE	TRUE	FALSE
capreomycin	capreomycin	5	556	62779	18469321	561	2.64578	1.09687	6.38193	2.646 (1.097-6.382)	1.65345	0.492868	2.81404	1.653 (0.493-2.814)	TRUE	TRUE	TRUE	FALSE
equisetum spp	equisetum spp	5	608	62779	18469321	613	2.41949	1.00339	5.83413	2.419 (1.003-5.834)	1.526	0.365934	2.68607	1.526 (0.366-2.686)	TRUE	TRUE	TRUE	FALSE
dexetimide	dexetimide	4	9	62779	18469321	13	130.762	40.2673	424.63	130.762 (40.267-424.630)	6.62052	5.16027	8.08077	6.621 (5.160-8.081)	TRUE	TRUE	TRUE	FALSE
bleselumab	bleselumab	4	69	62779	18469321	73	17.0559	6.22428	46.7367	17.056 (6.224-46.737)	4.29859	2.99249	5.60469	4.299 (2.992-5.605)	TRUE	TRUE	TRUE	FALSE
dezocine	dezocine	4	84	62779	18469321	88	14.0102	5.13813	38.2015	14.010 (5.138-38.202)	4.03556	2.73628	5.33484	4.036 (2.736-5.335)	TRUE	TRUE	TRUE	FALSE
interleukin 2	interleukin 2	4	102	62779	18469321	106	11.5378	4.24849	31.3335	11.538 (4.248-31.333)	3.77252	2.47895	5.06609	3.773 (2.479-5.066)	TRUE	TRUE	TRUE	FALSE
corydalis spp	corydalis spp	4	103	62779	18469321	107	11.4257	4.20801	31.0236	11.426 (4.208-31.024)	3.75923	2.46592	5.05253	3.759 (2.466-5.053)	TRUE	TRUE	TRUE	FALSE
colestilan	colestilan	4	109	62779	18469321	113	10.7968	3.98047	29.2857	10.797 (3.980-29.286)	3.68192	2.3901	4.97375	3.682 (2.390-4.974)	TRUE	TRUE	TRUE	FALSE
afloqualone	afloqualone	4	115	62779	18469321	119	10.2335	3.77627	27.7322	10.233 (3.776-27.732)	3.60855	2.31806	4.89904	3.609 (2.318-4.899)	TRUE	TRUE	TRUE	FALSE
kaolin	kaolin	4	120	62779	18469321	124	9.80709	3.62145	26.5581	9.807 (3.621-26.558)	3.55013	2.26066	4.83961	3.550 (2.261-4.840)	TRUE	TRUE	TRUE	FALSE
chlorophyllin	chlorophyllin	4	123	62779	18469321	127	9.56789	3.53451	25.9002	9.568 (3.535-25.900)	3.51618	2.22728	4.80509	3.516 (2.227-4.805)	TRUE	TRUE	TRUE	FALSE
taurolidine	taurolidine	4	139	62779	18469321	143	8.46654	3.13331	22.8775	8.467 (3.133-22.878)	3.3475	2.06126	4.63375	3.348 (2.061-4.634)	TRUE	TRUE	TRUE	FALSE
gentiana spp	gentiana spp	4	154	62779	18469321	158	7.64187	2.83195	20.6212	7.642 (2.832-20.621)	3.20548	1.92125	4.48972	3.205 (1.921-4.490)	TRUE	TRUE	TRUE	FALSE
cediranib	cediranib	4	161	62779	18469321	165	7.30962	2.7103	19.7138	7.310 (2.710-19.714)	3.14371	1.86029	4.42713	3.144 (1.860-4.427)	TRUE	TRUE	TRUE	FALSE
cefamandole	cefamandole	4	161	62779	18469321	165	7.30962	2.7103	19.7138	7.310 (2.710-19.714)	3.14371	1.86029	4.42713	3.144 (1.860-4.427)	TRUE	TRUE	TRUE	FALSE
anamorelin	anamorelin	4	167	62779	18469321	171	7.04699	2.61406	18.9973	7.047 (2.614-18.997)	3.09278	1.81001	4.37555	3.093 (1.810-4.376)	TRUE	TRUE	TRUE	FALSE
cinitapride	cinitapride	4	169	62779	18469321	173	6.9636	2.58347	18.7699	6.964 (2.583-18.770)	3.0762	1.79363	4.35877	3.076 (1.794-4.359)	TRUE	TRUE	TRUE	FALSE
agalsidase alfa	agalsidase alfa	4	188	62779	18469321	192	6.25982	2.32507	16.8534	6.260 (2.325-16.853)	2.9275	1.64668	4.20832	2.927 (1.647-4.208)	TRUE	TRUE	TRUE	FALSE
fructooligosaccharides	fructooligosaccharides	4	188	62779	18469321	192	6.25982	2.32507	16.8534	6.260 (2.325-16.853)	2.9275	1.64668	4.20832	2.927 (1.647-4.208)	TRUE	TRUE	TRUE	FALSE
alanyl glutamine	alanyl glutamine	4	199	62779	18469321	203	5.9138	2.1978	15.9127	5.914 (2.198-15.913)	2.84793	1.56797	4.12789	2.848 (1.568-4.128)	TRUE	TRUE	TRUE	FALSE
roxadustat	roxadustat	4	201	62779	18469321	205	5.85495	2.17614	15.7529	5.855 (2.176-15.753)	2.83392	1.55411	4.11373	2.834 (1.554-4.114)	TRUE	TRUE	TRUE	FALSE
troglitazone	troglitazone	4	216	62779	18469321	220	5.44835	2.02638	14.6491	5.448 (2.026-14.649)	2.733	1.45421	4.01178	2.733 (1.454-4.012)	TRUE	TRUE	TRUE	FALSE
carthamus spp	carthamus spp	4	230	62779	18469321	234	5.11671	1.90407	13.7499	5.117 (1.904-13.750)	2.64477	1.36681	3.92272	2.645 (1.367-3.923)	TRUE	TRUE	TRUE	FALSE
tranilast	tranilast	4	234	62779	18469321	238	5.02925	1.8718	13.5129	5.029 (1.872-13.513)	2.62052	1.34279	3.89825	2.621 (1.343-3.898)	TRUE	TRUE	TRUE	FALSE
sofalcone	sofalcone	4	257	62779	18469321	261	4.57915	1.70555	12.2944	4.579 (1.706-12.294)	2.48849	1.2119	3.76508	2.488 (1.212-3.765)	TRUE	TRUE	TRUE	FALSE
pueraria spp	pueraria spp	4	264	62779	18469321	268	4.45773	1.66066	11.966	4.458 (1.661-11.966)	2.4506	1.17431	3.72688	2.451 (1.174-3.727)	TRUE	TRUE	TRUE	FALSE
almagate	almagate	4	270	62779	18469321	274	4.35867	1.62402	11.6982	4.359 (1.624-11.698)	2.41889	1.14286	3.69492	2.419 (1.143-3.695)	TRUE	TRUE	TRUE	FALSE
arbekacin	arbekacin	4	291	62779	18469321	295	4.04412	1.5076	10.8483	4.044 (1.508-10.848)	2.31309	1.03786	3.58832	2.313 (1.038-3.588)	TRUE	TRUE	TRUE	FALSE
sertaconazole	sertaconazole	4	304	62779	18469321	308	3.87118	1.44355	10.3814	3.871 (1.444-10.381)	2.25129	0.976501	3.52607	2.251 (0.977-3.526)	TRUE	TRUE	TRUE	FALSE
apatinib	apatinib	4	322	62779	18469321	326	3.65478	1.36334	9.79757	3.655 (1.363-9.798)	2.16986	0.895629	3.44409	2.170 (0.896-3.444)	TRUE	TRUE	TRUE	FALSE
salvia spp	salvia spp	4	343	62779	18469321	347	3.43101	1.28034	9.1943	3.431 (1.280-9.194)	2.08033	0.806673	3.35398	2.080 (0.807-3.354)	TRUE	TRUE	TRUE	FALSE
propyphenazone	propyphenazone	4	347	62779	18469321	351	3.39146	1.26566	9.08772	3.391 (1.266-9.088)	2.06389	0.790334	3.33744	2.064 (0.790-3.337)	TRUE	TRUE	TRUE	FALSE
yeast	yeast	4	358	62779	18469321	362	3.28725	1.22699	8.80696	3.287 (1.227-8.807)	2.01962	0.746333	3.2929	2.020 (0.746-3.293)	TRUE	TRUE	TRUE	FALSE
demeclocycline	demeclocycline	4	365	62779	18469321	369	3.22421	1.20358	8.63715	3.224 (1.204-8.637)	1.99214	0.719015	3.26526	1.992 (0.719-3.265)	TRUE	TRUE	TRUE	FALSE
cerivastatin	cerivastatin	4	369	62779	18469321	373	3.18925	1.1906	8.54303	3.189 (1.191-8.543)	1.97666	0.703634	3.2497	1.977 (0.704-3.250)	TRUE	TRUE	TRUE	FALSE
eprazinone	eprazinone	4	371	62779	18469321	375	3.17206	1.18422	8.49673	3.172 (1.184-8.497)	1.96899	0.696004	3.24198	1.969 (0.696-3.242)	TRUE	TRUE	TRUE	FALSE
pazufloxacin	pazufloxacin	4	375	62779	18469321	379	3.13823	1.17165	8.40563	3.138 (1.172-8.406)	1.95376	0.680865	3.22666	1.954 (0.681-3.227)	TRUE	TRUE	TRUE	FALSE
oxatomide	oxatomide	4	377	62779	18469321	381	3.12158	1.16547	8.3608	3.122 (1.165-8.361)	1.94621	0.673355	3.21907	1.946 (0.673-3.219)	TRUE	TRUE	TRUE	FALSE
nesiritide	nesiritide	4	402	62779	18469321	406	2.92744	1.09334	7.83832	2.927 (1.093-7.838)	1.85499	0.582632	3.12734	1.855 (0.583-3.127)	TRUE	TRUE	TRUE	FALSE
sivelestat	sivelestat	4	409	62779	18469321	413	2.87734	1.07471	7.70353	2.877 (1.075-7.704)	1.83044	0.55822	3.10267	1.830 (0.558-3.103)	TRUE	TRUE	TRUE	FALSE
bicyclol	bicyclol	4	409	62779	18469321	413	2.87734	1.07471	7.70353	2.877 (1.075-7.704)	1.83044	0.55822	3.10267	1.830 (0.558-3.103)	TRUE	TRUE	TRUE	FALSE
tetracosactide	tetracosactide	4	416	62779	18469321	420	2.82892	1.05671	7.57329	2.829 (1.057-7.573)	1.80631	0.534214	3.07841	1.806 (0.534-3.078)	TRUE	TRUE	TRUE	FALSE
levamlodipine	levamlodipine	4	426	62779	18469321	430	2.76251	1.03202	7.39469	2.763 (1.032-7.395)	1.77252	0.500598	3.04445	1.773 (0.501-3.044)	TRUE	TRUE	TRUE	FALSE
mazaticol	mazaticol	3	5	62779	18469321	8	176.526	42.185	738.684	176.526 (42.185-738.684)	6.88355	5.21064	8.55647	6.884 (5.211-8.556)	TRUE	TRUE	TRUE	FALSE
methasterone	methasterone	3	7	62779	18469321	10	126.09	32.6043	487.625	126.090 (32.604-487.625)	6.62052	4.98792	8.25312	6.621 (4.988-8.253)	TRUE	TRUE	TRUE	FALSE
onvansertib	onvansertib	3	9	62779	18469321	12	98.0699	26.549	362.263	98.070 (26.549-362.263)	6.39813	4.79494	8.00131	6.398 (4.795-8.001)	TRUE	TRUE	TRUE	FALSE
ligusticum spp	ligusticum spp	3	17	62779	18469321	20	51.9193	15.2148	177.171	51.919 (15.215-177.171)	5.74605	4.209	7.2831	5.746 (4.209-7.283)	TRUE	TRUE	TRUE	FALSE
dichlorobenzyl alcohol	dichlorobenzyl alcohol	3	23	62779	18469321	26	38.3752	11.5218	127.815	38.375 (11.522-127.815)	5.39813	3.88663	6.90963	5.398 (3.887-6.910)	TRUE	TRUE	TRUE	FALSE
apronal	apronal	3	49	62779	18469321	52	18.0128	5.61434	57.7915	18.013 (5.614-57.792)	4.4506	2.98528	5.91591	4.451 (2.985-5.916)	TRUE	TRUE	TRUE	FALSE
tipifarnib	tipifarnib	3	58	62779	18469321	61	15.2177	4.76801	48.5692	15.218 (4.768-48.569)	4.2282	2.77012	5.68628	4.228 (2.770-5.686)	TRUE	TRUE	TRUE	FALSE
enoximone	enoximone	3	58	62779	18469321	61	15.2177	4.76801	48.5692	15.218 (4.768-48.569)	4.2282	2.77012	5.68628	4.228 (2.770-5.686)	TRUE	TRUE	TRUE	FALSE
protoporphyrin	protoporphyrin	3	70	62779	18469321	73	12.6089	3.97005	40.0462	12.609 (3.970-40.046)	3.97666	2.52557	5.42776	3.977 (2.526-5.428)	TRUE	TRUE	TRUE	FALSE
ethacridine	ethacridine	3	77	62779	18469321	80	11.4627	3.61694	36.3271	11.463 (3.617-36.327)	3.84793	2.39997	5.29589	3.848 (2.400-5.296)	TRUE	TRUE	TRUE	FALSE
diisopropylamine	diisopropylamine	3	78	62779	18469321	81	11.3157	3.57156	35.8514	11.316 (3.572-35.851)	3.83044	2.38289	5.278	3.830 (2.383-5.278)	TRUE	TRUE	TRUE	FALSE
beta hydroxy beta methylbutyrate	beta hydroxy beta methylbutyrate	3	91	62779	18469321	94	9.69918	3.0707	30.636	9.699 (3.071-30.636)	3.62052	2.17748	5.06356	3.621 (2.177-5.064)	TRUE	TRUE	TRUE	FALSE
zolbetuximab	zolbetuximab	3	94	62779	18469321	97	9.38963	2.97444	29.6409	9.390 (2.974-29.641)	3.57613	2.13396	5.01829	3.576 (2.134-5.018)	TRUE	TRUE	TRUE	FALSE
lactoferrin	lactoferrin	3	110	62779	18469321	113	8.02386	2.54838	25.264	8.024 (2.548-25.264)	3.35999	1.92173	4.79826	3.360 (1.922-4.798)	TRUE	TRUE	TRUE	FALSE
pitofenone	pitofenone	3	116	62779	18469321	119	7.60883	2.41847	23.9384	7.609 (2.418-23.938)	3.28662	1.84955	4.72368	3.287 (1.850-4.724)	TRUE	TRUE	TRUE	FALSE
astemizole	astemizole	3	123	62779	18469321	126	7.1758	2.28271	22.5574	7.176 (2.283-22.557)	3.20548	1.76968	4.64129	3.205 (1.770-4.641)	TRUE	TRUE	TRUE	FALSE
samarium 153 sm lexidronam	samarium 153 sm lexidronam	3	125	62779	18469321	128	7.06099	2.24668	22.1917	7.061 (2.247-22.192)	3.18312	1.74764	4.61859	3.183 (1.748-4.619)	TRUE	TRUE	TRUE	FALSE
arctium spp	arctium spp	3	131	62779	18469321	134	6.73758	2.1451	21.1622	6.738 (2.145-21.162)	3.11802	1.68349	4.55255	3.118 (1.683-4.553)	TRUE	TRUE	TRUE	FALSE
amcinonide	amcinonide	3	138	62779	18469321	141	6.39582	2.03761	20.0757	6.396 (2.038-20.076)	3.04561	1.61209	4.47913	3.046 (1.612-4.479)	TRUE	TRUE	TRUE	FALSE
benexate	benexate	3	147	62779	18469321	150	6.00424	1.91428	18.8326	6.004 (1.914-18.833)	2.95756	1.52519	4.38992	2.958 (1.525-4.390)	TRUE	TRUE	TRUE	FALSE
silibinin	silibinin	3	150	62779	18469321	153	5.88415	1.87643	18.4517	5.884 (1.876-18.452)	2.92936	1.49735	4.36137	2.929 (1.497-4.361)	TRUE	TRUE	TRUE	FALSE
enbucrilate	enbucrilate	3	157	62779	18469321	160	5.6218	1.79366	17.6202	5.622 (1.794-17.620)	2.86563	1.4344	4.29687	2.866 (1.434-4.297)	TRUE	TRUE	TRUE	FALSE
lomerizine	lomerizine	3	162	62779	18469321	165	5.44828	1.73887	17.0707	5.448 (1.739-17.071)	2.82178	1.39106	4.2525	2.822 (1.391-4.252)	TRUE	TRUE	TRUE	FALSE
zea spp	zea spp	3	166	62779	18469321	169	5.317	1.6974	16.6552	5.317 (1.697-16.655)	2.78763	1.3573	4.21796	2.788 (1.357-4.218)	TRUE	TRUE	TRUE	FALSE
cepharanthine	cepharanthine	3	177	62779	18469321	180	4.98656	1.59291	15.6103	4.987 (1.593-15.610)	2.69769	1.26835	4.12703	2.698 (1.268-4.127)	TRUE	TRUE	TRUE	FALSE
royal jelly	royal jelly	3	182	62779	18469321	185	4.84957	1.54955	15.1775	4.850 (1.550-15.177)	2.65859	1.22966	4.08752	2.659 (1.230-4.088)	TRUE	TRUE	TRUE	FALSE
g csf	g csf	3	188	62779	18469321	191	4.69479	1.50054	14.6887	4.695 (1.501-14.689)	2.61303	1.18456	4.04149	2.613 (1.185-4.041)	TRUE	TRUE	TRUE	FALSE
ilaprazole	ilaprazole	3	195	62779	18469321	198	4.52626	1.44714	14.1569	4.526 (1.447-14.157)	2.56163	1.13367	3.98958	2.562 (1.134-3.990)	TRUE	TRUE	TRUE	FALSE
sulfanilamide	sulfanilamide	3	196	62779	18469321	199	4.50317	1.43982	14.084	4.503 (1.440-14.084)	2.55443	1.12655	3.98232	2.554 (1.127-3.982)	TRUE	TRUE	TRUE	FALSE
organic nitrates unspecified	organic nitrates unspecified	3	199	62779	18469321	202	4.43528	1.4183	13.8699	4.435 (1.418-13.870)	2.53306	1.10538	3.96074	2.533 (1.105-3.961)	TRUE	TRUE	TRUE	FALSE
cephalosporin unspecified	cephalosporin unspecified	3	200	62779	18469321	203	4.4131	1.41127	13.8	4.413 (1.411-13.800)	2.526	1.09839	3.95362	2.526 (1.098-3.954)	TRUE	TRUE	TRUE	FALSE
isepamicin	isepamicin	3	205	62779	18469321	208	4.30546	1.37713	13.4606	4.305 (1.377-13.461)	2.49124	1.06395	3.91852	2.491 (1.064-3.919)	TRUE	TRUE	TRUE	FALSE
nattokinase	nattokinase	3	216	62779	18469321	219	4.0862	1.30754	12.7698	4.086 (1.308-12.770)	2.41758	0.990957	3.8442	2.418 (0.991-3.844)	TRUE	TRUE	TRUE	FALSE
suplatast tosilate	suplatast tosilate	3	227	62779	18469321	230	3.88819	1.24465	12.1464	3.888 (1.245-12.146)	2.3475	0.92148	3.77352	2.348 (0.921-3.774)	TRUE	TRUE	TRUE	FALSE
denileukin diftitox	denileukin diftitox	3	228	62779	18469321	231	3.87114	1.23923	12.0927	3.871 (1.239-12.093)	2.3413	0.915327	3.76727	2.341 (0.915-3.767)	TRUE	TRUE	TRUE	FALSE
yttrium	yttrium	3	236	62779	18469321	239	3.73991	1.19753	11.6798	3.740 (1.198-11.680)	2.29259	0.867023	3.71816	2.293 (0.867-3.718)	TRUE	TRUE	TRUE	FALSE
hexetidine	hexetidine	3	237	62779	18469321	240	3.72413	1.19251	11.6302	3.724 (1.193-11.630)	2.28662	0.861097	3.71214	2.287 (0.861-3.712)	TRUE	TRUE	TRUE	FALSE
pemafibrate	pemafibrate	3	239	62779	18469321	242	3.69296	1.1826	11.5322	3.693 (1.183-11.532)	2.27475	0.849318	3.70017	2.275 (0.849-3.700)	TRUE	TRUE	TRUE	FALSE
loncastuximab tesirine	loncastuximab tesirine	3	248	62779	18469321	251	3.55894	1.13997	11.1108	3.559 (1.140-11.111)	2.22249	0.797471	3.64751	2.222 (0.797-3.648)	TRUE	TRUE	TRUE	FALSE
proctase	proctase	3	263	62779	18469321	266	3.35596	1.07537	10.4731	3.356 (1.075-10.473)	2.13939	0.714996	3.56379	2.139 (0.715-3.564)	TRUE	TRUE	TRUE	FALSE
luliconazole	luliconazole	3	263	62779	18469321	266	3.35596	1.07537	10.4731	3.356 (1.075-10.473)	2.13939	0.714996	3.56379	2.139 (0.715-3.564)	TRUE	TRUE	TRUE	FALSE
sanactase	sanactase	3	269	62779	18469321	272	3.2811	1.05154	10.238	3.281 (1.052-10.238)	2.10745	0.683282	3.53162	2.107 (0.683-3.532)	TRUE	TRUE	TRUE	FALSE
spartalizumab	spartalizumab	3	282	62779	18469321	285	3.12984	1.00335	9.7632	3.130 (1.003-9.763)	2.04058	0.616872	3.46428	2.041 (0.617-3.464)	TRUE	TRUE	TRUE	FALSE
practolol	practolol	2	2	62779	18469321	4	294.205	41.4406	2088.69	294.205 (41.441-2088.692)	7.20548	5.20598	9.20499	7.205 (5.206-9.205)	TRUE	TRUE	TRUE	FALSE
agave spp	agave spp	2	3	62779	18469321	5	196.137	32.7718	1173.86	196.137 (32.772-1173.864)	6.98309	5.03177	8.93441	6.983 (5.032-8.934)	TRUE	TRUE	TRUE	FALSE
onalespib	onalespib	2	8	62779	18469321	10	73.5513	15.6184	346.374	73.551 (15.618-346.374)	6.20548	4.38019	8.03078	6.205 (4.380-8.031)	TRUE	TRUE	TRUE	FALSE
galunisertib	galunisertib	2	8	62779	18469321	10	73.5513	15.6184	346.374	73.551 (15.618-346.374)	6.20548	4.38019	8.03078	6.205 (4.380-8.031)	TRUE	TRUE	TRUE	FALSE
rg 4733	rg 4733	2	9	62779	18469321	11	65.3789	14.1254	302.603	65.379 (14.125-302.603)	6.09001	4.2788	7.90121	6.090 (4.279-7.901)	TRUE	TRUE	TRUE	FALSE
spatholobus spp	spatholobus spp	2	9	62779	18469321	11	65.3789	14.1254	302.603	65.379 (14.125-302.603)	6.09001	4.2788	7.90121	6.090 (4.279-7.901)	TRUE	TRUE	TRUE	FALSE
papaveretum	papaveretum	2	10	62779	18469321	12	58.841	12.892	268.559	58.841 (12.892-268.559)	5.98309	4.18406	7.78212	5.983 (4.184-7.782)	TRUE	TRUE	TRUE	FALSE
caesalpinia spp	caesalpinia spp	2	11	62779	18469321	13	53.4918	11.8561	241.342	53.492 (11.856-241.342)	5.88355	4.09514	7.67197	5.884 (4.095-7.672)	TRUE	TRUE	TRUE	FALSE
tasisulam	tasisulam	2	12	62779	18469321	14	49.0342	10.9739	219.097	49.034 (10.974-219.097)	5.79045	4.01137	7.56953	5.790 (4.011-7.570)	TRUE	TRUE	TRUE	FALSE
flutazolam	flutazolam	2	12	62779	18469321	14	49.0342	10.9739	219.097	49.034 (10.974-219.097)	5.79045	4.01137	7.56953	5.790 (4.011-7.570)	TRUE	TRUE	TRUE	FALSE
musk	musk	2	14	62779	18469321	16	42.0293	9.55176	184.936	42.029 (9.552-184.936)	5.62052	3.85711	7.38393	5.621 (3.857-7.384)	TRUE	TRUE	TRUE	FALSE
mosapramine	mosapramine	2	15	62779	18469321	17	39.2273	8.97029	171.542	39.227 (8.970-171.542)	5.54252	3.78575	7.29928	5.543 (3.786-7.299)	TRUE	TRUE	TRUE	FALSE
lobeline	lobeline	2	18	62779	18469321	20	32.6894	7.5847	140.889	32.689 (7.585-140.889)	5.33101	3.59066	7.07137	5.331 (3.591-7.071)	TRUE	TRUE	TRUE	FALSE
motesanib	motesanib	2	18	62779	18469321	20	32.6894	7.5847	140.889	32.689 (7.585-140.889)	5.33101	3.59066	7.07137	5.331 (3.591-7.071)	TRUE	TRUE	TRUE	FALSE
lutetium 177lu chloride	lutetium 177lu chloride	2	20	62779	18469321	22	29.4205	6.8764	125.875	29.420 (6.876-125.875)	5.20548	3.47385	6.93711	5.205 (3.474-6.937)	TRUE	TRUE	TRUE	FALSE
nifuratel	nifuratel	2	21	62779	18469321	23	28.0195	6.56961	119.504	28.020 (6.570-119.504)	5.14659	3.41881	6.87437	5.147 (3.419-6.874)	TRUE	TRUE	TRUE	FALSE
mecysteine	mecysteine	2	22	62779	18469321	24	26.7459	6.28901	113.745	26.746 (6.289-113.745)	5.09001	3.36579	6.81422	5.090 (3.366-6.814)	TRUE	TRUE	TRUE	FALSE
rilotumumab	rilotumumab	2	23	62779	18469321	25	25.583	6.03139	108.514	25.583 (6.031-108.514)	5.03556	3.31465	6.75647	5.036 (3.315-6.756)	TRUE	TRUE	TRUE	FALSE
zipeprol	zipeprol	2	27	62779	18469321	29	21.7929	5.18216	91.6476	21.793 (5.182-91.648)	4.83625	3.12648	6.54602	4.836 (3.126-6.546)	TRUE	TRUE	TRUE	FALSE
tivantinib	tivantinib	2	30	62779	18469321	32	19.6136	4.68714	82.0746	19.614 (4.687-82.075)	4.70298	2.99988	6.40609	4.703 (3.000-6.406)	TRUE	TRUE	TRUE	FALSE
sodium chlorite	sodium chlorite	2	31	62779	18469321	33	18.9809	4.54249	79.3125	18.981 (4.542-79.312)	4.66116	2.96003	6.36229	4.661 (2.960-6.362)	TRUE	TRUE	TRUE	FALSE
budigalimab	budigalimab	2	33	62779	18469321	35	17.8306	4.27842	74.3101	17.831 (4.278-74.310)	4.58099	2.8835	6.27849	4.581 (2.883-6.278)	TRUE	TRUE	TRUE	FALSE
octotiamine	octotiamine	2	35	62779	18469321	37	16.8117	4.04336	69.9005	16.812 (4.043-69.901)	4.50504	2.81081	6.19927	4.505 (2.811-6.199)	TRUE	TRUE	TRUE	FALSE
niceritrol	niceritrol	2	35	62779	18469321	37	16.8117	4.04336	69.9005	16.812 (4.043-69.901)	4.50504	2.81081	6.19927	4.505 (2.811-6.199)	TRUE	TRUE	TRUE	FALSE
oxypertine	oxypertine	2	38	62779	18469321	40	15.4845	3.7355	64.1864	15.484 (3.735-64.186)	4.39813	2.70823	6.08803	4.398 (2.708-6.088)	TRUE	TRUE	TRUE	FALSE
chlorphentermine	chlorphentermine	2	38	62779	18469321	40	15.4845	3.7355	64.1864	15.484 (3.735-64.186)	4.39813	2.70823	6.08803	4.398 (2.708-6.088)	TRUE	TRUE	TRUE	FALSE
fenpiverinium	fenpiverinium	2	40	62779	18469321	42	14.7102	3.55504	60.8687	14.710 (3.555-60.869)	4.33101	2.64367	6.01835	4.331 (2.644-6.018)	TRUE	TRUE	TRUE	FALSE
utomilumab	utomilumab	2	40	62779	18469321	42	14.7102	3.55504	60.8687	14.710 (3.555-60.869)	4.33101	2.64367	6.01835	4.331 (2.644-6.018)	TRUE	TRUE	TRUE	FALSE
panprosin	panprosin	2	43	62779	18469321	45	13.6839	3.31483	56.4885	13.684 (3.315-56.489)	4.23586	2.55196	5.91975	4.236 (2.552-5.920)	TRUE	TRUE	TRUE	FALSE
iodinated glycerol	iodinated glycerol	2	51	62779	18469321	53	11.5374	2.80873	47.3924	11.537 (2.809-47.392)	4.00909	2.33255	5.68562	4.009 (2.333-5.686)	TRUE	TRUE	TRUE	FALSE
trilaciclib	trilaciclib	2	51	62779	18469321	53	11.5374	2.80873	47.3924	11.537 (2.809-47.392)	4.00909	2.33255	5.68562	4.009 (2.333-5.686)	TRUE	TRUE	TRUE	FALSE
mitoguazone	mitoguazone	2	52	62779	18469321	54	11.3156	2.75613	46.4571	11.316 (2.756-46.457)	3.98309	2.30733	5.65885	3.983 (2.307-5.659)	TRUE	TRUE	TRUE	FALSE
metirosine	metirosine	2	56	62779	18469321	58	10.5073	2.56405	43.0582	10.507 (2.564-43.058)	3.88355	2.21064	5.55647	3.884 (2.211-5.556)	TRUE	TRUE	TRUE	FALSE
turin	turin	2	56	62779	18469321	58	10.5073	2.56405	43.0582	10.507 (2.564-43.058)	3.88355	2.21064	5.55647	3.884 (2.211-5.556)	TRUE	TRUE	TRUE	FALSE
profenamine	profenamine	2	58	62779	18469321	60	10.145	2.47771	41.5386	10.145 (2.478-41.539)	3.83625	2.16462	5.50788	3.836 (2.165-5.508)	TRUE	TRUE	TRUE	FALSE
sesamum spp	sesamum spp	2	65	62779	18469321	67	9.05244	2.21648	36.9714	9.052 (2.216-36.971)	3.68192	2.01421	5.34964	3.682 (2.014-5.350)	TRUE	TRUE	TRUE	FALSE
trebananib	trebananib	2	65	62779	18469321	67	9.05244	2.21648	36.9714	9.052 (2.216-36.971)	3.68192	2.01421	5.34964	3.682 (2.014-5.350)	TRUE	TRUE	TRUE	FALSE
halometasone	halometasone	2	67	62779	18469321	69	8.78221	2.15167	35.8453	8.782 (2.152-35.845)	3.6407	1.97396	5.30743	3.641 (1.974-5.307)	TRUE	TRUE	TRUE	FALSE
infigratinib	infigratinib	2	67	62779	18469321	69	8.78221	2.15167	35.8453	8.782 (2.152-35.845)	3.6407	1.97396	5.30743	3.641 (1.974-5.307)	TRUE	TRUE	TRUE	FALSE
olprinone	olprinone	2	68	62779	18469321	70	8.65306	2.12066	35.3076	8.653 (2.121-35.308)	3.62052	1.95425	5.28679	3.621 (1.954-5.287)	TRUE	TRUE	TRUE	FALSE
gusperimus	gusperimus	2	74	62779	18469321	76	7.95146	1.95189	32.392	7.951 (1.952-32.392)	3.50504	1.84134	5.16874	3.505 (1.841-5.169)	TRUE	TRUE	TRUE	FALSE
trolamine	trolamine	2	77	62779	18469321	79	7.64166	1.8772	31.1075	7.642 (1.877-31.108)	3.4506	1.78804	5.11315	3.451 (1.788-5.113)	TRUE	TRUE	TRUE	FALSE
prebiotics unspecified	prebiotics unspecified	2	81	62779	18469321	83	7.26429	1.78606	29.5454	7.264 (1.786-29.545)	3.38105	1.71989	5.04222	3.381 (1.720-5.042)	TRUE	TRUE	TRUE	FALSE
biosimilars unspecified	biosimilars unspecified	2	82	62779	18469321	84	7.17571	1.76465	29.1791	7.176 (1.765-29.179)	3.36418	1.70335	5.02501	3.364 (1.703-5.025)	TRUE	TRUE	TRUE	FALSE
sitaxentan	sitaxentan	2	87	62779	18469321	89	6.76331	1.66483	27.4757	6.763 (1.665-27.476)	3.28265	1.62336	4.94194	3.283 (1.623-4.942)	TRUE	TRUE	TRUE	FALSE
bacteria unspecified	bacteria unspecified	2	93	62779	18469321	95	6.32696	1.559	25.677	6.327 (1.559-25.677)	3.19053	1.53288	4.84819	3.191 (1.533-4.848)	TRUE	TRUE	TRUE	FALSE
sulfogaiacol	sulfogaiacol	2	93	62779	18469321	95	6.32696	1.559	25.677	6.327 (1.559-25.677)	3.19053	1.53288	4.84819	3.191 (1.533-4.848)	TRUE	TRUE	TRUE	FALSE
creatinine	creatinine	2	93	62779	18469321	95	6.32696	1.559	25.677	6.327 (1.559-25.677)	3.19053	1.53288	4.84819	3.191 (1.533-4.848)	TRUE	TRUE	TRUE	FALSE
silver sulfadiazine	silver sulfadiazine	2	93	62779	18469321	95	6.32696	1.559	25.677	6.327 (1.559-25.677)	3.19053	1.53288	4.84819	3.191 (1.533-4.848)	TRUE	TRUE	TRUE	FALSE
napabucasin	napabucasin	2	97	62779	18469321	99	6.06606	1.49562	24.6032	6.066 (1.496-24.603)	3.13223	1.47556	4.7889	3.132 (1.476-4.789)	TRUE	TRUE	TRUE	FALSE
denopamine	denopamine	2	98	62779	18469321	100	6.00416	1.48057	24.3486	6.004 (1.481-24.349)	3.11802	1.46158	4.77446	3.118 (1.462-4.774)	TRUE	TRUE	TRUE	FALSE
pegvorhyaluronidase alfa	pegvorhyaluronidase alfa	2	99	62779	18469321	101	5.94351	1.46583	24.0992	5.944 (1.466-24.099)	3.10394	1.44774	4.76015	3.104 (1.448-4.760)	TRUE	TRUE	TRUE	FALSE
benztropeine	benztropeine	2	100	62779	18469321	102	5.88407	1.45137	23.8549	5.884 (1.451-23.855)	3.09001	1.43402	4.74599	3.090 (1.434-4.746)	TRUE	TRUE	TRUE	FALSE
l carbocysteine	l carbocysteine	2	100	62779	18469321	102	5.88407	1.45137	23.8549	5.884 (1.451-23.855)	3.09001	1.43402	4.74599	3.090 (1.434-4.746)	TRUE	TRUE	TRUE	FALSE
vitex spp	vitex spp	2	102	62779	18469321	104	5.7687	1.42329	23.3809	5.769 (1.423-23.381)	3.06253	1.40698	4.71807	3.063 (1.407-4.718)	TRUE	TRUE	TRUE	FALSE
mecapegfilgrastim	mecapegfilgrastim	2	102	62779	18469321	104	5.7687	1.42329	23.3809	5.769 (1.423-23.381)	3.06253	1.40698	4.71807	3.063 (1.407-4.718)	TRUE	TRUE	TRUE	FALSE
fluoxymesterone	fluoxymesterone	2	104	62779	18469321	106	5.65776	1.39628	22.9253	5.658 (1.396-22.925)	3.03556	1.38044	4.69068	3.036 (1.380-4.691)	TRUE	TRUE	TRUE	FALSE
geranium spp	geranium spp	2	104	62779	18469321	106	5.65776	1.39628	22.9253	5.658 (1.396-22.925)	3.03556	1.38044	4.69068	3.036 (1.380-4.691)	TRUE	TRUE	TRUE	FALSE
sodium phenylacetate	sodium phenylacetate	2	104	62779	18469321	106	5.65776	1.39628	22.9253	5.658 (1.396-22.925)	3.03556	1.38044	4.69068	3.036 (1.380-4.691)	TRUE	TRUE	TRUE	FALSE
iberdomide	iberdomide	2	105	62779	18469321	107	5.60388	1.38316	22.7041	5.604 (1.383-22.704)	3.02226	1.36735	4.67718	3.022 (1.367-4.677)	TRUE	TRUE	TRUE	FALSE
ganoderma spp	ganoderma spp	2	108	62779	18469321	110	5.44821	1.34523	22.0654	5.448 (1.345-22.065)	2.98309	1.32877	4.63741	2.983 (1.329-4.637)	TRUE	TRUE	TRUE	FALSE
ipomoea spp	ipomoea spp	2	111	62779	18469321	113	5.30096	1.30932	21.4617	5.301 (1.309-21.462)	2.94496	1.2912	4.59871	2.945 (1.291-4.599)	TRUE	TRUE	TRUE	FALSE
bile salts	bile salts	2	116	62779	18469321	118	5.07247	1.25355	20.5257	5.072 (1.254-20.526)	2.88355	1.23067	4.53644	2.884 (1.231-4.536)	TRUE	TRUE	TRUE	FALSE
acotiamide	acotiamide	2	120	62779	18469321	122	4.90339	1.21224	19.8336	4.903 (1.212-19.834)	2.83625	1.18402	4.48848	2.836 (1.184-4.488)	TRUE	TRUE	TRUE	FALSE
tiropramide	tiropramide	2	122	62779	18469321	124	4.823	1.1926	19.5048	4.823 (1.193-19.505)	2.81317	1.16124	4.46509	2.813 (1.161-4.465)	TRUE	TRUE	TRUE	FALSE
bufexamac	bufexamac	2	127	62779	18469321	129	4.63312	1.14615	18.7286	4.633 (1.146-18.729)	2.75702	1.10583	4.40821	2.757 (1.106-4.408)	TRUE	TRUE	TRUE	FALSE
ipatasertib	ipatasertib	2	129	62779	18469321	131	4.56129	1.12857	18.4351	4.561 (1.129-18.435)	2.73516	1.08425	4.38607	2.735 (1.084-4.386)	TRUE	TRUE	TRUE	FALSE
technetium tc 99m medronate	technetium tc 99m medronate	2	131	62779	18469321	133	4.49165	1.11152	18.1507	4.492 (1.112-18.151)	2.71363	1.06299	4.36427	2.714 (1.063-4.364)	TRUE	TRUE	TRUE	FALSE
oryzanol	oryzanol	2	131	62779	18469321	133	4.49165	1.11152	18.1507	4.492 (1.112-18.151)	2.71363	1.06299	4.36427	2.714 (1.063-4.364)	TRUE	TRUE	TRUE	FALSE
pronase	pronase	2	134	62779	18469321	136	4.39109	1.08689	17.7402	4.391 (1.087-17.740)	2.68192	1.03167	4.33217	2.682 (1.032-4.332)	TRUE	TRUE	TRUE	FALSE
creatine phosphate	creatine phosphate	2	137	62779	18469321	139	4.29493	1.06333	17.3478	4.295 (1.063-17.348)	2.65089	1.00102	4.30077	2.651 (1.001-4.301)	TRUE	TRUE	TRUE	FALSE
cholestyramine	cholestyramine	2	137	62779	18469321	139	4.29493	1.06333	17.3478	4.295 (1.063-17.348)	2.65089	1.00102	4.30077	2.651 (1.001-4.301)	TRUE	TRUE	TRUE	FALSE
ulmus spp	ulmus spp	2	143	62779	18469321	145	4.11473	1.01914	16.6129	4.115 (1.019-16.613)	2.59077	0.941597	4.23995	2.591 (0.942-4.240)	TRUE	TRUE	TRUE	FALSE
delapril	delapril	2	143	62779	18469321	145	4.11473	1.01914	16.6129	4.115 (1.019-16.613)	2.59077	0.941597	4.23995	2.591 (0.942-4.240)	TRUE	TRUE	TRUE	FALSE
ternidazole	ternidazole	1	0	62779	18469321	1	588.401	19.7387	17540	588.401 (19.739-17539.968)	7.62052	5.03919	10.2019	7.621 (5.039-10.202)	TRUE	TRUE	TRUE	FALSE
pantomycin	pantomycin	1	0	62779	18469321	1	588.401	19.7387	17540	588.401 (19.739-17539.968)	7.62052	5.03919	10.2019	7.621 (5.039-10.202)	TRUE	TRUE	TRUE	FALSE
anacolin	anacolin	1	0	62779	18469321	1	588.401	19.7387	17540	588.401 (19.739-17539.968)	7.62052	5.03919	10.2019	7.621 (5.039-10.202)	TRUE	TRUE	TRUE	FALSE
golnerminogene pradenovec	golnerminogene pradenovec	1	0	62779	18469321	1	588.401	19.7387	17540	588.401 (19.739-17539.968)	7.62052	5.03919	10.2019	7.621 (5.039-10.202)	TRUE	TRUE	TRUE	FALSE
daphniphyllum spp	daphniphyllum spp	1	1	62779	18469321	2	294.201	18.4008	4703.82	294.201 (18.401-4703.825)	7.20548	4.75661	9.65435	7.205 (4.757-9.654)	TRUE	TRUE	TRUE	FALSE
enisamium iodide	enisamium iodide	1	1	62779	18469321	2	294.201	18.4008	4703.82	294.201 (18.401-4703.825)	7.20548	4.75661	9.65435	7.205 (4.757-9.654)	TRUE	TRUE	TRUE	FALSE
tesaglitazar	tesaglitazar	1	1	62779	18469321	2	294.201	18.4008	4703.82	294.201 (18.401-4703.825)	7.20548	4.75661	9.65435	7.205 (4.757-9.654)	TRUE	TRUE	TRUE	FALSE
masoprocol	masoprocol	1	2	62779	18469321	3	147.1	13.3378	1622.34	147.100 (13.338-1622.344)	6.88355	4.51772	9.24939	6.884 (4.518-9.249)	TRUE	TRUE	TRUE	FALSE
bnc105	bnc105	1	2	62779	18469321	3	147.1	13.3378	1622.34	147.100 (13.338-1622.344)	6.88355	4.51772	9.24939	6.884 (4.518-9.249)	TRUE	TRUE	TRUE	FALSE
carmofur	carmofur	1	2	62779	18469321	3	147.1	13.3378	1622.34	147.100 (13.338-1622.344)	6.88355	4.51772	9.24939	6.884 (4.518-9.249)	TRUE	TRUE	TRUE	FALSE
gluconolactone	gluconolactone	1	2	62779	18469321	3	147.1	13.3378	1622.34	147.100 (13.338-1622.344)	6.88355	4.51772	9.24939	6.884 (4.518-9.249)	TRUE	TRUE	TRUE	FALSE
carazolol	carazolol	1	2	62779	18469321	3	147.1	13.3378	1622.34	147.100 (13.338-1622.344)	6.88355	4.51772	9.24939	6.884 (4.518-9.249)	TRUE	TRUE	TRUE	FALSE
navtemadlin	navtemadlin	1	3	62779	18469321	4	98.0668	10.2004	942.82	98.067 (10.200-942.820)	6.62052	4.3117	8.92934	6.621 (4.312-8.929)	TRUE	TRUE	TRUE	FALSE
trimetrexate	trimetrexate	1	4	62779	18469321	5	73.5501	8.2203	658.081	73.550 (8.220-658.081)	6.39813	4.13091	8.66535	6.398 (4.131-8.665)	TRUE	TRUE	TRUE	FALSE
benincasa spp	benincasa spp	1	4	62779	18469321	5	73.5501	8.2203	658.081	73.550 (8.220-658.081)	6.39813	4.13091	8.66535	6.398 (4.131-8.665)	TRUE	TRUE	TRUE	FALSE
benzquercin	benzquercin	1	4	62779	18469321	5	73.5501	8.2203	658.081	73.550 (8.220-658.081)	6.39813	4.13091	8.66535	6.398 (4.131-8.665)	TRUE	TRUE	TRUE	FALSE
darvadstrocel	darvadstrocel	1	4	62779	18469321	5	73.5501	8.2203	658.081	73.550 (8.220-658.081)	6.39813	4.13091	8.66535	6.398 (4.131-8.665)	TRUE	TRUE	TRUE	FALSE
guaraprolose	guaraprolose	1	5	62779	18469321	6	58.8401	6.87393	503.664	58.840 (6.874-503.664)	6.20548	3.96998	8.44099	6.205 (3.970-8.441)	TRUE	TRUE	TRUE	FALSE
catumaxomab	catumaxomab	1	5	62779	18469321	6	58.8401	6.87393	503.664	58.840 (6.874-503.664)	6.20548	3.96998	8.44099	6.205 (3.970-8.441)	TRUE	TRUE	TRUE	FALSE
cergutuzumab amunaleukin	cergutuzumab amunaleukin	1	5	62779	18469321	6	58.8401	6.87393	503.664	58.840 (6.874-503.664)	6.20548	3.96998	8.44099	6.205 (3.970-8.441)	TRUE	TRUE	TRUE	FALSE
motolimod	motolimod	1	5	62779	18469321	6	58.8401	6.87393	503.664	58.840 (6.874-503.664)	6.20548	3.96998	8.44099	6.205 (3.970-8.441)	TRUE	TRUE	TRUE	FALSE
oxyphenonium	oxyphenonium	1	5	62779	18469321	6	58.8401	6.87393	503.664	58.840 (6.874-503.664)	6.20548	3.96998	8.44099	6.205 (3.970-8.441)	TRUE	TRUE	TRUE	FALSE
matrine	matrine	1	6	62779	18469321	7	49.0334	5.90291	407.303	49.033 (5.903-407.303)	6.03556	3.82503	8.24609	6.036 (3.825-8.246)	TRUE	TRUE	TRUE	FALSE
aminopterin	aminopterin	1	7	62779	18469321	8	42.0286	5.1707	341.618	42.029 (5.171-341.618)	5.88355	3.69321	8.0739	5.884 (3.693-8.074)	TRUE	TRUE	TRUE	FALSE
8 chlortheophylline	8 chlortheophylline	1	7	62779	18469321	8	42.0286	5.1707	341.618	42.029 (5.171-341.618)	5.88355	3.69321	8.0739	5.884 (3.693-8.074)	TRUE	TRUE	TRUE	FALSE
exisulind	exisulind	1	7	62779	18469321	8	42.0286	5.1707	341.618	42.029 (5.171-341.618)	5.88355	3.69321	8.0739	5.884 (3.693-8.074)	TRUE	TRUE	TRUE	FALSE
ozenoxacin	ozenoxacin	1	8	62779	18469321	9	36.7751	4.59933	294.044	36.775 (4.599-294.044)	5.74605	3.57237	7.91974	5.746 (3.572-7.920)	TRUE	TRUE	TRUE	FALSE
platyphylline	platyphylline	1	9	62779	18469321	10	32.6889	4.14126	258.029	32.689 (4.141-258.029)	5.62052	3.46081	7.78023	5.621 (3.461-7.780)	TRUE	TRUE	TRUE	FALSE
pinazepam	pinazepam	1	10	62779	18469321	11	29.42	3.76593	229.834	29.420 (3.766-229.834)	5.50504	3.35723	7.65285	5.505 (3.357-7.653)	TRUE	TRUE	TRUE	FALSE
lachesis spp	lachesis spp	1	10	62779	18469321	11	29.42	3.76593	229.834	29.420 (3.766-229.834)	5.50504	3.35723	7.65285	5.505 (3.357-7.653)	TRUE	TRUE	TRUE	FALSE
volasertib	volasertib	1	10	62779	18469321	11	29.42	3.76593	229.834	29.420 (3.766-229.834)	5.50504	3.35723	7.65285	5.505 (3.357-7.653)	TRUE	TRUE	TRUE	FALSE
ambazone	ambazone	1	10	62779	18469321	11	29.42	3.76593	229.834	29.420 (3.766-229.834)	5.50504	3.35723	7.65285	5.505 (3.357-7.653)	TRUE	TRUE	TRUE	FALSE
zeolite	zeolite	1	10	62779	18469321	11	29.42	3.76593	229.834	29.420 (3.766-229.834)	5.50504	3.35723	7.65285	5.505 (3.357-7.653)	TRUE	TRUE	TRUE	FALSE
sulforaphane	sulforaphane	1	10	62779	18469321	11	29.42	3.76593	229.834	29.420 (3.766-229.834)	5.50504	3.35723	7.65285	5.505 (3.357-7.653)	TRUE	TRUE	TRUE	FALSE
rilimogene glafolivec	rilimogene glafolivec	1	10	62779	18469321	11	29.42	3.76593	229.834	29.420 (3.766-229.834)	5.50504	3.35723	7.65285	5.505 (3.357-7.653)	TRUE	TRUE	TRUE	FALSE
berzosertib	berzosertib	1	10	62779	18469321	11	29.42	3.76593	229.834	29.420 (3.766-229.834)	5.50504	3.35723	7.65285	5.505 (3.357-7.653)	TRUE	TRUE	TRUE	FALSE
benzhydrocodone	benzhydrocodone	1	10	62779	18469321	11	29.42	3.76593	229.834	29.420 (3.766-229.834)	5.50504	3.35723	7.65285	5.505 (3.357-7.653)	TRUE	TRUE	TRUE	FALSE
taribavirin	taribavirin	1	10	62779	18469321	11	29.42	3.76593	229.834	29.420 (3.766-229.834)	5.50504	3.35723	7.65285	5.505 (3.357-7.653)	TRUE	TRUE	TRUE	FALSE
cyclic amp	cyclic amp	1	11	62779	18469321	12	26.7455	3.45284	207.169	26.745 (3.453-207.169)	5.39813	3.26057	7.53568	5.398 (3.261-7.536)	TRUE	TRUE	TRUE	FALSE
molsin	molsin	1	11	62779	18469321	12	26.7455	3.45284	207.169	26.745 (3.453-207.169)	5.39813	3.26057	7.53568	5.398 (3.261-7.536)	TRUE	TRUE	TRUE	FALSE
afamelanotide	afamelanotide	1	11	62779	18469321	12	26.7455	3.45284	207.169	26.745 (3.453-207.169)	5.39813	3.26057	7.53568	5.398 (3.261-7.536)	TRUE	TRUE	TRUE	FALSE
phenylmercuric acetate	phenylmercuric acetate	1	12	62779	18469321	13	24.5167	3.18772	188.557	24.517 (3.188-188.557)	5.29859	3.16996	7.42722	5.299 (3.170-7.427)	TRUE	TRUE	TRUE	FALSE
padimate o	padimate o	1	12	62779	18469321	13	24.5167	3.18772	188.557	24.517 (3.188-188.557)	5.29859	3.16996	7.42722	5.299 (3.170-7.427)	TRUE	TRUE	TRUE	FALSE
amosulalol	amosulalol	1	12	62779	18469321	13	24.5167	3.18772	188.557	24.517 (3.188-188.557)	5.29859	3.16996	7.42722	5.299 (3.170-7.427)	TRUE	TRUE	TRUE	FALSE
rilimogene galvacirepvec	rilimogene galvacirepvec	1	12	62779	18469321	13	24.5167	3.18772	188.557	24.517 (3.188-188.557)	5.29859	3.16996	7.42722	5.299 (3.170-7.427)	TRUE	TRUE	TRUE	FALSE
cuminum spp	cuminum spp	1	12	62779	18469321	13	24.5167	3.18772	188.557	24.517 (3.188-188.557)	5.29859	3.16996	7.42722	5.299 (3.170-7.427)	TRUE	TRUE	TRUE	FALSE
mofezolac	mofezolac	1	13	62779	18469321	14	22.6308	2.96035	173.004	22.631 (2.960-173.004)	5.20548	3.08469	7.32627	5.205 (3.085-7.326)	TRUE	TRUE	TRUE	FALSE
miroton	miroton	1	13	62779	18469321	14	22.6308	2.96035	173.004	22.631 (2.960-173.004)	5.20548	3.08469	7.32627	5.205 (3.085-7.326)	TRUE	TRUE	TRUE	FALSE
ombrabulin	ombrabulin	1	14	62779	18469321	15	21.0143	2.76322	159.814	21.014 (2.763-159.814)	5.11802	3.00417	7.23187	5.118 (3.004-7.232)	TRUE	TRUE	TRUE	FALSE
motexafin	motexafin	1	14	62779	18469321	15	21.0143	2.76322	159.814	21.014 (2.763-159.814)	5.11802	3.00417	7.23187	5.118 (3.004-7.232)	TRUE	TRUE	TRUE	FALSE
z 100	z 100	1	15	62779	18469321	16	19.6134	2.59067	148.488	19.613 (2.591-148.488)	5.03556	2.9279	7.14322	5.036 (2.928-7.143)	TRUE	TRUE	TRUE	FALSE
thymomodulin	thymomodulin	1	15	62779	18469321	16	19.6134	2.59067	148.488	19.613 (2.591-148.488)	5.03556	2.9279	7.14322	5.036 (2.928-7.143)	TRUE	TRUE	TRUE	FALSE
pasiniazid	pasiniazid	1	15	62779	18469321	16	19.6134	2.59067	148.488	19.613 (2.591-148.488)	5.03556	2.9279	7.14322	5.036 (2.928-7.143)	TRUE	TRUE	TRUE	FALSE
potassium thiocyanate	potassium thiocyanate	1	15	62779	18469321	16	19.6134	2.59067	148.488	19.613 (2.591-148.488)	5.03556	2.9279	7.14322	5.036 (2.928-7.143)	TRUE	TRUE	TRUE	FALSE
palladium	palladium	1	16	62779	18469321	17	18.3875	2.43838	138.658	18.388 (2.438-138.658)	4.95756	2.85545	7.05966	4.958 (2.855-7.060)	TRUE	TRUE	TRUE	FALSE
plinabulin	plinabulin	1	16	62779	18469321	17	18.3875	2.43838	138.658	18.388 (2.438-138.658)	4.95756	2.85545	7.05966	4.958 (2.855-7.060)	TRUE	TRUE	TRUE	FALSE
vadimezan	vadimezan	1	16	62779	18469321	17	18.3875	2.43838	138.658	18.388 (2.438-138.658)	4.95756	2.85545	7.05966	4.958 (2.855-7.060)	TRUE	TRUE	TRUE	FALSE
rubia spp	rubia spp	1	17	62779	18469321	18	17.3059	2.30299	130.046	17.306 (2.303-130.046)	4.88355	2.78646	6.98065	4.884 (2.786-6.981)	TRUE	TRUE	TRUE	FALSE
combretastatin a5	combretastatin a5	1	17	62779	18469321	18	17.3059	2.30299	130.046	17.306 (2.303-130.046)	4.88355	2.78646	6.98065	4.884 (2.786-6.981)	TRUE	TRUE	TRUE	FALSE
sulfabenzamide	sulfabenzamide	1	18	62779	18469321	19	16.3445	2.18183	122.439	16.344 (2.182-122.439)	4.81317	2.72061	6.90572	4.813 (2.721-6.906)	TRUE	TRUE	TRUE	FALSE
tenatoprazole	tenatoprazole	1	18	62779	18469321	19	16.3445	2.18183	122.439	16.344 (2.182-122.439)	4.81317	2.72061	6.90572	4.813 (2.721-6.906)	TRUE	TRUE	TRUE	FALSE
bintrafusp alfa	bintrafusp alfa	1	18	62779	18469321	19	16.3445	2.18183	122.439	16.344 (2.182-122.439)	4.81317	2.72061	6.90572	4.813 (2.721-6.906)	TRUE	TRUE	TRUE	FALSE
selicrelumab	selicrelumab	1	19	62779	18469321	20	15.4842	2.07278	115.672	15.484 (2.073-115.672)	4.74605	2.65764	6.83446	4.746 (2.658-6.834)	TRUE	TRUE	TRUE	FALSE
monalizumab	monalizumab	1	19	62779	18469321	20	15.4842	2.07278	115.672	15.484 (2.073-115.672)	4.74605	2.65764	6.83446	4.746 (2.658-6.834)	TRUE	TRUE	TRUE	FALSE
polyglycolic acid	polyglycolic acid	1	20	62779	18469321	21	14.71	1.9741	109.612	14.710 (1.974-109.612)	4.68192	2.5973	6.76655	4.682 (2.597-6.767)	TRUE	TRUE	TRUE	FALSE
deoxyribonucleic acid	deoxyribonucleic acid	1	20	62779	18469321	21	14.71	1.9741	109.612	14.710 (1.974-109.612)	4.68192	2.5973	6.76655	4.682 (2.597-6.767)	TRUE	TRUE	TRUE	FALSE
agrimonia spp	agrimonia spp	1	20	62779	18469321	21	14.71	1.9741	109.612	14.710 (1.974-109.612)	4.68192	2.5973	6.76655	4.682 (2.597-6.767)	TRUE	TRUE	TRUE	FALSE
attapulgite	attapulgite	1	21	62779	18469321	22	14.0095	1.88438	104.155	14.010 (1.884-104.155)	4.62052	2.53937	6.70167	4.621 (2.539-6.702)	TRUE	TRUE	TRUE	FALSE
carbenicillin	carbenicillin	1	21	62779	18469321	22	14.0095	1.88438	104.155	14.010 (1.884-104.155)	4.62052	2.53937	6.70167	4.621 (2.539-6.702)	TRUE	TRUE	TRUE	FALSE
moringa spp	moringa spp	1	21	62779	18469321	22	14.0095	1.88438	104.155	14.010 (1.884-104.155)	4.62052	2.53937	6.70167	4.621 (2.539-6.702)	TRUE	TRUE	TRUE	FALSE
fungi unspecified	fungi unspecified	1	21	62779	18469321	22	14.0095	1.88438	104.155	14.010 (1.884-104.155)	4.62052	2.53937	6.70167	4.621 (2.539-6.702)	TRUE	TRUE	TRUE	FALSE
thyroxine i 125	thyroxine i 125	1	21	62779	18469321	22	14.0095	1.88438	104.155	14.010 (1.884-104.155)	4.62052	2.53937	6.70167	4.621 (2.539-6.702)	TRUE	TRUE	TRUE	FALSE
lisuride	lisuride	1	22	62779	18469321	23	13.3727	1.80246	99.2145	13.373 (1.802-99.214)	4.56163	2.48368	6.63957	4.562 (2.484-6.640)	TRUE	TRUE	TRUE	FALSE
linifanib	linifanib	1	23	62779	18469321	24	12.7913	1.72736	94.7211	12.791 (1.727-94.721)	4.50504	2.43006	6.58003	4.505 (2.430-6.580)	TRUE	TRUE	TRUE	FALSE
ferula spp	ferula spp	1	23	62779	18469321	24	12.7913	1.72736	94.7211	12.791 (1.727-94.721)	4.50504	2.43006	6.58003	4.505 (2.430-6.580)	TRUE	TRUE	TRUE	FALSE
citrullus spp	citrullus spp	1	24	62779	18469321	25	12.2583	1.65827	90.6167	12.258 (1.658-90.617)	4.4506	2.37836	6.52283	4.451 (2.378-6.523)	TRUE	TRUE	TRUE	FALSE
azapropazone	azapropazone	1	24	62779	18469321	25	12.2583	1.65827	90.6167	12.258 (1.658-90.617)	4.4506	2.37836	6.52283	4.451 (2.378-6.523)	TRUE	TRUE	TRUE	FALSE
elastase	elastase	1	24	62779	18469321	25	12.2583	1.65827	90.6167	12.258 (1.658-90.617)	4.4506	2.37836	6.52283	4.451 (2.378-6.523)	TRUE	TRUE	TRUE	FALSE
mebhydrolin	mebhydrolin	1	25	62779	18469321	26	11.768	1.59449	86.8529	11.768 (1.594-86.853)	4.39813	2.32845	6.46781	4.398 (2.328-6.468)	TRUE	TRUE	TRUE	FALSE
lucitanib	lucitanib	1	25	62779	18469321	26	11.768	1.59449	86.8529	11.768 (1.594-86.853)	4.39813	2.32845	6.46781	4.398 (2.328-6.468)	TRUE	TRUE	TRUE	FALSE
vadastuximab talirine	vadastuximab talirine	1	25	62779	18469321	26	11.768	1.59449	86.8529	11.768 (1.594-86.853)	4.39813	2.32845	6.46781	4.398 (2.328-6.468)	TRUE	TRUE	TRUE	FALSE
colforsin	colforsin	1	25	62779	18469321	26	11.768	1.59449	86.8529	11.768 (1.594-86.853)	4.39813	2.32845	6.46781	4.398 (2.328-6.468)	TRUE	TRUE	TRUE	FALSE
almasilate	almasilate	1	25	62779	18469321	26	11.768	1.59449	86.8529	11.768 (1.594-86.853)	4.39813	2.32845	6.46781	4.398 (2.328-6.468)	TRUE	TRUE	TRUE	FALSE
emactuzumab	emactuzumab	1	26	62779	18469321	27	11.3154	1.53543	83.3889	11.315 (1.535-83.389)	4.3475	2.2802	6.4148	4.348 (2.280-6.415)	TRUE	TRUE	TRUE	FALSE
pelubiprofen	pelubiprofen	1	27	62779	18469321	28	10.8963	1.48059	80.1905	10.896 (1.481-80.190)	4.29859	2.23351	6.36367	4.299 (2.234-6.364)	TRUE	TRUE	TRUE	FALSE
prunella spp	prunella spp	1	27	62779	18469321	28	10.8963	1.48059	80.1905	10.896 (1.481-80.190)	4.29859	2.23351	6.36367	4.299 (2.234-6.364)	TRUE	TRUE	TRUE	FALSE
trimeperidine	trimeperidine	1	28	62779	18469321	29	10.5071	1.42953	77.2281	10.507 (1.430-77.228)	4.25129	2.18829	6.31428	4.251 (2.188-6.314)	TRUE	TRUE	TRUE	FALSE
akritoin	akritoin	1	28	62779	18469321	29	10.5071	1.42953	77.2281	10.507 (1.430-77.228)	4.25129	2.18829	6.31428	4.251 (2.188-6.314)	TRUE	TRUE	TRUE	FALSE
benzylthiouracil	benzylthiouracil	1	28	62779	18469321	29	10.5071	1.42953	77.2281	10.507 (1.430-77.228)	4.25129	2.18829	6.31428	4.251 (2.188-6.314)	TRUE	TRUE	TRUE	FALSE
sanguisorba spp	sanguisorba spp	1	28	62779	18469321	29	10.5071	1.42953	77.2281	10.507 (1.430-77.228)	4.25129	2.18829	6.31428	4.251 (2.188-6.314)	TRUE	TRUE	TRUE	FALSE
cetyl alcohol	cetyl alcohol	1	29	62779	18469321	30	10.1448	1.38188	74.4767	10.145 (1.382-74.477)	4.20548	2.14444	6.26652	4.205 (2.144-6.267)	TRUE	TRUE	TRUE	FALSE
ufenamate	ufenamate	1	29	62779	18469321	30	10.1448	1.38188	74.4767	10.145 (1.382-74.477)	4.20548	2.14444	6.26652	4.205 (2.144-6.267)	TRUE	TRUE	TRUE	FALSE
begelomab	begelomab	1	29	62779	18469321	30	10.1448	1.38188	74.4767	10.145 (1.382-74.477)	4.20548	2.14444	6.26652	4.205 (2.144-6.267)	TRUE	TRUE	TRUE	FALSE
fosfructose	fosfructose	1	31	62779	18469321	32	9.49032	1.2955	69.5225	9.490 (1.295-69.522)	4.11802	2.06055	6.17549	4.118 (2.061-6.175)	TRUE	TRUE	TRUE	FALSE
bevantolol	bevantolol	1	32	62779	18469321	33	9.19375	1.25623	67.2844	9.194 (1.256-67.284)	4.0762	2.02036	6.13204	4.076 (2.020-6.132)	TRUE	TRUE	TRUE	FALSE
isopromethazine	isopromethazine	1	32	62779	18469321	33	9.19375	1.25623	67.2844	9.194 (1.256-67.284)	4.0762	2.02036	6.13204	4.076 (2.020-6.132)	TRUE	TRUE	TRUE	FALSE
carprofen	carprofen	1	32	62779	18469321	33	9.19375	1.25623	67.2844	9.194 (1.256-67.284)	4.0762	2.02036	6.13204	4.076 (2.020-6.132)	TRUE	TRUE	TRUE	FALSE
lusutrombopag	lusutrombopag	1	32	62779	18469321	33	9.19375	1.25623	67.2844	9.194 (1.256-67.284)	4.0762	2.02036	6.13204	4.076 (2.020-6.132)	TRUE	TRUE	TRUE	FALSE
invert sugar	invert sugar	1	33	62779	18469321	34	8.91515	1.21928	65.1859	8.915 (1.219-65.186)	4.03556	1.98126	6.08985	4.036 (1.981-6.090)	TRUE	TRUE	TRUE	FALSE
algae spp	algae spp	1	33	62779	18469321	34	8.91515	1.21928	65.1859	8.915 (1.219-65.186)	4.03556	1.98126	6.08985	4.036 (1.981-6.090)	TRUE	TRUE	TRUE	FALSE
potassium sodium tartrate	potassium sodium tartrate	1	33	62779	18469321	34	8.91515	1.21928	65.1859	8.915 (1.219-65.186)	4.03556	1.98126	6.08985	4.036 (1.981-6.090)	TRUE	TRUE	TRUE	FALSE
trichosanthes spp	trichosanthes spp	1	33	62779	18469321	34	8.91515	1.21928	65.1859	8.915 (1.219-65.186)	4.03556	1.98126	6.08985	4.036 (1.981-6.090)	TRUE	TRUE	TRUE	FALSE
chidamide	chidamide	1	33	62779	18469321	34	8.91515	1.21928	65.1859	8.915 (1.219-65.186)	4.03556	1.98126	6.08985	4.036 (1.981-6.090)	TRUE	TRUE	TRUE	FALSE
danoprevir	danoprevir	1	33	62779	18469321	34	8.91515	1.21928	65.1859	8.915 (1.219-65.186)	4.03556	1.98126	6.08985	4.036 (1.981-6.090)	TRUE	TRUE	TRUE	FALSE
apis spp	apis spp	1	34	62779	18469321	35	8.65294	1.18444	63.2142	8.653 (1.184-63.214)	3.99603	1.9432	6.04886	3.996 (1.943-6.049)	TRUE	TRUE	TRUE	FALSE
tanezumab	tanezumab	1	34	62779	18469321	35	8.65294	1.18444	63.2142	8.653 (1.184-63.214)	3.99603	1.9432	6.04886	3.996 (1.943-6.049)	TRUE	TRUE	TRUE	FALSE
neticonazole	neticonazole	1	34	62779	18469321	35	8.65294	1.18444	63.2142	8.653 (1.184-63.214)	3.99603	1.9432	6.04886	3.996 (1.943-6.049)	TRUE	TRUE	TRUE	FALSE
pelargonium spp	pelargonium spp	1	35	62779	18469321	36	8.40571	1.15153	61.3583	8.406 (1.152-61.358)	3.95756	1.90611	6.009	3.958 (1.906-6.009)	TRUE	TRUE	TRUE	FALSE
ceralasertib	ceralasertib	1	35	62779	18469321	36	8.40571	1.15153	61.3583	8.406 (1.152-61.358)	3.95756	1.90611	6.009	3.958 (1.906-6.009)	TRUE	TRUE	TRUE	FALSE
hirudin	hirudin	1	36	62779	18469321	37	8.17222	1.1204	59.6081	8.172 (1.120-59.608)	3.92008	1.86995	5.97021	3.920 (1.870-5.970)	TRUE	TRUE	TRUE	FALSE
cefpiramide	cefpiramide	1	36	62779	18469321	37	8.17222	1.1204	59.6081	8.172 (1.120-59.608)	3.92008	1.86995	5.97021	3.920 (1.870-5.970)	TRUE	TRUE	TRUE	FALSE
scopolia spp	scopolia spp	1	36	62779	18469321	37	8.17222	1.1204	59.6081	8.172 (1.120-59.608)	3.92008	1.86995	5.97021	3.920 (1.870-5.970)	TRUE	TRUE	TRUE	FALSE
nigella spp	nigella spp	1	37	62779	18469321	38	7.95135	1.09091	57.955	7.951 (1.091-57.955)	3.88355	1.83467	5.93244	3.884 (1.835-5.932)	TRUE	TRUE	TRUE	FALSE
cyperus spp	cyperus spp	1	37	62779	18469321	38	7.95135	1.09091	57.955	7.951 (1.091-57.955)	3.88355	1.83467	5.93244	3.884 (1.835-5.932)	TRUE	TRUE	TRUE	FALSE
sulglicotide	sulglicotide	1	37	62779	18469321	38	7.95135	1.09091	57.955	7.951 (1.091-57.955)	3.88355	1.83467	5.93244	3.884 (1.835-5.932)	TRUE	TRUE	TRUE	FALSE
fumaria spp	fumaria spp	1	37	62779	18469321	38	7.95135	1.09091	57.955	7.951 (1.091-57.955)	3.88355	1.83467	5.93244	3.884 (1.835-5.932)	TRUE	TRUE	TRUE	FALSE
peplomycin	peplomycin	1	38	62779	18469321	39	7.7421	1.06294	56.3911	7.742 (1.063-56.391)	3.84793	1.80024	5.89562	3.848 (1.800-5.896)	TRUE	TRUE	TRUE	FALSE
imrecoxib	imrecoxib	1	38	62779	18469321	39	7.7421	1.06294	56.3911	7.742 (1.063-56.391)	3.84793	1.80024	5.89562	3.848 (1.800-5.896)	TRUE	TRUE	TRUE	FALSE
ipriflavone	ipriflavone	1	39	62779	18469321	40	7.54359	1.03636	54.9093	7.544 (1.036-54.909)	3.81317	1.76661	5.85972	3.813 (1.767-5.860)	TRUE	TRUE	TRUE	FALSE
carpronium	carpronium	1	39	62779	18469321	40	7.54359	1.03636	54.9093	7.544 (1.036-54.909)	3.81317	1.76661	5.85972	3.813 (1.767-5.860)	TRUE	TRUE	TRUE	FALSE
potassium cresolsulfonate	potassium cresolsulfonate	1	39	62779	18469321	40	7.54359	1.03636	54.9093	7.544 (1.036-54.909)	3.81317	1.76661	5.85972	3.813 (1.767-5.860)	TRUE	TRUE	TRUE	FALSE
illicium spp	illicium spp	1	39	62779	18469321	40	7.54359	1.03636	54.9093	7.544 (1.036-54.909)	3.81317	1.76661	5.85972	3.813 (1.767-5.860)	TRUE	TRUE	TRUE	FALSE
ganitumab	ganitumab	1	39	62779	18469321	40	7.54359	1.03636	54.9093	7.544 (1.036-54.909)	3.81317	1.76661	5.85972	3.813 (1.767-5.860)	TRUE	TRUE	TRUE	FALSE
iniparib	iniparib	1	39	62779	18469321	40	7.54359	1.03636	54.9093	7.544 (1.036-54.909)	3.81317	1.76661	5.85972	3.813 (1.767-5.860)	TRUE	TRUE	TRUE	FALSE
tamarindus spp	tamarindus spp	1	39	62779	18469321	40	7.54359	1.03636	54.9093	7.544 (1.036-54.909)	3.81317	1.76661	5.85972	3.813 (1.767-5.860)	TRUE	TRUE	TRUE	FALSE
butropium	butropium	1	40	62779	18469321	41	7.355	1.01108	53.5033	7.355 (1.011-53.503)	3.77922	1.73374	5.82469	3.779 (1.734-5.825)	TRUE	TRUE	TRUE	FALSE
suprofen	suprofen	1	40	62779	18469321	41	7.355	1.01108	53.5033	7.355 (1.011-53.503)	3.77922	1.73374	5.82469	3.779 (1.734-5.825)	TRUE	TRUE	TRUE	FALSE
donafenib	donafenib	1	40	62779	18469321	41	7.355	1.01108	53.5033	7.355 (1.011-53.503)	3.77922	1.73374	5.82469	3.779 (1.734-5.825)	TRUE	TRUE	TRUE	FALSE
tasonermin	tasonermin	0	1	62779	18469321	1	147.098	4.93459	4384.92	147.098 (4.935-4384.922)	6.62052	3.35537	9.88567	6.621 (3.355-9.886)	TRUE	TRUE	TRUE	FALSE
cloperidone	cloperidone	0	1	62779	18469321	1	147.098	4.93459	4384.92	147.098 (4.935-4384.922)	6.62052	3.35537	9.88567	6.621 (3.355-9.886)	TRUE	TRUE	TRUE	FALSE
almorexant	almorexant	0	1	62779	18469321	1	147.098	4.93459	4384.92	147.098 (4.935-4384.922)	6.62052	3.35537	9.88567	6.621 (3.355-9.886)	TRUE	TRUE	TRUE	FALSE
dihexyverine	dihexyverine	0	1	62779	18469321	1	147.098	4.93459	4384.92	147.098 (4.935-4384.922)	6.62052	3.35537	9.88567	6.621 (3.355-9.886)	TRUE	TRUE	TRUE	FALSE
butopiprine	butopiprine	0	1	62779	18469321	1	147.098	4.93459	4384.92	147.098 (4.935-4384.922)	6.62052	3.35537	9.88567	6.621 (3.355-9.886)	TRUE	TRUE	TRUE	FALSE
metergoline	metergoline	0	1	62779	18469321	1	147.098	4.93459	4384.92	147.098 (4.935-4384.922)	6.62052	3.35537	9.88567	6.621 (3.355-9.886)	TRUE	TRUE	TRUE	FALSE
liarozole	liarozole	0	1	62779	18469321	1	147.098	4.93459	4384.92	147.098 (4.935-4384.922)	6.62052	3.35537	9.88567	6.621 (3.355-9.886)	TRUE	TRUE	TRUE	FALSE
alloxime	alloxime	0	1	62779	18469321	1	147.098	4.93459	4384.92	147.098 (4.935-4384.922)	6.62052	3.35537	9.88567	6.621 (3.355-9.886)	TRUE	TRUE	TRUE	FALSE
piroheptine	piroheptine	0	1	62779	18469321	1	147.098	4.93459	4384.92	147.098 (4.935-4384.922)	6.62052	3.35537	9.88567	6.621 (3.355-9.886)	TRUE	TRUE	TRUE	FALSE
tas 114	tas 114	0	1	62779	18469321	1	147.098	4.93459	4384.92	147.098 (4.935-4384.922)	6.62052	3.35537	9.88567	6.621 (3.355-9.886)	TRUE	TRUE	TRUE	FALSE
bizelesin	bizelesin	0	1	62779	18469321	1	147.098	4.93459	4384.92	147.098 (4.935-4384.922)	6.62052	3.35537	9.88567	6.621 (3.355-9.886)	TRUE	TRUE	TRUE	FALSE
topilutamide	topilutamide	0	1	62779	18469321	1	147.098	4.93459	4384.92	147.098 (4.935-4384.922)	6.62052	3.35537	9.88567	6.621 (3.355-9.886)	TRUE	TRUE	TRUE	FALSE
chlorogenic acid	chlorogenic acid	0	1	62779	18469321	1	147.098	4.93459	4384.92	147.098 (4.935-4384.922)	6.62052	3.35537	9.88567	6.621 (3.355-9.886)	TRUE	TRUE	TRUE	FALSE
ficlatuzumab	ficlatuzumab	0	1	62779	18469321	1	147.098	4.93459	4384.92	147.098 (4.935-4384.922)	6.62052	3.35537	9.88567	6.621 (3.355-9.886)	TRUE	TRUE	TRUE	FALSE
diisobutylaminobenzoyloxypropyl theophylline	diisobutylaminobenzoyloxypropyl theophylline	0	1	62779	18469321	1	147.098	4.93459	4384.92	147.098 (4.935-4384.922)	6.62052	3.35537	9.88567	6.621 (3.355-9.886)	TRUE	TRUE	TRUE	FALSE
balugrastim	balugrastim	0	1	62779	18469321	1	147.098	4.93459	4384.92	147.098 (4.935-4384.922)	6.62052	3.35537	9.88567	6.621 (3.355-9.886)	TRUE	TRUE	TRUE	FALSE
metizoline	metizoline	0	1	62779	18469321	1	147.098	4.93459	4384.92	147.098 (4.935-4384.922)	6.62052	3.35537	9.88567	6.621 (3.355-9.886)	TRUE	TRUE	TRUE	FALSE
clofibride	clofibride	0	1	62779	18469321	1	147.098	4.93459	4384.92	147.098 (4.935-4384.922)	6.62052	3.35537	9.88567	6.621 (3.355-9.886)	TRUE	TRUE	TRUE	FALSE
ranpirnase	ranpirnase	0	1	62779	18469321	1	147.098	4.93459	4384.92	147.098 (4.935-4384.922)	6.62052	3.35537	9.88567	6.621 (3.355-9.886)	TRUE	TRUE	TRUE	FALSE
bufetolol	bufetolol	0	1	62779	18469321	1	147.098	4.93459	4384.92	147.098 (4.935-4384.922)	6.62052	3.35537	9.88567	6.621 (3.355-9.886)	TRUE	TRUE	TRUE	FALSE
crobenetine	crobenetine	0	1	62779	18469321	1	147.098	4.93459	4384.92	147.098 (4.935-4384.922)	6.62052	3.35537	9.88567	6.621 (3.355-9.886)	TRUE	TRUE	TRUE	FALSE
glaucine	glaucine	0	1	62779	18469321	1	147.098	4.93459	4384.92	147.098 (4.935-4384.922)	6.62052	3.35537	9.88567	6.621 (3.355-9.886)	TRUE	TRUE	TRUE	FALSE
afuresertib	afuresertib	0	1	62779	18469321	1	147.098	4.93459	4384.92	147.098 (4.935-4384.922)	6.62052	3.35537	9.88567	6.621 (3.355-9.886)	TRUE	TRUE	TRUE	FALSE
schinus spp	schinus spp	0	1	62779	18469321	1	147.098	4.93459	4384.92	147.098 (4.935-4384.922)	6.62052	3.35537	9.88567	6.621 (3.355-9.886)	TRUE	TRUE	TRUE	FALSE
samatasvir	samatasvir	0	1	62779	18469321	1	147.098	4.93459	4384.92	147.098 (4.935-4384.922)	6.62052	3.35537	9.88567	6.621 (3.355-9.886)	TRUE	TRUE	TRUE	FALSE
typhonium spp	typhonium spp	0	1	62779	18469321	1	147.098	4.93459	4384.92	147.098 (4.935-4384.922)	6.62052	3.35537	9.88567	6.621 (3.355-9.886)	TRUE	TRUE	TRUE	FALSE
methyldioxotetrahydropyrimidine sulfonisonico	methyldioxotetrahydropyrimidine sulfonisonico	0	1	62779	18469321	1	147.098	4.93459	4384.92	147.098 (4.935-4384.922)	6.62052	3.35537	9.88567	6.621 (3.355-9.886)	TRUE	TRUE	TRUE	FALSE
fibrin bovine	fibrin bovine	0	1	62779	18469321	1	147.098	4.93459	4384.92	147.098 (4.935-4384.922)	6.62052	3.35537	9.88567	6.621 (3.355-9.886)	TRUE	TRUE	TRUE	FALSE
rebastinib	rebastinib	0	1	62779	18469321	1	147.098	4.93459	4384.92	147.098 (4.935-4384.922)	6.62052	3.35537	9.88567	6.621 (3.355-9.886)	TRUE	TRUE	TRUE	FALSE
dioctyl adipate	dioctyl adipate	0	1	62779	18469321	1	147.098	4.93459	4384.92	147.098 (4.935-4384.922)	6.62052	3.35537	9.88567	6.621 (3.355-9.886)	TRUE	TRUE	TRUE	FALSE
phenisatin	phenisatin	0	1	62779	18469321	1	147.098	4.93459	4384.92	147.098 (4.935-4384.922)	6.62052	3.35537	9.88567	6.621 (3.355-9.886)	TRUE	TRUE	TRUE	FALSE
iomazenil 123i	iomazenil 123i	0	1	62779	18469321	1	147.098	4.93459	4384.92	147.098 (4.935-4384.922)	6.62052	3.35537	9.88567	6.621 (3.355-9.886)	TRUE	TRUE	TRUE	FALSE
medrylamine	medrylamine	0	1	62779	18469321	1	147.098	4.93459	4384.92	147.098 (4.935-4384.922)	6.62052	3.35537	9.88567	6.621 (3.355-9.886)	TRUE	TRUE	TRUE	FALSE
golvatinib	golvatinib	0	1	62779	18469321	1	147.098	4.93459	4384.92	147.098 (4.935-4384.922)	6.62052	3.35537	9.88567	6.621 (3.355-9.886)	TRUE	TRUE	TRUE	FALSE
remogliflozin	remogliflozin	0	1	62779	18469321	1	147.098	4.93459	4384.92	147.098 (4.935-4384.922)	6.62052	3.35537	9.88567	6.621 (3.355-9.886)	TRUE	TRUE	TRUE	FALSE
anipamil	anipamil	0	1	62779	18469321	1	147.098	4.93459	4384.92	147.098 (4.935-4384.922)	6.62052	3.35537	9.88567	6.621 (3.355-9.886)	TRUE	TRUE	TRUE	FALSE
cardiospermum spp	cardiospermum spp	0	1	62779	18469321	1	147.098	4.93459	4384.92	147.098 (4.935-4384.922)	6.62052	3.35537	9.88567	6.621 (3.355-9.886)	TRUE	TRUE	TRUE	FALSE
ny eso 1	ny eso 1	0	1	62779	18469321	1	147.098	4.93459	4384.92	147.098 (4.935-4384.922)	6.62052	3.35537	9.88567	6.621 (3.355-9.886)	TRUE	TRUE	TRUE	FALSE
abaperidone	abaperidone	0	1	62779	18469321	1	147.098	4.93459	4384.92	147.098 (4.935-4384.922)	6.62052	3.35537	9.88567	6.621 (3.355-9.886)	TRUE	TRUE	TRUE	FALSE
hydrangea spp	hydrangea spp	0	1	62779	18469321	1	147.098	4.93459	4384.92	147.098 (4.935-4384.922)	6.62052	3.35537	9.88567	6.621 (3.355-9.886)	TRUE	TRUE	TRUE	FALSE
cropropamide	cropropamide	0	1	62779	18469321	1	147.098	4.93459	4384.92	147.098 (4.935-4384.922)	6.62052	3.35537	9.88567	6.621 (3.355-9.886)	TRUE	TRUE	TRUE	FALSE
revaprazan	revaprazan	0	1	62779	18469321	1	147.098	4.93459	4384.92	147.098 (4.935-4384.922)	6.62052	3.35537	9.88567	6.621 (3.355-9.886)	TRUE	TRUE	TRUE	FALSE
ioglicic acid	ioglicic acid	0	1	62779	18469321	1	147.098	4.93459	4384.92	147.098 (4.935-4384.922)	6.62052	3.35537	9.88567	6.621 (3.355-9.886)	TRUE	TRUE	TRUE	FALSE
baliospermum spp	baliospermum spp	0	1	62779	18469321	1	147.098	4.93459	4384.92	147.098 (4.935-4384.922)	6.62052	3.35537	9.88567	6.621 (3.355-9.886)	TRUE	TRUE	TRUE	FALSE
cinobufotalin	cinobufotalin	0	1	62779	18469321	1	147.098	4.93459	4384.92	147.098 (4.935-4384.922)	6.62052	3.35537	9.88567	6.621 (3.355-9.886)	TRUE	TRUE	TRUE	FALSE
vanutide cridificar	vanutide cridificar	0	1	62779	18469321	1	147.098	4.93459	4384.92	147.098 (4.935-4384.922)	6.62052	3.35537	9.88567	6.621 (3.355-9.886)	TRUE	TRUE	TRUE	FALSE
temocaprilat	temocaprilat	0	1	62779	18469321	1	147.098	4.93459	4384.92	147.098 (4.935-4384.922)	6.62052	3.35537	9.88567	6.621 (3.355-9.886)	TRUE	TRUE	TRUE	FALSE
perflenapent	perflenapent	0	1	62779	18469321	1	147.098	4.93459	4384.92	147.098 (4.935-4384.922)	6.62052	3.35537	9.88567	6.621 (3.355-9.886)	TRUE	TRUE	TRUE	FALSE
cetiedil	cetiedil	0	1	62779	18469321	1	147.098	4.93459	4384.92	147.098 (4.935-4384.922)	6.62052	3.35537	9.88567	6.621 (3.355-9.886)	TRUE	TRUE	TRUE	FALSE
saccharide isomerate	saccharide isomerate	0	1	62779	18469321	1	147.098	4.93459	4384.92	147.098 (4.935-4384.922)	6.62052	3.35537	9.88567	6.621 (3.355-9.886)	TRUE	TRUE	TRUE	FALSE
metharbital	metharbital	0	1	62779	18469321	1	147.098	4.93459	4384.92	147.098 (4.935-4384.922)	6.62052	3.35537	9.88567	6.621 (3.355-9.886)	TRUE	TRUE	TRUE	FALSE
copper oleate	copper oleate	0	1	62779	18469321	1	147.098	4.93459	4384.92	147.098 (4.935-4384.922)	6.62052	3.35537	9.88567	6.621 (3.355-9.886)	TRUE	TRUE	TRUE	FALSE
canthaxanthin	canthaxanthin	0	1	62779	18469321	1	147.098	4.93459	4384.92	147.098 (4.935-4384.922)	6.62052	3.35537	9.88567	6.621 (3.355-9.886)	TRUE	TRUE	TRUE	FALSE
coccidioidin	coccidioidin	0	1	62779	18469321	1	147.098	4.93459	4384.92	147.098 (4.935-4384.922)	6.62052	3.35537	9.88567	6.621 (3.355-9.886)	TRUE	TRUE	TRUE	FALSE
gestonorone	gestonorone	0	1	62779	18469321	1	147.098	4.93459	4384.92	147.098 (4.935-4384.922)	6.62052	3.35537	9.88567	6.621 (3.355-9.886)	TRUE	TRUE	TRUE	FALSE
simtuzumab	simtuzumab	0	1	62779	18469321	1	147.098	4.93459	4384.92	147.098 (4.935-4384.922)	6.62052	3.35537	9.88567	6.621 (3.355-9.886)	TRUE	TRUE	TRUE	FALSE
aldesulfone	aldesulfone	0	1	62779	18469321	1	147.098	4.93459	4384.92	147.098 (4.935-4384.922)	6.62052	3.35537	9.88567	6.621 (3.355-9.886)	TRUE	TRUE	TRUE	FALSE
carisbamate	carisbamate	0	1	62779	18469321	1	147.098	4.93459	4384.92	147.098 (4.935-4384.922)	6.62052	3.35537	9.88567	6.621 (3.355-9.886)	TRUE	TRUE	TRUE	FALSE
rg 7212	rg 7212	0	1	62779	18469321	1	147.098	4.93459	4384.92	147.098 (4.935-4384.922)	6.62052	3.35537	9.88567	6.621 (3.355-9.886)	TRUE	TRUE	TRUE	FALSE
aprinocarsen	aprinocarsen	0	1	62779	18469321	1	147.098	4.93459	4384.92	147.098 (4.935-4384.922)	6.62052	3.35537	9.88567	6.621 (3.355-9.886)	TRUE	TRUE	TRUE	FALSE
hexapropymate	hexapropymate	0	1	62779	18469321	1	147.098	4.93459	4384.92	147.098 (4.935-4384.922)	6.62052	3.35537	9.88567	6.621 (3.355-9.886)	TRUE	TRUE	TRUE	FALSE
ptelea spp	ptelea spp	0	1	62779	18469321	1	147.098	4.93459	4384.92	147.098 (4.935-4384.922)	6.62052	3.35537	9.88567	6.621 (3.355-9.886)	TRUE	TRUE	TRUE	FALSE
cefuzonam	cefuzonam	0	1	62779	18469321	1	147.098	4.93459	4384.92	147.098 (4.935-4384.922)	6.62052	3.35537	9.88567	6.621 (3.355-9.886)	TRUE	TRUE	TRUE	FALSE
fluanisone	fluanisone	0	1	62779	18469321	1	147.098	4.93459	4384.92	147.098 (4.935-4384.922)	6.62052	3.35537	9.88567	6.621 (3.355-9.886)	TRUE	TRUE	TRUE	FALSE
azaribine	azaribine	0	1	62779	18469321	1	147.098	4.93459	4384.92	147.098 (4.935-4384.922)	6.62052	3.35537	9.88567	6.621 (3.355-9.886)	TRUE	TRUE	TRUE	FALSE
dectaflur	dectaflur	0	1	62779	18469321	1	147.098	4.93459	4384.92	147.098 (4.935-4384.922)	6.62052	3.35537	9.88567	6.621 (3.355-9.886)	TRUE	TRUE	TRUE	FALSE
dipyrocetyl	dipyrocetyl	0	1	62779	18469321	1	147.098	4.93459	4384.92	147.098 (4.935-4384.922)	6.62052	3.35537	9.88567	6.621 (3.355-9.886)	TRUE	TRUE	TRUE	FALSE
peretinoin	peretinoin	0	1	62779	18469321	1	147.098	4.93459	4384.92	147.098 (4.935-4384.922)	6.62052	3.35537	9.88567	6.621 (3.355-9.886)	TRUE	TRUE	TRUE	FALSE
brovincamine	brovincamine	0	1	62779	18469321	1	147.098	4.93459	4384.92	147.098 (4.935-4384.922)	6.62052	3.35537	9.88567	6.621 (3.355-9.886)	TRUE	TRUE	TRUE	FALSE
pf 6664178	pf 6664178	0	1	62779	18469321	1	147.098	4.93459	4384.92	147.098 (4.935-4384.922)	6.62052	3.35537	9.88567	6.621 (3.355-9.886)	TRUE	TRUE	TRUE	FALSE
moperone	moperone	0	1	62779	18469321	1	147.098	4.93459	4384.92	147.098 (4.935-4384.922)	6.62052	3.35537	9.88567	6.621 (3.355-9.886)	TRUE	TRUE	TRUE	FALSE
tybamate	tybamate	0	1	62779	18469321	1	147.098	4.93459	4384.92	147.098 (4.935-4384.922)	6.62052	3.35537	9.88567	6.621 (3.355-9.886)	TRUE	TRUE	TRUE	FALSE
kinetin	kinetin	0	1	62779	18469321	1	147.098	4.93459	4384.92	147.098 (4.935-4384.922)	6.62052	3.35537	9.88567	6.621 (3.355-9.886)	TRUE	TRUE	TRUE	FALSE
methylpentynol	methylpentynol	0	1	62779	18469321	1	147.098	4.93459	4384.92	147.098 (4.935-4384.922)	6.62052	3.35537	9.88567	6.621 (3.355-9.886)	TRUE	TRUE	TRUE	FALSE
pisum spp	pisum spp	0	1	62779	18469321	1	147.098	4.93459	4384.92	147.098 (4.935-4384.922)	6.62052	3.35537	9.88567	6.621 (3.355-9.886)	TRUE	TRUE	TRUE	FALSE
crateva spp	crateva spp	0	1	62779	18469321	1	147.098	4.93459	4384.92	147.098 (4.935-4384.922)	6.62052	3.35537	9.88567	6.621 (3.355-9.886)	TRUE	TRUE	TRUE	FALSE
telapristone	telapristone	0	1	62779	18469321	1	147.098	4.93459	4384.92	147.098 (4.935-4384.922)	6.62052	3.35537	9.88567	6.621 (3.355-9.886)	TRUE	TRUE	TRUE	FALSE
piritrexim	piritrexim	0	1	62779	18469321	1	147.098	4.93459	4384.92	147.098 (4.935-4384.922)	6.62052	3.35537	9.88567	6.621 (3.355-9.886)	TRUE	TRUE	TRUE	FALSE
quisinostat	quisinostat	0	1	62779	18469321	1	147.098	4.93459	4384.92	147.098 (4.935-4384.922)	6.62052	3.35537	9.88567	6.621 (3.355-9.886)	TRUE	TRUE	TRUE	FALSE
kochia spp	kochia spp	0	1	62779	18469321	1	147.098	4.93459	4384.92	147.098 (4.935-4384.922)	6.62052	3.35537	9.88567	6.621 (3.355-9.886)	TRUE	TRUE	TRUE	FALSE
xanthium spp	xanthium spp	0	1	62779	18469321	1	147.098	4.93459	4384.92	147.098 (4.935-4384.922)	6.62052	3.35537	9.88567	6.621 (3.355-9.886)	TRUE	TRUE	TRUE	FALSE
armeniaca spp	armeniaca spp	0	1	62779	18469321	1	147.098	4.93459	4384.92	147.098 (4.935-4384.922)	6.62052	3.35537	9.88567	6.621 (3.355-9.886)	TRUE	TRUE	TRUE	FALSE
3 argentothio 2 hydroxy 1 propanesulfate na	3 argentothio 2 hydroxy 1 propanesulfate na	0	1	62779	18469321	1	147.098	4.93459	4384.92	147.098 (4.935-4384.922)	6.62052	3.35537	9.88567	6.621 (3.355-9.886)	TRUE	TRUE	TRUE	FALSE
mandelonitrile glucoside	mandelonitrile glucoside	0	1	62779	18469321	1	147.098	4.93459	4384.92	147.098 (4.935-4384.922)	6.62052	3.35537	9.88567	6.621 (3.355-9.886)	TRUE	TRUE	TRUE	FALSE
raupine	raupine	0	1	62779	18469321	1	147.098	4.93459	4384.92	147.098 (4.935-4384.922)	6.62052	3.35537	9.88567	6.621 (3.355-9.886)	TRUE	TRUE	TRUE	FALSE
fosfocreatinine	fosfocreatinine	0	1	62779	18469321	1	147.098	4.93459	4384.92	147.098 (4.935-4384.922)	6.62052	3.35537	9.88567	6.621 (3.355-9.886)	TRUE	TRUE	TRUE	FALSE
reynoutria spp	reynoutria spp	0	1	62779	18469321	1	147.098	4.93459	4384.92	147.098 (4.935-4384.922)	6.62052	3.35537	9.88567	6.621 (3.355-9.886)	TRUE	TRUE	TRUE	FALSE
oxymesterone	oxymesterone	0	1	62779	18469321	1	147.098	4.93459	4384.92	147.098 (4.935-4384.922)	6.62052	3.35537	9.88567	6.621 (3.355-9.886)	TRUE	TRUE	TRUE	FALSE
brodimoprim	brodimoprim	0	1	62779	18469321	1	147.098	4.93459	4384.92	147.098 (4.935-4384.922)	6.62052	3.35537	9.88567	6.621 (3.355-9.886)	TRUE	TRUE	TRUE	FALSE
cananga spp	cananga spp	0	1	62779	18469321	1	147.098	4.93459	4384.92	147.098 (4.935-4384.922)	6.62052	3.35537	9.88567	6.621 (3.355-9.886)	TRUE	TRUE	TRUE	FALSE
proxazole	proxazole	0	1	62779	18469321	1	147.098	4.93459	4384.92	147.098 (4.935-4384.922)	6.62052	3.35537	9.88567	6.621 (3.355-9.886)	TRUE	TRUE	TRUE	FALSE
cefacetrile	cefacetrile	0	1	62779	18469321	1	147.098	4.93459	4384.92	147.098 (4.935-4384.922)	6.62052	3.35537	9.88567	6.621 (3.355-9.886)	TRUE	TRUE	TRUE	FALSE
polydecene	polydecene	0	1	62779	18469321	1	147.098	4.93459	4384.92	147.098 (4.935-4384.922)	6.62052	3.35537	9.88567	6.621 (3.355-9.886)	TRUE	TRUE	TRUE	FALSE
polydeoxyribonucleotide	polydeoxyribonucleotide	0	1	62779	18469321	1	147.098	4.93459	4384.92	147.098 (4.935-4384.922)	6.62052	3.35537	9.88567	6.621 (3.355-9.886)	TRUE	TRUE	TRUE	FALSE
flavodic acid	flavodic acid	0	1	62779	18469321	1	147.098	4.93459	4384.92	147.098 (4.935-4384.922)	6.62052	3.35537	9.88567	6.621 (3.355-9.886)	TRUE	TRUE	TRUE	FALSE
arhalofenate	arhalofenate	0	1	62779	18469321	1	147.098	4.93459	4384.92	147.098 (4.935-4384.922)	6.62052	3.35537	9.88567	6.621 (3.355-9.886)	TRUE	TRUE	TRUE	FALSE
methylhydroxyquinoline	methylhydroxyquinoline	0	1	62779	18469321	1	147.098	4.93459	4384.92	147.098 (4.935-4384.922)	6.62052	3.35537	9.88567	6.621 (3.355-9.886)	TRUE	TRUE	TRUE	FALSE
tenitramine	tenitramine	0	1	62779	18469321	1	147.098	4.93459	4384.92	147.098 (4.935-4384.922)	6.62052	3.35537	9.88567	6.621 (3.355-9.886)	TRUE	TRUE	TRUE	FALSE
temefos	temefos	0	1	62779	18469321	1	147.098	4.93459	4384.92	147.098 (4.935-4384.922)	6.62052	3.35537	9.88567	6.621 (3.355-9.886)	TRUE	TRUE	TRUE	FALSE
darexaban	darexaban	0	1	62779	18469321	1	147.098	4.93459	4384.92	147.098 (4.935-4384.922)	6.62052	3.35537	9.88567	6.621 (3.355-9.886)	TRUE	TRUE	TRUE	FALSE
octaverine	octaverine	0	1	62779	18469321	1	147.098	4.93459	4384.92	147.098 (4.935-4384.922)	6.62052	3.35537	9.88567	6.621 (3.355-9.886)	TRUE	TRUE	TRUE	FALSE
osteodex	osteodex	0	1	62779	18469321	1	147.098	4.93459	4384.92	147.098 (4.935-4384.922)	6.62052	3.35537	9.88567	6.621 (3.355-9.886)	TRUE	TRUE	TRUE	FALSE
metiazinic acid	metiazinic acid	0	1	62779	18469321	1	147.098	4.93459	4384.92	147.098 (4.935-4384.922)	6.62052	3.35537	9.88567	6.621 (3.355-9.886)	TRUE	TRUE	TRUE	FALSE
chromium trioxide	chromium trioxide	0	1	62779	18469321	1	147.098	4.93459	4384.92	147.098 (4.935-4384.922)	6.62052	3.35537	9.88567	6.621 (3.355-9.886)	TRUE	TRUE	TRUE	FALSE
voxtalisib	voxtalisib	0	1	62779	18469321	1	147.098	4.93459	4384.92	147.098 (4.935-4384.922)	6.62052	3.35537	9.88567	6.621 (3.355-9.886)	TRUE	TRUE	TRUE	FALSE
hexamethonium	hexamethonium	0	1	62779	18469321	1	147.098	4.93459	4384.92	147.098 (4.935-4384.922)	6.62052	3.35537	9.88567	6.621 (3.355-9.886)	TRUE	TRUE	TRUE	FALSE
tacedinaline	tacedinaline	0	1	62779	18469321	1	147.098	4.93459	4384.92	147.098 (4.935-4384.922)	6.62052	3.35537	9.88567	6.621 (3.355-9.886)	TRUE	TRUE	TRUE	FALSE
oglufanide	oglufanide	0	1	62779	18469321	1	147.098	4.93459	4384.92	147.098 (4.935-4384.922)	6.62052	3.35537	9.88567	6.621 (3.355-9.886)	TRUE	TRUE	TRUE	FALSE
cyclobutyrol	cyclobutyrol	0	1	62779	18469321	1	147.098	4.93459	4384.92	147.098 (4.935-4384.922)	6.62052	3.35537	9.88567	6.621 (3.355-9.886)	TRUE	TRUE	TRUE	FALSE
bekanamycin	bekanamycin	0	1	62779	18469321	1	147.098	4.93459	4384.92	147.098 (4.935-4384.922)	6.62052	3.35537	9.88567	6.621 (3.355-9.886)	TRUE	TRUE	TRUE	FALSE
edatrexate	edatrexate	0	1	62779	18469321	1	147.098	4.93459	4384.92	147.098 (4.935-4384.922)	6.62052	3.35537	9.88567	6.621 (3.355-9.886)	TRUE	TRUE	TRUE	FALSE
nicotinate ethanolamine	nicotinate ethanolamine	0	1	62779	18469321	1	147.098	4.93459	4384.92	147.098 (4.935-4384.922)	6.62052	3.35537	9.88567	6.621 (3.355-9.886)	TRUE	TRUE	TRUE	FALSE
dimephosphone	dimephosphone	0	1	62779	18469321	1	147.098	4.93459	4384.92	147.098 (4.935-4384.922)	6.62052	3.35537	9.88567	6.621 (3.355-9.886)	TRUE	TRUE	TRUE	FALSE
detaxtran	detaxtran	0	1	62779	18469321	1	147.098	4.93459	4384.92	147.098 (4.935-4384.922)	6.62052	3.35537	9.88567	6.621 (3.355-9.886)	TRUE	TRUE	TRUE	FALSE
cavosonstat	cavosonstat	0	1	62779	18469321	1	147.098	4.93459	4384.92	147.098 (4.935-4384.922)	6.62052	3.35537	9.88567	6.621 (3.355-9.886)	TRUE	TRUE	TRUE	FALSE
sorghum spp	sorghum spp	0	1	62779	18469321	1	147.098	4.93459	4384.92	147.098 (4.935-4384.922)	6.62052	3.35537	9.88567	6.621 (3.355-9.886)	TRUE	TRUE	TRUE	FALSE
acriflavinium	acriflavinium	0	1	62779	18469321	1	147.098	4.93459	4384.92	147.098 (4.935-4384.922)	6.62052	3.35537	9.88567	6.621 (3.355-9.886)	TRUE	TRUE	TRUE	FALSE
factor xi	factor xi	0	1	62779	18469321	1	147.098	4.93459	4384.92	147.098 (4.935-4384.922)	6.62052	3.35537	9.88567	6.621 (3.355-9.886)	TRUE	TRUE	TRUE	FALSE
alpha arbutin	alpha arbutin	0	1	62779	18469321	1	147.098	4.93459	4384.92	147.098 (4.935-4384.922)	6.62052	3.35537	9.88567	6.621 (3.355-9.886)	TRUE	TRUE	TRUE	FALSE
alkonium	alkonium	0	1	62779	18469321	1	147.098	4.93459	4384.92	147.098 (4.935-4384.922)	6.62052	3.35537	9.88567	6.621 (3.355-9.886)	TRUE	TRUE	TRUE	FALSE
tricaine	tricaine	0	1	62779	18469321	1	147.098	4.93459	4384.92	147.098 (4.935-4384.922)	6.62052	3.35537	9.88567	6.621 (3.355-9.886)	TRUE	TRUE	TRUE	FALSE
thiosalicylic acid	thiosalicylic acid	0	1	62779	18469321	1	147.098	4.93459	4384.92	147.098 (4.935-4384.922)	6.62052	3.35537	9.88567	6.621 (3.355-9.886)	TRUE	TRUE	TRUE	FALSE
tauromustine	tauromustine	0	1	62779	18469321	1	147.098	4.93459	4384.92	147.098 (4.935-4384.922)	6.62052	3.35537	9.88567	6.621 (3.355-9.886)	TRUE	TRUE	TRUE	FALSE
sepantronium	sepantronium	0	1	62779	18469321	1	147.098	4.93459	4384.92	147.098 (4.935-4384.922)	6.62052	3.35537	9.88567	6.621 (3.355-9.886)	TRUE	TRUE	TRUE	FALSE
carfenazine	carfenazine	0	1	62779	18469321	1	147.098	4.93459	4384.92	147.098 (4.935-4384.922)	6.62052	3.35537	9.88567	6.621 (3.355-9.886)	TRUE	TRUE	TRUE	FALSE
zastumotide	zastumotide	0	1	62779	18469321	1	147.098	4.93459	4384.92	147.098 (4.935-4384.922)	6.62052	3.35537	9.88567	6.621 (3.355-9.886)	TRUE	TRUE	TRUE	FALSE
zanolimumab	zanolimumab	0	1	62779	18469321	1	147.098	4.93459	4384.92	147.098 (4.935-4384.922)	6.62052	3.35537	9.88567	6.621 (3.355-9.886)	TRUE	TRUE	TRUE	FALSE
halopredone	halopredone	0	1	62779	18469321	1	147.098	4.93459	4384.92	147.098 (4.935-4384.922)	6.62052	3.35537	9.88567	6.621 (3.355-9.886)	TRUE	TRUE	TRUE	FALSE
cycotiamine	cycotiamine	0	1	62779	18469321	1	147.098	4.93459	4384.92	147.098 (4.935-4384.922)	6.62052	3.35537	9.88567	6.621 (3.355-9.886)	TRUE	TRUE	TRUE	FALSE
icrucumab	icrucumab	0	1	62779	18469321	1	147.098	4.93459	4384.92	147.098 (4.935-4384.922)	6.62052	3.35537	9.88567	6.621 (3.355-9.886)	TRUE	TRUE	TRUE	FALSE
porphyra spp	porphyra spp	0	1	62779	18469321	1	147.098	4.93459	4384.92	147.098 (4.935-4384.922)	6.62052	3.35537	9.88567	6.621 (3.355-9.886)	TRUE	TRUE	TRUE	FALSE
tasquinimod	tasquinimod	0	1	62779	18469321	1	147.098	4.93459	4384.92	147.098 (4.935-4384.922)	6.62052	3.35537	9.88567	6.621 (3.355-9.886)	TRUE	TRUE	TRUE	FALSE
bucrilate	bucrilate	0	1	62779	18469321	1	147.098	4.93459	4384.92	147.098 (4.935-4384.922)	6.62052	3.35537	9.88567	6.621 (3.355-9.886)	TRUE	TRUE	TRUE	FALSE
vinyl ether	vinyl ether	0	1	62779	18469321	1	147.098	4.93459	4384.92	147.098 (4.935-4384.922)	6.62052	3.35537	9.88567	6.621 (3.355-9.886)	TRUE	TRUE	TRUE	FALSE
clorofene	clorofene	0	1	62779	18469321	1	147.098	4.93459	4384.92	147.098 (4.935-4384.922)	6.62052	3.35537	9.88567	6.621 (3.355-9.886)	TRUE	TRUE	TRUE	FALSE
epertinib	epertinib	0	1	62779	18469321	1	147.098	4.93459	4384.92	147.098 (4.935-4384.922)	6.62052	3.35537	9.88567	6.621 (3.355-9.886)	TRUE	TRUE	TRUE	FALSE
ciclobendazole	ciclobendazole	0	1	62779	18469321	1	147.098	4.93459	4384.92	147.098 (4.935-4384.922)	6.62052	3.35537	9.88567	6.621 (3.355-9.886)	TRUE	TRUE	TRUE	FALSE
belizatinib	belizatinib	0	1	62779	18469321	1	147.098	4.93459	4384.92	147.098 (4.935-4384.922)	6.62052	3.35537	9.88567	6.621 (3.355-9.886)	TRUE	TRUE	TRUE	FALSE
propipocaine	propipocaine	0	1	62779	18469321	1	147.098	4.93459	4384.92	147.098 (4.935-4384.922)	6.62052	3.35537	9.88567	6.621 (3.355-9.886)	TRUE	TRUE	TRUE	FALSE
wrightia spp	wrightia spp	0	1	62779	18469321	1	147.098	4.93459	4384.92	147.098 (4.935-4384.922)	6.62052	3.35537	9.88567	6.621 (3.355-9.886)	TRUE	TRUE	TRUE	FALSE
leptospirosis vaccine	leptospirosis vaccine	0	1	62779	18469321	1	147.098	4.93459	4384.92	147.098 (4.935-4384.922)	6.62052	3.35537	9.88567	6.621 (3.355-9.886)	TRUE	TRUE	TRUE	FALSE
clinafloxacin	clinafloxacin	0	1	62779	18469321	1	147.098	4.93459	4384.92	147.098 (4.935-4384.922)	6.62052	3.35537	9.88567	6.621 (3.355-9.886)	TRUE	TRUE	TRUE	FALSE
amonafide	amonafide	0	1	62779	18469321	1	147.098	4.93459	4384.92	147.098 (4.935-4384.922)	6.62052	3.35537	9.88567	6.621 (3.355-9.886)	TRUE	TRUE	TRUE	FALSE
rosaprostol	rosaprostol	0	1	62779	18469321	1	147.098	4.93459	4384.92	147.098 (4.935-4384.922)	6.62052	3.35537	9.88567	6.621 (3.355-9.886)	TRUE	TRUE	TRUE	FALSE
tetrachlorodecaoxide	tetrachlorodecaoxide	0	1	62779	18469321	1	147.098	4.93459	4384.92	147.098 (4.935-4384.922)	6.62052	3.35537	9.88567	6.621 (3.355-9.886)	TRUE	TRUE	TRUE	FALSE
minaxolone	minaxolone	0	1	62779	18469321	1	147.098	4.93459	4384.92	147.098 (4.935-4384.922)	6.62052	3.35537	9.88567	6.621 (3.355-9.886)	TRUE	TRUE	TRUE	FALSE
gluco oligosaccharides	gluco oligosaccharides	0	1	62779	18469321	1	147.098	4.93459	4384.92	147.098 (4.935-4384.922)	6.62052	3.35537	9.88567	6.621 (3.355-9.886)	TRUE	TRUE	TRUE	FALSE
immunoglobulin porcine	immunoglobulin porcine	0	1	62779	18469321	1	147.098	4.93459	4384.92	147.098 (4.935-4384.922)	6.62052	3.35537	9.88567	6.621 (3.355-9.886)	TRUE	TRUE	TRUE	FALSE
higenamine	higenamine	0	1	62779	18469321	1	147.098	4.93459	4384.92	147.098 (4.935-4384.922)	6.62052	3.35537	9.88567	6.621 (3.355-9.886)	TRUE	TRUE	TRUE	FALSE
balicatib	balicatib	0	1	62779	18469321	1	147.098	4.93459	4384.92	147.098 (4.935-4384.922)	6.62052	3.35537	9.88567	6.621 (3.355-9.886)	TRUE	TRUE	TRUE	FALSE
lanoteplase	lanoteplase	0	1	62779	18469321	1	147.098	4.93459	4384.92	147.098 (4.935-4384.922)	6.62052	3.35537	9.88567	6.621 (3.355-9.886)	TRUE	TRUE	TRUE	FALSE
palmitoleic acid	palmitoleic acid	0	1	62779	18469321	1	147.098	4.93459	4384.92	147.098 (4.935-4384.922)	6.62052	3.35537	9.88567	6.621 (3.355-9.886)	TRUE	TRUE	TRUE	FALSE
codrituzumab	codrituzumab	0	1	62779	18469321	1	147.098	4.93459	4384.92	147.098 (4.935-4384.922)	6.62052	3.35537	9.88567	6.621 (3.355-9.886)	TRUE	TRUE	TRUE	FALSE
araprofen	araprofen	0	1	62779	18469321	1	147.098	4.93459	4384.92	147.098 (4.935-4384.922)	6.62052	3.35537	9.88567	6.621 (3.355-9.886)	TRUE	TRUE	TRUE	FALSE
hemocyanin	hemocyanin	0	1	62779	18469321	1	147.098	4.93459	4384.92	147.098 (4.935-4384.922)	6.62052	3.35537	9.88567	6.621 (3.355-9.886)	TRUE	TRUE	TRUE	FALSE
lintuzumab	lintuzumab	0	1	62779	18469321	1	147.098	4.93459	4384.92	147.098 (4.935-4384.922)	6.62052	3.35537	9.88567	6.621 (3.355-9.886)	TRUE	TRUE	TRUE	FALSE
ethinamate	ethinamate	0	1	62779	18469321	1	147.098	4.93459	4384.92	147.098 (4.935-4384.922)	6.62052	3.35537	9.88567	6.621 (3.355-9.886)	TRUE	TRUE	TRUE	FALSE
intopolin	intopolin	0	1	62779	18469321	1	147.098	4.93459	4384.92	147.098 (4.935-4384.922)	6.62052	3.35537	9.88567	6.621 (3.355-9.886)	TRUE	TRUE	TRUE	FALSE
lenercept	lenercept	0	1	62779	18469321	1	147.098	4.93459	4384.92	147.098 (4.935-4384.922)	6.62052	3.35537	9.88567	6.621 (3.355-9.886)	TRUE	TRUE	TRUE	FALSE
tpiv 200	tpiv 200	0	1	62779	18469321	1	147.098	4.93459	4384.92	147.098 (4.935-4384.922)	6.62052	3.35537	9.88567	6.621 (3.355-9.886)	TRUE	TRUE	TRUE	FALSE
sequifenadine	sequifenadine	0	1	62779	18469321	1	147.098	4.93459	4384.92	147.098 (4.935-4384.922)	6.62052	3.35537	9.88567	6.621 (3.355-9.886)	TRUE	TRUE	TRUE	FALSE
ruzasvir	ruzasvir	0	1	62779	18469321	1	147.098	4.93459	4384.92	147.098 (4.935-4384.922)	6.62052	3.35537	9.88567	6.621 (3.355-9.886)	TRUE	TRUE	TRUE	FALSE
uprifosbuvir	uprifosbuvir	0	1	62779	18469321	1	147.098	4.93459	4384.92	147.098 (4.935-4384.922)	6.62052	3.35537	9.88567	6.621 (3.355-9.886)	TRUE	TRUE	TRUE	FALSE
befunolol	befunolol	0	1	62779	18469321	1	147.098	4.93459	4384.92	147.098 (4.935-4384.922)	6.62052	3.35537	9.88567	6.621 (3.355-9.886)	TRUE	TRUE	TRUE	FALSE
2 deoxy d glucose	2 deoxy d glucose	0	1	62779	18469321	1	147.098	4.93459	4384.92	147.098 (4.935-4384.922)	6.62052	3.35537	9.88567	6.621 (3.355-9.886)	TRUE	TRUE	TRUE	FALSE
etomoxir	etomoxir	0	1	62779	18469321	1	147.098	4.93459	4384.92	147.098 (4.935-4384.922)	6.62052	3.35537	9.88567	6.621 (3.355-9.886)	TRUE	TRUE	TRUE	FALSE
fluorocarbon blood substitutes	fluorocarbon blood substitutes	0	1	62779	18469321	1	147.098	4.93459	4384.92	147.098 (4.935-4384.922)	6.62052	3.35537	9.88567	6.621 (3.355-9.886)	TRUE	TRUE	TRUE	FALSE
nitromersol	nitromersol	0	1	62779	18469321	1	147.098	4.93459	4384.92	147.098 (4.935-4384.922)	6.62052	3.35537	9.88567	6.621 (3.355-9.886)	TRUE	TRUE	TRUE	FALSE
castanea spp	castanea spp	0	1	62779	18469321	1	147.098	4.93459	4384.92	147.098 (4.935-4384.922)	6.62052	3.35537	9.88567	6.621 (3.355-9.886)	TRUE	TRUE	TRUE	FALSE
polypropylene glycol	polypropylene glycol	0	1	62779	18469321	1	147.098	4.93459	4384.92	147.098 (4.935-4384.922)	6.62052	3.35537	9.88567	6.621 (3.355-9.886)	TRUE	TRUE	TRUE	FALSE
clofexamide	clofexamide	0	1	62779	18469321	1	147.098	4.93459	4384.92	147.098 (4.935-4384.922)	6.62052	3.35537	9.88567	6.621 (3.355-9.886)	TRUE	TRUE	TRUE	FALSE
gonorrheal urethral secretion human	gonorrheal urethral secretion human	0	1	62779	18469321	1	147.098	4.93459	4384.92	147.098 (4.935-4384.922)	6.62052	3.35537	9.88567	6.621 (3.355-9.886)	TRUE	TRUE	TRUE	FALSE
krypton 81m kr	krypton 81m kr	0	1	62779	18469321	1	147.098	4.93459	4384.92	147.098 (4.935-4384.922)	6.62052	3.35537	9.88567	6.621 (3.355-9.886)	TRUE	TRUE	TRUE	FALSE
bauhinia spp	bauhinia spp	0	1	62779	18469321	1	147.098	4.93459	4384.92	147.098 (4.935-4384.922)	6.62052	3.35537	9.88567	6.621 (3.355-9.886)	TRUE	TRUE	TRUE	FALSE
canscora spp	canscora spp	0	1	62779	18469321	1	147.098	4.93459	4384.92	147.098 (4.935-4384.922)	6.62052	3.35537	9.88567	6.621 (3.355-9.886)	TRUE	TRUE	TRUE	FALSE
chrozophora spp	chrozophora spp	0	1	62779	18469321	1	147.098	4.93459	4384.92	147.098 (4.935-4384.922)	6.62052	3.35537	9.88567	6.621 (3.355-9.886)	TRUE	TRUE	TRUE	FALSE
cuscuta spp	cuscuta spp	0	1	62779	18469321	1	147.098	4.93459	4384.92	147.098 (4.935-4384.922)	6.62052	3.35537	9.88567	6.621 (3.355-9.886)	TRUE	TRUE	TRUE	FALSE
dalbergia spp	dalbergia spp	0	1	62779	18469321	1	147.098	4.93459	4384.92	147.098 (4.935-4384.922)	6.62052	3.35537	9.88567	6.621 (3.355-9.886)	TRUE	TRUE	TRUE	FALSE
nymphaea spp	nymphaea spp	0	1	62779	18469321	1	147.098	4.93459	4384.92	147.098 (4.935-4384.922)	6.62052	3.35537	9.88567	6.621 (3.355-9.886)	TRUE	TRUE	TRUE	FALSE
sphaeranthus spp	sphaeranthus spp	0	1	62779	18469321	1	147.098	4.93459	4384.92	147.098 (4.935-4384.922)	6.62052	3.35537	9.88567	6.621 (3.355-9.886)	TRUE	TRUE	TRUE	FALSE
tephrosia spp	tephrosia spp	0	1	62779	18469321	1	147.098	4.93459	4384.92	147.098 (4.935-4384.922)	6.62052	3.35537	9.88567	6.621 (3.355-9.886)	TRUE	TRUE	TRUE	FALSE
ipafricept	ipafricept	0	1	62779	18469321	1	147.098	4.93459	4384.92	147.098 (4.935-4384.922)	6.62052	3.35537	9.88567	6.621 (3.355-9.886)	TRUE	TRUE	TRUE	FALSE
olmutinib	olmutinib	0	1	62779	18469321	1	147.098	4.93459	4384.92	147.098 (4.935-4384.922)	6.62052	3.35537	9.88567	6.621 (3.355-9.886)	TRUE	TRUE	TRUE	FALSE
potassium sulfide	potassium sulfide	0	1	62779	18469321	1	147.098	4.93459	4384.92	147.098 (4.935-4384.922)	6.62052	3.35537	9.88567	6.621 (3.355-9.886)	TRUE	TRUE	TRUE	FALSE
soysterol	soysterol	0	1	62779	18469321	1	147.098	4.93459	4384.92	147.098 (4.935-4384.922)	6.62052	3.35537	9.88567	6.621 (3.355-9.886)	TRUE	TRUE	TRUE	FALSE
esdepallethrine	esdepallethrine	0	1	62779	18469321	1	147.098	4.93459	4384.92	147.098 (4.935-4384.922)	6.62052	3.35537	9.88567	6.621 (3.355-9.886)	TRUE	TRUE	TRUE	FALSE
ferropolimaler	ferropolimaler	0	1	62779	18469321	1	147.098	4.93459	4384.92	147.098 (4.935-4384.922)	6.62052	3.35537	9.88567	6.621 (3.355-9.886)	TRUE	TRUE	TRUE	FALSE
mepiphylline	mepiphylline	0	1	62779	18469321	1	147.098	4.93459	4384.92	147.098 (4.935-4384.922)	6.62052	3.35537	9.88567	6.621 (3.355-9.886)	TRUE	TRUE	TRUE	FALSE
antraquinone derivatives	antraquinone derivatives	0	1	62779	18469321	1	147.098	4.93459	4384.92	147.098 (4.935-4384.922)	6.62052	3.35537	9.88567	6.621 (3.355-9.886)	TRUE	TRUE	TRUE	FALSE
albutoin	albutoin	0	1	62779	18469321	1	147.098	4.93459	4384.92	147.098 (4.935-4384.922)	6.62052	3.35537	9.88567	6.621 (3.355-9.886)	TRUE	TRUE	TRUE	FALSE
triethylene glycol	triethylene glycol	0	1	62779	18469321	1	147.098	4.93459	4384.92	147.098 (4.935-4384.922)	6.62052	3.35537	9.88567	6.621 (3.355-9.886)	TRUE	TRUE	TRUE	FALSE
odanacatib	odanacatib	0	1	62779	18469321	1	147.098	4.93459	4384.92	147.098 (4.935-4384.922)	6.62052	3.35537	9.88567	6.621 (3.355-9.886)	TRUE	TRUE	TRUE	FALSE
fedrilate	fedrilate	0	1	62779	18469321	1	147.098	4.93459	4384.92	147.098 (4.935-4384.922)	6.62052	3.35537	9.88567	6.621 (3.355-9.886)	TRUE	TRUE	TRUE	FALSE
ethyl phthalate	ethyl phthalate	0	1	62779	18469321	1	147.098	4.93459	4384.92	147.098 (4.935-4384.922)	6.62052	3.35537	9.88567	6.621 (3.355-9.886)	TRUE	TRUE	TRUE	FALSE
vincetoxicum spp	vincetoxicum spp	0	1	62779	18469321	1	147.098	4.93459	4384.92	147.098 (4.935-4384.922)	6.62052	3.35537	9.88567	6.621 (3.355-9.886)	TRUE	TRUE	TRUE	FALSE
cinnamyl alcohol	cinnamyl alcohol	0	1	62779	18469321	1	147.098	4.93459	4384.92	147.098 (4.935-4384.922)	6.62052	3.35537	9.88567	6.621 (3.355-9.886)	TRUE	TRUE	TRUE	FALSE
ornoprostil	ornoprostil	0	1	62779	18469321	1	147.098	4.93459	4384.92	147.098 (4.935-4384.922)	6.62052	3.35537	9.88567	6.621 (3.355-9.886)	TRUE	TRUE	TRUE	FALSE
mercurous nitrate	mercurous nitrate	0	1	62779	18469321	1	147.098	4.93459	4384.92	147.098 (4.935-4384.922)	6.62052	3.35537	9.88567	6.621 (3.355-9.886)	TRUE	TRUE	TRUE	FALSE
nicoclonate	nicoclonate	0	1	62779	18469321	1	147.098	4.93459	4384.92	147.098 (4.935-4384.922)	6.62052	3.35537	9.88567	6.621 (3.355-9.886)	TRUE	TRUE	TRUE	FALSE
cycloguanil	cycloguanil	0	1	62779	18469321	1	147.098	4.93459	4384.92	147.098 (4.935-4384.922)	6.62052	3.35537	9.88567	6.621 (3.355-9.886)	TRUE	TRUE	TRUE	FALSE
larazotide	larazotide	0	1	62779	18469321	1	147.098	4.93459	4384.92	147.098 (4.935-4384.922)	6.62052	3.35537	9.88567	6.621 (3.355-9.886)	TRUE	TRUE	TRUE	FALSE
mikania spp	mikania spp	0	1	62779	18469321	1	147.098	4.93459	4384.92	147.098 (4.935-4384.922)	6.62052	3.35537	9.88567	6.621 (3.355-9.886)	TRUE	TRUE	TRUE	FALSE
phosphatidic acid	phosphatidic acid	0	1	62779	18469321	1	147.098	4.93459	4384.92	147.098 (4.935-4384.922)	6.62052	3.35537	9.88567	6.621 (3.355-9.886)	TRUE	TRUE	TRUE	FALSE
ftivazide	ftivazide	0	1	62779	18469321	1	147.098	4.93459	4384.92	147.098 (4.935-4384.922)	6.62052	3.35537	9.88567	6.621 (3.355-9.886)	TRUE	TRUE	TRUE	FALSE
medi0457	medi0457	0	1	62779	18469321	1	147.098	4.93459	4384.92	147.098 (4.935-4384.922)	6.62052	3.35537	9.88567	6.621 (3.355-9.886)	TRUE	TRUE	TRUE	FALSE
litsea spp	litsea spp	0	1	62779	18469321	1	147.098	4.93459	4384.92	147.098 (4.935-4384.922)	6.62052	3.35537	9.88567	6.621 (3.355-9.886)	TRUE	TRUE	TRUE	FALSE
parathiazine	parathiazine	0	1	62779	18469321	1	147.098	4.93459	4384.92	147.098 (4.935-4384.922)	6.62052	3.35537	9.88567	6.621 (3.355-9.886)	TRUE	TRUE	TRUE	FALSE
isodon spp	isodon spp	0	1	62779	18469321	1	147.098	4.93459	4384.92	147.098 (4.935-4384.922)	6.62052	3.35537	9.88567	6.621 (3.355-9.886)	TRUE	TRUE	TRUE	FALSE
remacemide	remacemide	0	1	62779	18469321	1	147.098	4.93459	4384.92	147.098 (4.935-4384.922)	6.62052	3.35537	9.88567	6.621 (3.355-9.886)	TRUE	TRUE	TRUE	FALSE
sulfamazone	sulfamazone	0	1	62779	18469321	1	147.098	4.93459	4384.92	147.098 (4.935-4384.922)	6.62052	3.35537	9.88567	6.621 (3.355-9.886)	TRUE	TRUE	TRUE	FALSE
indigo carmine	indigo carmine	0	1	62779	18469321	1	147.098	4.93459	4384.92	147.098 (4.935-4384.922)	6.62052	3.35537	9.88567	6.621 (3.355-9.886)	TRUE	TRUE	TRUE	FALSE
myrica spp	myrica spp	0	1	62779	18469321	1	147.098	4.93459	4384.92	147.098 (4.935-4384.922)	6.62052	3.35537	9.88567	6.621 (3.355-9.886)	TRUE	TRUE	TRUE	FALSE
parcetasal	parcetasal	0	1	62779	18469321	1	147.098	4.93459	4384.92	147.098 (4.935-4384.922)	6.62052	3.35537	9.88567	6.621 (3.355-9.886)	TRUE	TRUE	TRUE	FALSE
nitroxazepine	nitroxazepine	0	1	62779	18469321	1	147.098	4.93459	4384.92	147.098 (4.935-4384.922)	6.62052	3.35537	9.88567	6.621 (3.355-9.886)	TRUE	TRUE	TRUE	FALSE
ivuxolimab	ivuxolimab	0	1	62779	18469321	1	147.098	4.93459	4384.92	147.098 (4.935-4384.922)	6.62052	3.35537	9.88567	6.621 (3.355-9.886)	TRUE	TRUE	TRUE	FALSE
benzyl p phenol	benzyl p phenol	0	1	62779	18469321	1	147.098	4.93459	4384.92	147.098 (4.935-4384.922)	6.62052	3.35537	9.88567	6.621 (3.355-9.886)	TRUE	TRUE	TRUE	FALSE
rescinnamine	rescinnamine	0	1	62779	18469321	1	147.098	4.93459	4384.92	147.098 (4.935-4384.922)	6.62052	3.35537	9.88567	6.621 (3.355-9.886)	TRUE	TRUE	TRUE	FALSE
simfibrate	simfibrate	0	1	62779	18469321	1	147.098	4.93459	4384.92	147.098 (4.935-4384.922)	6.62052	3.35537	9.88567	6.621 (3.355-9.886)	TRUE	TRUE	TRUE	FALSE
linalool	linalool	0	1	62779	18469321	1	147.098	4.93459	4384.92	147.098 (4.935-4384.922)	6.62052	3.35537	9.88567	6.621 (3.355-9.886)	TRUE	TRUE	TRUE	FALSE
quinestradol	quinestradol	0	1	62779	18469321	1	147.098	4.93459	4384.92	147.098 (4.935-4384.922)	6.62052	3.35537	9.88567	6.621 (3.355-9.886)	TRUE	TRUE	TRUE	FALSE
metribolone	metribolone	0	1	62779	18469321	1	147.098	4.93459	4384.92	147.098 (4.935-4384.922)	6.62052	3.35537	9.88567	6.621 (3.355-9.886)	TRUE	TRUE	TRUE	FALSE
drisapersen	drisapersen	0	1	62779	18469321	1	147.098	4.93459	4384.92	147.098 (4.935-4384.922)	6.62052	3.35537	9.88567	6.621 (3.355-9.886)	TRUE	TRUE	TRUE	FALSE
laromustine	laromustine	0	1	62779	18469321	1	147.098	4.93459	4384.92	147.098 (4.935-4384.922)	6.62052	3.35537	9.88567	6.621 (3.355-9.886)	TRUE	TRUE	TRUE	FALSE
elenbecestat	elenbecestat	0	1	62779	18469321	1	147.098	4.93459	4384.92	147.098 (4.935-4384.922)	6.62052	3.35537	9.88567	6.621 (3.355-9.886)	TRUE	TRUE	TRUE	FALSE
etiroxate	etiroxate	0	1	62779	18469321	1	147.098	4.93459	4384.92	147.098 (4.935-4384.922)	6.62052	3.35537	9.88567	6.621 (3.355-9.886)	TRUE	TRUE	TRUE	FALSE
canerpaturev	canerpaturev	0	1	62779	18469321	1	147.098	4.93459	4384.92	147.098 (4.935-4384.922)	6.62052	3.35537	9.88567	6.621 (3.355-9.886)	TRUE	TRUE	TRUE	FALSE
iodine 131 i norcholesterol	iodine 131 i norcholesterol	0	1	62779	18469321	1	147.098	4.93459	4384.92	147.098 (4.935-4384.922)	6.62052	3.35537	9.88567	6.621 (3.355-9.886)	TRUE	TRUE	TRUE	FALSE
bezuclastinib	bezuclastinib	0	1	62779	18469321	1	147.098	4.93459	4384.92	147.098 (4.935-4384.922)	6.62052	3.35537	9.88567	6.621 (3.355-9.886)	TRUE	TRUE	TRUE	FALSE
cipemastat	cipemastat	0	1	62779	18469321	1	147.098	4.93459	4384.92	147.098 (4.935-4384.922)	6.62052	3.35537	9.88567	6.621 (3.355-9.886)	TRUE	TRUE	TRUE	FALSE
velusetrag	velusetrag	0	1	62779	18469321	1	147.098	4.93459	4384.92	147.098 (4.935-4384.922)	6.62052	3.35537	9.88567	6.621 (3.355-9.886)	TRUE	TRUE	TRUE	FALSE
pim 447	pim 447	0	1	62779	18469321	1	147.098	4.93459	4384.92	147.098 (4.935-4384.922)	6.62052	3.35537	9.88567	6.621 (3.355-9.886)	TRUE	TRUE	TRUE	FALSE
prostatilen	prostatilen	0	1	62779	18469321	1	147.098	4.93459	4384.92	147.098 (4.935-4384.922)	6.62052	3.35537	9.88567	6.621 (3.355-9.886)	TRUE	TRUE	TRUE	FALSE
exaprolol	exaprolol	0	1	62779	18469321	1	147.098	4.93459	4384.92	147.098 (4.935-4384.922)	6.62052	3.35537	9.88567	6.621 (3.355-9.886)	TRUE	TRUE	TRUE	FALSE
sulfoniazide	sulfoniazide	0	1	62779	18469321	1	147.098	4.93459	4384.92	147.098 (4.935-4384.922)	6.62052	3.35537	9.88567	6.621 (3.355-9.886)	TRUE	TRUE	TRUE	FALSE
penthienate	penthienate	0	1	62779	18469321	1	147.098	4.93459	4384.92	147.098 (4.935-4384.922)	6.62052	3.35537	9.88567	6.621 (3.355-9.886)	TRUE	TRUE	TRUE	FALSE
xinmailong	xinmailong	0	1	62779	18469321	1	147.098	4.93459	4384.92	147.098 (4.935-4384.922)	6.62052	3.35537	9.88567	6.621 (3.355-9.886)	TRUE	TRUE	TRUE	FALSE
gi 6301	gi 6301	0	1	62779	18469321	1	147.098	4.93459	4384.92	147.098 (4.935-4384.922)	6.62052	3.35537	9.88567	6.621 (3.355-9.886)	TRUE	TRUE	TRUE	FALSE
abrin	abrin	0	1	62779	18469321	1	147.098	4.93459	4384.92	147.098 (4.935-4384.922)	6.62052	3.35537	9.88567	6.621 (3.355-9.886)	TRUE	TRUE	TRUE	FALSE
glycerol dihydrogen phosphate disodium	glycerol dihydrogen phosphate disodium	0	1	62779	18469321	1	147.098	4.93459	4384.92	147.098 (4.935-4384.922)	6.62052	3.35537	9.88567	6.621 (3.355-9.886)	TRUE	TRUE	TRUE	FALSE
scleranthus spp	scleranthus spp	0	1	62779	18469321	1	147.098	4.93459	4384.92	147.098 (4.935-4384.922)	6.62052	3.35537	9.88567	6.621 (3.355-9.886)	TRUE	TRUE	TRUE	FALSE
tungsten	tungsten	0	1	62779	18469321	1	147.098	4.93459	4384.92	147.098 (4.935-4384.922)	6.62052	3.35537	9.88567	6.621 (3.355-9.886)	TRUE	TRUE	TRUE	FALSE
eptaplatin	eptaplatin	0	1	62779	18469321	1	147.098	4.93459	4384.92	147.098 (4.935-4384.922)	6.62052	3.35537	9.88567	6.621 (3.355-9.886)	TRUE	TRUE	TRUE	FALSE
medi7247	medi7247	0	1	62779	18469321	1	147.098	4.93459	4384.92	147.098 (4.935-4384.922)	6.62052	3.35537	9.88567	6.621 (3.355-9.886)	TRUE	TRUE	TRUE	FALSE
lablab spp	lablab spp	0	1	62779	18469321	1	147.098	4.93459	4384.92	147.098 (4.935-4384.922)	6.62052	3.35537	9.88567	6.621 (3.355-9.886)	TRUE	TRUE	TRUE	FALSE
dianexin	dianexin	0	1	62779	18469321	1	147.098	4.93459	4384.92	147.098 (4.935-4384.922)	6.62052	3.35537	9.88567	6.621 (3.355-9.886)	TRUE	TRUE	TRUE	FALSE
lupulin	lupulin	0	1	62779	18469321	1	147.098	4.93459	4384.92	147.098 (4.935-4384.922)	6.62052	3.35537	9.88567	6.621 (3.355-9.886)	TRUE	TRUE	TRUE	FALSE
wnt 973	wnt 973	0	1	62779	18469321	1	147.098	4.93459	4384.92	147.098 (4.935-4384.922)	6.62052	3.35537	9.88567	6.621 (3.355-9.886)	TRUE	TRUE	TRUE	FALSE
sinapis spp	sinapis spp	0	1	62779	18469321	1	147.098	4.93459	4384.92	147.098 (4.935-4384.922)	6.62052	3.35537	9.88567	6.621 (3.355-9.886)	TRUE	TRUE	TRUE	FALSE
adicillin	adicillin	0	1	62779	18469321	1	147.098	4.93459	4384.92	147.098 (4.935-4384.922)	6.62052	3.35537	9.88567	6.621 (3.355-9.886)	TRUE	TRUE	TRUE	FALSE
flutropium	flutropium	0	1	62779	18469321	1	147.098	4.93459	4384.92	147.098 (4.935-4384.922)	6.62052	3.35537	9.88567	6.621 (3.355-9.886)	TRUE	TRUE	TRUE	FALSE
omecamtiv mecarbil	omecamtiv mecarbil	0	1	62779	18469321	1	147.098	4.93459	4384.92	147.098 (4.935-4384.922)	6.62052	3.35537	9.88567	6.621 (3.355-9.886)	TRUE	TRUE	TRUE	FALSE
swietenia spp	swietenia spp	0	1	62779	18469321	1	147.098	4.93459	4384.92	147.098 (4.935-4384.922)	6.62052	3.35537	9.88567	6.621 (3.355-9.886)	TRUE	TRUE	TRUE	FALSE
succinylsulfathiazole	succinylsulfathiazole	0	1	62779	18469321	1	147.098	4.93459	4384.92	147.098 (4.935-4384.922)	6.62052	3.35537	9.88567	6.621 (3.355-9.886)	TRUE	TRUE	TRUE	FALSE
tonzonium	tonzonium	0	1	62779	18469321	1	147.098	4.93459	4384.92	147.098 (4.935-4384.922)	6.62052	3.35537	9.88567	6.621 (3.355-9.886)	TRUE	TRUE	TRUE	FALSE
cfi 400946	cfi 400946	0	1	62779	18469321	1	147.098	4.93459	4384.92	147.098 (4.935-4384.922)	6.62052	3.35537	9.88567	6.621 (3.355-9.886)	TRUE	TRUE	TRUE	FALSE
mavorixafor	mavorixafor	0	1	62779	18469321	1	147.098	4.93459	4384.92	147.098 (4.935-4384.922)	6.62052	3.35537	9.88567	6.621 (3.355-9.886)	TRUE	TRUE	TRUE	FALSE
mandragora spp	mandragora spp	0	1	62779	18469321	1	147.098	4.93459	4384.92	147.098 (4.935-4384.922)	6.62052	3.35537	9.88567	6.621 (3.355-9.886)	TRUE	TRUE	TRUE	FALSE
uterus	uterus	0	1	62779	18469321	1	147.098	4.93459	4384.92	147.098 (4.935-4384.922)	6.62052	3.35537	9.88567	6.621 (3.355-9.886)	TRUE	TRUE	TRUE	FALSE
kalmia spp	kalmia spp	0	1	62779	18469321	1	147.098	4.93459	4384.92	147.098 (4.935-4384.922)	6.62052	3.35537	9.88567	6.621 (3.355-9.886)	TRUE	TRUE	TRUE	FALSE
flt3 ligand	flt3 ligand	0	1	62779	18469321	1	147.098	4.93459	4384.92	147.098 (4.935-4384.922)	6.62052	3.35537	9.88567	6.621 (3.355-9.886)	TRUE	TRUE	TRUE	FALSE
viagenpumatucel l	viagenpumatucel l	0	1	62779	18469321	1	147.098	4.93459	4384.92	147.098 (4.935-4384.922)	6.62052	3.35537	9.88567	6.621 (3.355-9.886)	TRUE	TRUE	TRUE	FALSE
acutobin	acutobin	0	1	62779	18469321	1	147.098	4.93459	4384.92	147.098 (4.935-4384.922)	6.62052	3.35537	9.88567	6.621 (3.355-9.886)	TRUE	TRUE	TRUE	FALSE
tasidotin	tasidotin	0	1	62779	18469321	1	147.098	4.93459	4384.92	147.098 (4.935-4384.922)	6.62052	3.35537	9.88567	6.621 (3.355-9.886)	TRUE	TRUE	TRUE	FALSE
nelipepimut s	nelipepimut s	0	1	62779	18469321	1	147.098	4.93459	4384.92	147.098 (4.935-4384.922)	6.62052	3.35537	9.88567	6.621 (3.355-9.886)	TRUE	TRUE	TRUE	FALSE
baminercept	baminercept	0	1	62779	18469321	1	147.098	4.93459	4384.92	147.098 (4.935-4384.922)	6.62052	3.35537	9.88567	6.621 (3.355-9.886)	TRUE	TRUE	TRUE	FALSE
gossypium spp	gossypium spp	0	1	62779	18469321	1	147.098	4.93459	4384.92	147.098 (4.935-4384.922)	6.62052	3.35537	9.88567	6.621 (3.355-9.886)	TRUE	TRUE	TRUE	FALSE
zabofloxacin	zabofloxacin	0	1	62779	18469321	1	147.098	4.93459	4384.92	147.098 (4.935-4384.922)	6.62052	3.35537	9.88567	6.621 (3.355-9.886)	TRUE	TRUE	TRUE	FALSE
eltanexor	eltanexor	0	1	62779	18469321	1	147.098	4.93459	4384.92	147.098 (4.935-4384.922)	6.62052	3.35537	9.88567	6.621 (3.355-9.886)	TRUE	TRUE	TRUE	FALSE
linopirdine	linopirdine	0	1	62779	18469321	1	147.098	4.93459	4384.92	147.098 (4.935-4384.922)	6.62052	3.35537	9.88567	6.621 (3.355-9.886)	TRUE	TRUE	TRUE	FALSE
samarium sodium disulfosalicylate	samarium sodium disulfosalicylate	0	1	62779	18469321	1	147.098	4.93459	4384.92	147.098 (4.935-4384.922)	6.62052	3.35537	9.88567	6.621 (3.355-9.886)	TRUE	TRUE	TRUE	FALSE
trifluperidol	trifluperidol	0	1	62779	18469321	1	147.098	4.93459	4384.92	147.098 (4.935-4384.922)	6.62052	3.35537	9.88567	6.621 (3.355-9.886)	TRUE	TRUE	TRUE	FALSE
technetium tc 99m tiatide	technetium tc 99m tiatide	0	1	62779	18469321	1	147.098	4.93459	4384.92	147.098 (4.935-4384.922)	6.62052	3.35537	9.88567	6.621 (3.355-9.886)	TRUE	TRUE	TRUE	FALSE
flumethiazide	flumethiazide	0	1	62779	18469321	1	147.098	4.93459	4384.92	147.098 (4.935-4384.922)	6.62052	3.35537	9.88567	6.621 (3.355-9.886)	TRUE	TRUE	TRUE	FALSE
thymostimulin	thymostimulin	0	1	62779	18469321	1	147.098	4.93459	4384.92	147.098 (4.935-4384.922)	6.62052	3.35537	9.88567	6.621 (3.355-9.886)	TRUE	TRUE	TRUE	FALSE
citiolone	citiolone	0	1	62779	18469321	1	147.098	4.93459	4384.92	147.098 (4.935-4384.922)	6.62052	3.35537	9.88567	6.621 (3.355-9.886)	TRUE	TRUE	TRUE	FALSE
poly a poly u	poly a poly u	0	1	62779	18469321	1	147.098	4.93459	4384.92	147.098 (4.935-4384.922)	6.62052	3.35537	9.88567	6.621 (3.355-9.886)	TRUE	TRUE	TRUE	FALSE
staphylokinase	staphylokinase	0	1	62779	18469321	1	147.098	4.93459	4384.92	147.098 (4.935-4384.922)	6.62052	3.35537	9.88567	6.621 (3.355-9.886)	TRUE	TRUE	TRUE	FALSE
bunium spp	bunium spp	0	1	62779	18469321	1	147.098	4.93459	4384.92	147.098 (4.935-4384.922)	6.62052	3.35537	9.88567	6.621 (3.355-9.886)	TRUE	TRUE	TRUE	FALSE
seriphidium spp	seriphidium spp	0	1	62779	18469321	1	147.098	4.93459	4384.92	147.098 (4.935-4384.922)	6.62052	3.35537	9.88567	6.621 (3.355-9.886)	TRUE	TRUE	TRUE	FALSE
tasosartan	tasosartan	0	1	62779	18469321	1	147.098	4.93459	4384.92	147.098 (4.935-4384.922)	6.62052	3.35537	9.88567	6.621 (3.355-9.886)	TRUE	TRUE	TRUE	FALSE
cyc 116	cyc 116	0	1	62779	18469321	1	147.098	4.93459	4384.92	147.098 (4.935-4384.922)	6.62052	3.35537	9.88567	6.621 (3.355-9.886)	TRUE	TRUE	TRUE	FALSE
smallanthus spp	smallanthus spp	0	1	62779	18469321	1	147.098	4.93459	4384.92	147.098 (4.935-4384.922)	6.62052	3.35537	9.88567	6.621 (3.355-9.886)	TRUE	TRUE	TRUE	FALSE
cerdulatinib	cerdulatinib	0	1	62779	18469321	1	147.098	4.93459	4384.92	147.098 (4.935-4384.922)	6.62052	3.35537	9.88567	6.621 (3.355-9.886)	TRUE	TRUE	TRUE	FALSE
arginine oxoglurate	arginine oxoglurate	0	1	62779	18469321	1	147.098	4.93459	4384.92	147.098 (4.935-4384.922)	6.62052	3.35537	9.88567	6.621 (3.355-9.886)	TRUE	TRUE	TRUE	FALSE
baicalin	baicalin	0	1	62779	18469321	1	147.098	4.93459	4384.92	147.098 (4.935-4384.922)	6.62052	3.35537	9.88567	6.621 (3.355-9.886)	TRUE	TRUE	TRUE	FALSE
aethusa spp	aethusa spp	0	1	62779	18469321	1	147.098	4.93459	4384.92	147.098 (4.935-4384.922)	6.62052	3.35537	9.88567	6.621 (3.355-9.886)	TRUE	TRUE	TRUE	FALSE
ff 10501	ff 10501	0	1	62779	18469321	1	147.098	4.93459	4384.92	147.098 (4.935-4384.922)	6.62052	3.35537	9.88567	6.621 (3.355-9.886)	TRUE	TRUE	TRUE	FALSE
calluna spp	calluna spp	0	1	62779	18469321	1	147.098	4.93459	4384.92	147.098 (4.935-4384.922)	6.62052	3.35537	9.88567	6.621 (3.355-9.886)	TRUE	TRUE	TRUE	FALSE
polyvinox	polyvinox	0	1	62779	18469321	1	147.098	4.93459	4384.92	147.098 (4.935-4384.922)	6.62052	3.35537	9.88567	6.621 (3.355-9.886)	TRUE	TRUE	TRUE	FALSE
cicada slough	cicada slough	0	1	62779	18469321	1	147.098	4.93459	4384.92	147.098 (4.935-4384.922)	6.62052	3.35537	9.88567	6.621 (3.355-9.886)	TRUE	TRUE	TRUE	FALSE
paris spp	paris spp	0	1	62779	18469321	1	147.098	4.93459	4384.92	147.098 (4.935-4384.922)	6.62052	3.35537	9.88567	6.621 (3.355-9.886)	TRUE	TRUE	TRUE	FALSE
patrinia spp	patrinia spp	0	1	62779	18469321	1	147.098	4.93459	4384.92	147.098 (4.935-4384.922)	6.62052	3.35537	9.88567	6.621 (3.355-9.886)	TRUE	TRUE	TRUE	FALSE
sedum spp	sedum spp	0	1	62779	18469321	1	147.098	4.93459	4384.92	147.098 (4.935-4384.922)	6.62052	3.35537	9.88567	6.621 (3.355-9.886)	TRUE	TRUE	TRUE	FALSE
fosmetpantotenate	fosmetpantotenate	0	1	62779	18469321	1	147.098	4.93459	4384.92	147.098 (4.935-4384.922)	6.62052	3.35537	9.88567	6.621 (3.355-9.886)	TRUE	TRUE	TRUE	FALSE
relamorelin	relamorelin	0	1	62779	18469321	1	147.098	4.93459	4384.92	147.098 (4.935-4384.922)	6.62052	3.35537	9.88567	6.621 (3.355-9.886)	TRUE	TRUE	TRUE	FALSE
camphene	camphene	0	1	62779	18469321	1	147.098	4.93459	4384.92	147.098 (4.935-4384.922)	6.62052	3.35537	9.88567	6.621 (3.355-9.886)	TRUE	TRUE	TRUE	FALSE
menthone	menthone	0	1	62779	18469321	1	147.098	4.93459	4384.92	147.098 (4.935-4384.922)	6.62052	3.35537	9.88567	6.621 (3.355-9.886)	TRUE	TRUE	TRUE	FALSE
isobutylene	isobutylene	0	1	62779	18469321	1	147.098	4.93459	4384.92	147.098 (4.935-4384.922)	6.62052	3.35537	9.88567	6.621 (3.355-9.886)	TRUE	TRUE	TRUE	FALSE
talbutal	talbutal	0	1	62779	18469321	1	147.098	4.93459	4384.92	147.098 (4.935-4384.922)	6.62052	3.35537	9.88567	6.621 (3.355-9.886)	TRUE	TRUE	TRUE	FALSE
hypophysin	hypophysin	0	1	62779	18469321	1	147.098	4.93459	4384.92	147.098 (4.935-4384.922)	6.62052	3.35537	9.88567	6.621 (3.355-9.886)	TRUE	TRUE	TRUE	FALSE
sd 101	sd 101	0	1	62779	18469321	1	147.098	4.93459	4384.92	147.098 (4.935-4384.922)	6.62052	3.35537	9.88567	6.621 (3.355-9.886)	TRUE	TRUE	TRUE	FALSE
loxicodegol	loxicodegol	0	1	62779	18469321	1	147.098	4.93459	4384.92	147.098 (4.935-4384.922)	6.62052	3.35537	9.88567	6.621 (3.355-9.886)	TRUE	TRUE	TRUE	FALSE
polyoxyethylene oleyl ether	polyoxyethylene oleyl ether	0	1	62779	18469321	1	147.098	4.93459	4384.92	147.098 (4.935-4384.922)	6.62052	3.35537	9.88567	6.621 (3.355-9.886)	TRUE	TRUE	TRUE	FALSE
cinmetacin	cinmetacin	0	1	62779	18469321	1	147.098	4.93459	4384.92	147.098 (4.935-4384.922)	6.62052	3.35537	9.88567	6.621 (3.355-9.886)	TRUE	TRUE	TRUE	FALSE
numidargistat	numidargistat	0	1	62779	18469321	1	147.098	4.93459	4384.92	147.098 (4.935-4384.922)	6.62052	3.35537	9.88567	6.621 (3.355-9.886)	TRUE	TRUE	TRUE	FALSE
pepstatin	pepstatin	0	1	62779	18469321	1	147.098	4.93459	4384.92	147.098 (4.935-4384.922)	6.62052	3.35537	9.88567	6.621 (3.355-9.886)	TRUE	TRUE	TRUE	FALSE
autologous platelet derived growth factors	autologous platelet derived growth factors	0	1	62779	18469321	1	147.098	4.93459	4384.92	147.098 (4.935-4384.922)	6.62052	3.35537	9.88567	6.621 (3.355-9.886)	TRUE	TRUE	TRUE	FALSE
glipalamide	glipalamide	0	1	62779	18469321	1	147.098	4.93459	4384.92	147.098 (4.935-4384.922)	6.62052	3.35537	9.88567	6.621 (3.355-9.886)	TRUE	TRUE	TRUE	FALSE
mitoquinone	mitoquinone	0	1	62779	18469321	1	147.098	4.93459	4384.92	147.098 (4.935-4384.922)	6.62052	3.35537	9.88567	6.621 (3.355-9.886)	TRUE	TRUE	TRUE	FALSE
lutetium 177lu j591	lutetium 177lu j591	0	1	62779	18469321	1	147.098	4.93459	4384.92	147.098 (4.935-4384.922)	6.62052	3.35537	9.88567	6.621 (3.355-9.886)	TRUE	TRUE	TRUE	FALSE
dusquetide	dusquetide	0	1	62779	18469321	1	147.098	4.93459	4384.92	147.098 (4.935-4384.922)	6.62052	3.35537	9.88567	6.621 (3.355-9.886)	TRUE	TRUE	TRUE	FALSE
vocimagene amiretrorepvec	vocimagene amiretrorepvec	0	1	62779	18469321	1	147.098	4.93459	4384.92	147.098 (4.935-4384.922)	6.62052	3.35537	9.88567	6.621 (3.355-9.886)	TRUE	TRUE	TRUE	FALSE
brovanexine	brovanexine	0	1	62779	18469321	1	147.098	4.93459	4384.92	147.098 (4.935-4384.922)	6.62052	3.35537	9.88567	6.621 (3.355-9.886)	TRUE	TRUE	TRUE	FALSE
clopirac	clopirac	0	1	62779	18469321	1	147.098	4.93459	4384.92	147.098 (4.935-4384.922)	6.62052	3.35537	9.88567	6.621 (3.355-9.886)	TRUE	TRUE	TRUE	FALSE
mtl cebpa	mtl cebpa	0	1	62779	18469321	1	147.098	4.93459	4384.92	147.098 (4.935-4384.922)	6.62052	3.35537	9.88567	6.621 (3.355-9.886)	TRUE	TRUE	TRUE	FALSE
dexpramipexole	dexpramipexole	0	1	62779	18469321	1	147.098	4.93459	4384.92	147.098 (4.935-4384.922)	6.62052	3.35537	9.88567	6.621 (3.355-9.886)	TRUE	TRUE	TRUE	FALSE
guamecycline	guamecycline	0	1	62779	18469321	1	147.098	4.93459	4384.92	147.098 (4.935-4384.922)	6.62052	3.35537	9.88567	6.621 (3.355-9.886)	TRUE	TRUE	TRUE	FALSE
guanoxan	guanoxan	0	1	62779	18469321	1	147.098	4.93459	4384.92	147.098 (4.935-4384.922)	6.62052	3.35537	9.88567	6.621 (3.355-9.886)	TRUE	TRUE	TRUE	FALSE
poly carboxymethylglucose sulfate	poly carboxymethylglucose sulfate	0	1	62779	18469321	1	147.098	4.93459	4384.92	147.098 (4.935-4384.922)	6.62052	3.35537	9.88567	6.621 (3.355-9.886)	TRUE	TRUE	TRUE	FALSE
kagocel	kagocel	0	1	62779	18469321	1	147.098	4.93459	4384.92	147.098 (4.935-4384.922)	6.62052	3.35537	9.88567	6.621 (3.355-9.886)	TRUE	TRUE	TRUE	FALSE
agastache spp	agastache spp	0	1	62779	18469321	1	147.098	4.93459	4384.92	147.098 (4.935-4384.922)	6.62052	3.35537	9.88567	6.621 (3.355-9.886)	TRUE	TRUE	TRUE	FALSE
ethylhexylglycerin	ethylhexylglycerin	0	1	62779	18469321	1	147.098	4.93459	4384.92	147.098 (4.935-4384.922)	6.62052	3.35537	9.88567	6.621 (3.355-9.886)	TRUE	TRUE	TRUE	FALSE
ramatercept	ramatercept	0	1	62779	18469321	1	147.098	4.93459	4384.92	147.098 (4.935-4384.922)	6.62052	3.35537	9.88567	6.621 (3.355-9.886)	TRUE	TRUE	TRUE	FALSE
5 hydroxyanthranilic acid	5 hydroxyanthranilic acid	0	1	62779	18469321	1	147.098	4.93459	4384.92	147.098 (4.935-4384.922)	6.62052	3.35537	9.88567	6.621 (3.355-9.886)	TRUE	TRUE	TRUE	FALSE
tomivosertib	tomivosertib	0	1	62779	18469321	1	147.098	4.93459	4384.92	147.098 (4.935-4384.922)	6.62052	3.35537	9.88567	6.621 (3.355-9.886)	TRUE	TRUE	TRUE	FALSE
alrizomadlin	alrizomadlin	0	1	62779	18469321	1	147.098	4.93459	4384.92	147.098 (4.935-4384.922)	6.62052	3.35537	9.88567	6.621 (3.355-9.886)	TRUE	TRUE	TRUE	FALSE
hordenine	hordenine	0	1	62779	18469321	1	147.098	4.93459	4384.92	147.098 (4.935-4384.922)	6.62052	3.35537	9.88567	6.621 (3.355-9.886)	TRUE	TRUE	TRUE	FALSE
octodrine	octodrine	0	1	62779	18469321	1	147.098	4.93459	4384.92	147.098 (4.935-4384.922)	6.62052	3.35537	9.88567	6.621 (3.355-9.886)	TRUE	TRUE	TRUE	FALSE
intiquinatine	intiquinatine	0	1	62779	18469321	1	147.098	4.93459	4384.92	147.098 (4.935-4384.922)	6.62052	3.35537	9.88567	6.621 (3.355-9.886)	TRUE	TRUE	TRUE	FALSE
difetarsone	difetarsone	0	1	62779	18469321	1	147.098	4.93459	4384.92	147.098 (4.935-4384.922)	6.62052	3.35537	9.88567	6.621 (3.355-9.886)	TRUE	TRUE	TRUE	FALSE
baphicacanthus spp	baphicacanthus spp	0	1	62779	18469321	1	147.098	4.93459	4384.92	147.098 (4.935-4384.922)	6.62052	3.35537	9.88567	6.621 (3.355-9.886)	TRUE	TRUE	TRUE	FALSE
onosma spp	onosma spp	0	1	62779	18469321	1	147.098	4.93459	4384.92	147.098 (4.935-4384.922)	6.62052	3.35537	9.88567	6.621 (3.355-9.886)	TRUE	TRUE	TRUE	FALSE
tebotelimab	tebotelimab	0	1	62779	18469321	1	147.098	4.93459	4384.92	147.098 (4.935-4384.922)	6.62052	3.35537	9.88567	6.621 (3.355-9.886)	TRUE	TRUE	TRUE	FALSE
antrodia spp	antrodia spp	0	1	62779	18469321	1	147.098	4.93459	4384.92	147.098 (4.935-4384.922)	6.62052	3.35537	9.88567	6.621 (3.355-9.886)	TRUE	TRUE	TRUE	FALSE
salverine	salverine	0	1	62779	18469321	1	147.098	4.93459	4384.92	147.098 (4.935-4384.922)	6.62052	3.35537	9.88567	6.621 (3.355-9.886)	TRUE	TRUE	TRUE	FALSE
grapiprant	grapiprant	0	1	62779	18469321	1	147.098	4.93459	4384.92	147.098 (4.935-4384.922)	6.62052	3.35537	9.88567	6.621 (3.355-9.886)	TRUE	TRUE	TRUE	FALSE
avotermin	avotermin	0	1	62779	18469321	1	147.098	4.93459	4384.92	147.098 (4.935-4384.922)	6.62052	3.35537	9.88567	6.621 (3.355-9.886)	TRUE	TRUE	TRUE	FALSE
imaradenant	imaradenant	0	1	62779	18469321	1	147.098	4.93459	4384.92	147.098 (4.935-4384.922)	6.62052	3.35537	9.88567	6.621 (3.355-9.886)	TRUE	TRUE	TRUE	FALSE
callicarpa spp	callicarpa spp	0	1	62779	18469321	1	147.098	4.93459	4384.92	147.098 (4.935-4384.922)	6.62052	3.35537	9.88567	6.621 (3.355-9.886)	TRUE	TRUE	TRUE	FALSE
mapatumumab	mapatumumab	0	1	62779	18469321	1	147.098	4.93459	4384.92	147.098 (4.935-4384.922)	6.62052	3.35537	9.88567	6.621 (3.355-9.886)	TRUE	TRUE	TRUE	FALSE
glybuzole	glybuzole	0	1	62779	18469321	1	147.098	4.93459	4384.92	147.098 (4.935-4384.922)	6.62052	3.35537	9.88567	6.621 (3.355-9.886)	TRUE	TRUE	TRUE	FALSE
hydrilla spp	hydrilla spp	0	1	62779	18469321	1	147.098	4.93459	4384.92	147.098 (4.935-4384.922)	6.62052	3.35537	9.88567	6.621 (3.355-9.886)	TRUE	TRUE	TRUE	FALSE
okoubaka spp	okoubaka spp	0	1	62779	18469321	1	147.098	4.93459	4384.92	147.098 (4.935-4384.922)	6.62052	3.35537	9.88567	6.621 (3.355-9.886)	TRUE	TRUE	TRUE	FALSE
diaziquone	diaziquone	0	1	62779	18469321	1	147.098	4.93459	4384.92	147.098 (4.935-4384.922)	6.62052	3.35537	9.88567	6.621 (3.355-9.886)	TRUE	TRUE	TRUE	FALSE
serabelisib	serabelisib	0	1	62779	18469321	1	147.098	4.93459	4384.92	147.098 (4.935-4384.922)	6.62052	3.35537	9.88567	6.621 (3.355-9.886)	TRUE	TRUE	TRUE	FALSE
denintuzumab mafodotin	denintuzumab mafodotin	0	1	62779	18469321	1	147.098	4.93459	4384.92	147.098 (4.935-4384.922)	6.62052	3.35537	9.88567	6.621 (3.355-9.886)	TRUE	TRUE	TRUE	FALSE
firsocostat	firsocostat	0	1	62779	18469321	1	147.098	4.93459	4384.92	147.098 (4.935-4384.922)	6.62052	3.35537	9.88567	6.621 (3.355-9.886)	TRUE	TRUE	TRUE	FALSE
daxalipram	daxalipram	0	1	62779	18469321	1	147.098	4.93459	4384.92	147.098 (4.935-4384.922)	6.62052	3.35537	9.88567	6.621 (3.355-9.886)	TRUE	TRUE	TRUE	FALSE
sulfaphenazole	sulfaphenazole	0	1	62779	18469321	1	147.098	4.93459	4384.92	147.098 (4.935-4384.922)	6.62052	3.35537	9.88567	6.621 (3.355-9.886)	TRUE	TRUE	TRUE	FALSE
indium 111 in chloride	indium 111 in chloride	0	1	62779	18469321	1	147.098	4.93459	4384.92	147.098 (4.935-4384.922)	6.62052	3.35537	9.88567	6.621 (3.355-9.886)	TRUE	TRUE	TRUE	FALSE
sugemalimab	sugemalimab	0	1	62779	18469321	1	147.098	4.93459	4384.92	147.098 (4.935-4384.922)	6.62052	3.35537	9.88567	6.621 (3.355-9.886)	TRUE	TRUE	TRUE	FALSE
retifanlimab	retifanlimab	0	1	62779	18469321	1	147.098	4.93459	4384.92	147.098 (4.935-4384.922)	6.62052	3.35537	9.88567	6.621 (3.355-9.886)	TRUE	TRUE	TRUE	FALSE
r dihydrolipoic acid	r dihydrolipoic acid	0	1	62779	18469321	1	147.098	4.93459	4384.92	147.098 (4.935-4384.922)	6.62052	3.35537	9.88567	6.621 (3.355-9.886)	TRUE	TRUE	TRUE	FALSE
psidium spp	psidium spp	0	1	62779	18469321	1	147.098	4.93459	4384.92	147.098 (4.935-4384.922)	6.62052	3.35537	9.88567	6.621 (3.355-9.886)	TRUE	TRUE	TRUE	FALSE
choline stearate	choline stearate	0	1	62779	18469321	1	147.098	4.93459	4384.92	147.098 (4.935-4384.922)	6.62052	3.35537	9.88567	6.621 (3.355-9.886)	TRUE	TRUE	TRUE	FALSE
pramiconazole	pramiconazole	0	1	62779	18469321	1	147.098	4.93459	4384.92	147.098 (4.935-4384.922)	6.62052	3.35537	9.88567	6.621 (3.355-9.886)	TRUE	TRUE	TRUE	FALSE
sulfaproxyline	sulfaproxyline	0	1	62779	18469321	1	147.098	4.93459	4384.92	147.098 (4.935-4384.922)	6.62052	3.35537	9.88567	6.621 (3.355-9.886)	TRUE	TRUE	TRUE	FALSE
olanexidine	olanexidine	0	1	62779	18469321	1	147.098	4.93459	4384.92	147.098 (4.935-4384.922)	6.62052	3.35537	9.88567	6.621 (3.355-9.886)	TRUE	TRUE	TRUE	FALSE
eprodisate	eprodisate	0	1	62779	18469321	1	147.098	4.93459	4384.92	147.098 (4.935-4384.922)	6.62052	3.35537	9.88567	6.621 (3.355-9.886)	TRUE	TRUE	TRUE	FALSE
tumor necrosis factor receptor igg1	tumor necrosis factor receptor igg1	0	1	62779	18469321	1	147.098	4.93459	4384.92	147.098 (4.935-4384.922)	6.62052	3.35537	9.88567	6.621 (3.355-9.886)	TRUE	TRUE	TRUE	FALSE
sodium aurotiosulfate	sodium aurotiosulfate	0	1	62779	18469321	1	147.098	4.93459	4384.92	147.098 (4.935-4384.922)	6.62052	3.35537	9.88567	6.621 (3.355-9.886)	TRUE	TRUE	TRUE	FALSE
auricularia spp	auricularia spp	0	1	62779	18469321	1	147.098	4.93459	4384.92	147.098 (4.935-4384.922)	6.62052	3.35537	9.88567	6.621 (3.355-9.886)	TRUE	TRUE	TRUE	FALSE
anemone spp	anemone spp	0	1	62779	18469321	1	147.098	4.93459	4384.92	147.098 (4.935-4384.922)	6.62052	3.35537	9.88567	6.621 (3.355-9.886)	TRUE	TRUE	TRUE	FALSE
buffalo horn	buffalo horn	0	1	62779	18469321	1	147.098	4.93459	4384.92	147.098 (4.935-4384.922)	6.62052	3.35537	9.88567	6.621 (3.355-9.886)	TRUE	TRUE	TRUE	FALSE
daemonorops spp	daemonorops spp	0	1	62779	18469321	1	147.098	4.93459	4384.92	147.098 (4.935-4384.922)	6.62052	3.35537	9.88567	6.621 (3.355-9.886)	TRUE	TRUE	TRUE	FALSE
deinagkistrodon spp	deinagkistrodon spp	0	1	62779	18469321	1	147.098	4.93459	4384.92	147.098 (4.935-4384.922)	6.62052	3.35537	9.88567	6.621 (3.355-9.886)	TRUE	TRUE	TRUE	FALSE
lindera spp	lindera spp	0	1	62779	18469321	1	147.098	4.93459	4384.92	147.098 (4.935-4384.922)	6.62052	3.35537	9.88567	6.621 (3.355-9.886)	TRUE	TRUE	TRUE	FALSE
ptyas spp	ptyas spp	0	1	62779	18469321	1	147.098	4.93459	4384.92	147.098 (4.935-4384.922)	6.62052	3.35537	9.88567	6.621 (3.355-9.886)	TRUE	TRUE	TRUE	FALSE
vero	vero	0	1	62779	18469321	1	147.098	4.93459	4384.92	147.098 (4.935-4384.922)	6.62052	3.35537	9.88567	6.621 (3.355-9.886)	TRUE	TRUE	TRUE	FALSE
methylbenzethonium	methylbenzethonium	0	1	62779	18469321	1	147.098	4.93459	4384.92	147.098 (4.935-4384.922)	6.62052	3.35537	9.88567	6.621 (3.355-9.886)	TRUE	TRUE	TRUE	FALSE
prenalterol	prenalterol	0	1	62779	18469321	1	147.098	4.93459	4384.92	147.098 (4.935-4384.922)	6.62052	3.35537	9.88567	6.621 (3.355-9.886)	TRUE	TRUE	TRUE	FALSE
aster spp	aster spp	0	1	62779	18469321	1	147.098	4.93459	4384.92	147.098 (4.935-4384.922)	6.62052	3.35537	9.88567	6.621 (3.355-9.886)	TRUE	TRUE	TRUE	FALSE
mesulfen	mesulfen	0	1	62779	18469321	1	147.098	4.93459	4384.92	147.098 (4.935-4384.922)	6.62052	3.35537	9.88567	6.621 (3.355-9.886)	TRUE	TRUE	TRUE	FALSE
setoperone	setoperone	0	1	62779	18469321	1	147.098	4.93459	4384.92	147.098 (4.935-4384.922)	6.62052	3.35537	9.88567	6.621 (3.355-9.886)	TRUE	TRUE	TRUE	FALSE
brequinar	brequinar	0	1	62779	18469321	1	147.098	4.93459	4384.92	147.098 (4.935-4384.922)	6.62052	3.35537	9.88567	6.621 (3.355-9.886)	TRUE	TRUE	TRUE	FALSE
didecyldimethylammonium	didecyldimethylammonium	0	1	62779	18469321	1	147.098	4.93459	4384.92	147.098 (4.935-4384.922)	6.62052	3.35537	9.88567	6.621 (3.355-9.886)	TRUE	TRUE	TRUE	FALSE
sulfasuccinamide	sulfasuccinamide	0	1	62779	18469321	1	147.098	4.93459	4384.92	147.098 (4.935-4384.922)	6.62052	3.35537	9.88567	6.621 (3.355-9.886)	TRUE	TRUE	TRUE	FALSE
cd4 antibodies	cd4 antibodies	0	1	62779	18469321	1	147.098	4.93459	4384.92	147.098 (4.935-4384.922)	6.62052	3.35537	9.88567	6.621 (3.355-9.886)	TRUE	TRUE	TRUE	FALSE
histamin antibodies	histamin antibodies	0	1	62779	18469321	1	147.098	4.93459	4384.92	147.098 (4.935-4384.922)	6.62052	3.35537	9.88567	6.621 (3.355-9.886)	TRUE	TRUE	TRUE	FALSE
cytosine inosinate	cytosine inosinate	0	1	62779	18469321	1	147.098	4.93459	4384.92	147.098 (4.935-4384.922)	6.62052	3.35537	9.88567	6.621 (3.355-9.886)	TRUE	TRUE	TRUE	FALSE
ralaniten acetate	ralaniten acetate	0	1	62779	18469321	1	147.098	4.93459	4384.92	147.098 (4.935-4384.922)	6.62052	3.35537	9.88567	6.621 (3.355-9.886)	TRUE	TRUE	TRUE	FALSE
blumea spp	blumea spp	0	1	62779	18469321	1	147.098	4.93459	4384.92	147.098 (4.935-4384.922)	6.62052	3.35537	9.88567	6.621 (3.355-9.886)	TRUE	TRUE	TRUE	FALSE
indium 111 in oxyquinoline	indium 111 in oxyquinoline	0	1	62779	18469321	1	147.098	4.93459	4384.92	147.098 (4.935-4384.922)	6.62052	3.35537	9.88567	6.621 (3.355-9.886)	TRUE	TRUE	TRUE	FALSE
pfaffia spp	pfaffia spp	0	1	62779	18469321	1	147.098	4.93459	4384.92	147.098 (4.935-4384.922)	6.62052	3.35537	9.88567	6.621 (3.355-9.886)	TRUE	TRUE	TRUE	FALSE
indium 111 in ibritumomab tiuxetan	indium 111 in ibritumomab tiuxetan	0	1	62779	18469321	1	147.098	4.93459	4384.92	147.098 (4.935-4384.922)	6.62052	3.35537	9.88567	6.621 (3.355-9.886)	TRUE	TRUE	TRUE	FALSE
arsenic acid	arsenic acid	0	1	62779	18469321	1	147.098	4.93459	4384.92	147.098 (4.935-4384.922)	6.62052	3.35537	9.88567	6.621 (3.355-9.886)	TRUE	TRUE	TRUE	FALSE
mangiferin	mangiferin	0	1	62779	18469321	1	147.098	4.93459	4384.92	147.098 (4.935-4384.922)	6.62052	3.35537	9.88567	6.621 (3.355-9.886)	TRUE	TRUE	TRUE	FALSE
erica spp	erica spp	0	1	62779	18469321	1	147.098	4.93459	4384.92	147.098 (4.935-4384.922)	6.62052	3.35537	9.88567	6.621 (3.355-9.886)	TRUE	TRUE	TRUE	FALSE
gen 1046	gen 1046	0	1	62779	18469321	1	147.098	4.93459	4384.92	147.098 (4.935-4384.922)	6.62052	3.35537	9.88567	6.621 (3.355-9.886)	TRUE	TRUE	TRUE	FALSE
obidoxime	obidoxime	0	1	62779	18469321	1	147.098	4.93459	4384.92	147.098 (4.935-4384.922)	6.62052	3.35537	9.88567	6.621 (3.355-9.886)	TRUE	TRUE	TRUE	FALSE
mitolactol	mitolactol	0	1	62779	18469321	1	147.098	4.93459	4384.92	147.098 (4.935-4384.922)	6.62052	3.35537	9.88567	6.621 (3.355-9.886)	TRUE	TRUE	TRUE	FALSE
bi 853520	bi 853520	0	1	62779	18469321	1	147.098	4.93459	4384.92	147.098 (4.935-4384.922)	6.62052	3.35537	9.88567	6.621 (3.355-9.886)	TRUE	TRUE	TRUE	FALSE
rafigrelide	rafigrelide	0	1	62779	18469321	1	147.098	4.93459	4384.92	147.098 (4.935-4384.922)	6.62052	3.35537	9.88567	6.621 (3.355-9.886)	TRUE	TRUE	TRUE	FALSE
cicuta spp	cicuta spp	0	1	62779	18469321	1	147.098	4.93459	4384.92	147.098 (4.935-4384.922)	6.62052	3.35537	9.88567	6.621 (3.355-9.886)	TRUE	TRUE	TRUE	FALSE
oenanthe spp	oenanthe spp	0	1	62779	18469321	1	147.098	4.93459	4384.92	147.098 (4.935-4384.922)	6.62052	3.35537	9.88567	6.621 (3.355-9.886)	TRUE	TRUE	TRUE	FALSE
butoxycaine	butoxycaine	0	1	62779	18469321	1	147.098	4.93459	4384.92	147.098 (4.935-4384.922)	6.62052	3.35537	9.88567	6.621 (3.355-9.886)	TRUE	TRUE	TRUE	FALSE
amprolium	amprolium	0	1	62779	18469321	1	147.098	4.93459	4384.92	147.098 (4.935-4384.922)	6.62052	3.35537	9.88567	6.621 (3.355-9.886)	TRUE	TRUE	TRUE	FALSE
cilansetron	cilansetron	0	1	62779	18469321	1	147.098	4.93459	4384.92	147.098 (4.935-4384.922)	6.62052	3.35537	9.88567	6.621 (3.355-9.886)	TRUE	TRUE	TRUE	FALSE
dinatril cytridini triphosphatis	dinatril cytridini triphosphatis	0	1	62779	18469321	1	147.098	4.93459	4384.92	147.098 (4.935-4384.922)	6.62052	3.35537	9.88567	6.621 (3.355-9.886)	TRUE	TRUE	TRUE	FALSE
norcantharidin	norcantharidin	0	1	62779	18469321	1	147.098	4.93459	4384.92	147.098 (4.935-4384.922)	6.62052	3.35537	9.88567	6.621 (3.355-9.886)	TRUE	TRUE	TRUE	FALSE
gall bladder	gall bladder	0	1	62779	18469321	1	147.098	4.93459	4384.92	147.098 (4.935-4384.922)	6.62052	3.35537	9.88567	6.621 (3.355-9.886)	TRUE	TRUE	TRUE	FALSE
prexigebersen	prexigebersen	0	1	62779	18469321	1	147.098	4.93459	4384.92	147.098 (4.935-4384.922)	6.62052	3.35537	9.88567	6.621 (3.355-9.886)	TRUE	TRUE	TRUE	FALSE
gallium 68ga edotreotide	gallium 68ga edotreotide	0	1	62779	18469321	1	147.098	4.93459	4384.92	147.098 (4.935-4384.922)	6.62052	3.35537	9.88567	6.621 (3.355-9.886)	TRUE	TRUE	TRUE	FALSE
oxalobacter spp	oxalobacter spp	0	1	62779	18469321	1	147.098	4.93459	4384.92	147.098 (4.935-4384.922)	6.62052	3.35537	9.88567	6.621 (3.355-9.886)	TRUE	TRUE	TRUE	FALSE
serum equine	serum equine	0	1	62779	18469321	1	147.098	4.93459	4384.92	147.098 (4.935-4384.922)	6.62052	3.35537	9.88567	6.621 (3.355-9.886)	TRUE	TRUE	TRUE	FALSE
metampicillin	metampicillin	0	1	62779	18469321	1	147.098	4.93459	4384.92	147.098 (4.935-4384.922)	6.62052	3.35537	9.88567	6.621 (3.355-9.886)	TRUE	TRUE	TRUE	FALSE
gantenerumab	gantenerumab	0	1	62779	18469321	1	147.098	4.93459	4384.92	147.098 (4.935-4384.922)	6.62052	3.35537	9.88567	6.621 (3.355-9.886)	TRUE	TRUE	TRUE	FALSE
tti 621	tti 621	0	1	62779	18469321	1	147.098	4.93459	4384.92	147.098 (4.935-4384.922)	6.62052	3.35537	9.88567	6.621 (3.355-9.886)	TRUE	TRUE	TRUE	FALSE
lysimachia spp	lysimachia spp	0	1	62779	18469321	1	147.098	4.93459	4384.92	147.098 (4.935-4384.922)	6.62052	3.35537	9.88567	6.621 (3.355-9.886)	TRUE	TRUE	TRUE	FALSE
ravensara spp	ravensara spp	0	1	62779	18469321	1	147.098	4.93459	4384.92	147.098 (4.935-4384.922)	6.62052	3.35537	9.88567	6.621 (3.355-9.886)	TRUE	TRUE	TRUE	FALSE
naphthoquine	naphthoquine	0	1	62779	18469321	1	147.098	4.93459	4384.92	147.098 (4.935-4384.922)	6.62052	3.35537	9.88567	6.621 (3.355-9.886)	TRUE	TRUE	TRUE	FALSE
calteridol calcium	calteridol calcium	0	1	62779	18469321	1	147.098	4.93459	4384.92	147.098 (4.935-4384.922)	6.62052	3.35537	9.88567	6.621 (3.355-9.886)	TRUE	TRUE	TRUE	FALSE
adiantum spp	adiantum spp	0	1	62779	18469321	1	147.098	4.93459	4384.92	147.098 (4.935-4384.922)	6.62052	3.35537	9.88567	6.621 (3.355-9.886)	TRUE	TRUE	TRUE	FALSE
galeopsis spp	galeopsis spp	0	1	62779	18469321	1	147.098	4.93459	4384.92	147.098 (4.935-4384.922)	6.62052	3.35537	9.88567	6.621 (3.355-9.886)	TRUE	TRUE	TRUE	FALSE
robinia spp	robinia spp	0	1	62779	18469321	1	147.098	4.93459	4384.92	147.098 (4.935-4384.922)	6.62052	3.35537	9.88567	6.621 (3.355-9.886)	TRUE	TRUE	TRUE	FALSE
elsiglutide	elsiglutide	0	1	62779	18469321	1	147.098	4.93459	4384.92	147.098 (4.935-4384.922)	6.62052	3.35537	9.88567	6.621 (3.355-9.886)	TRUE	TRUE	TRUE	FALSE
amiloxate	amiloxate	0	1	62779	18469321	1	147.098	4.93459	4384.92	147.098 (4.935-4384.922)	6.62052	3.35537	9.88567	6.621 (3.355-9.886)	TRUE	TRUE	TRUE	FALSE
gueldenstaedtia spp	gueldenstaedtia spp	0	1	62779	18469321	1	147.098	4.93459	4384.92	147.098 (4.935-4384.922)	6.62052	3.35537	9.88567	6.621 (3.355-9.886)	TRUE	TRUE	TRUE	FALSE
dehydroandrographolide	dehydroandrographolide	0	1	62779	18469321	1	147.098	4.93459	4384.92	147.098 (4.935-4384.922)	6.62052	3.35537	9.88567	6.621 (3.355-9.886)	TRUE	TRUE	TRUE	FALSE
mercaptobenzothiazole	mercaptobenzothiazole	0	1	62779	18469321	1	147.098	4.93459	4384.92	147.098 (4.935-4384.922)	6.62052	3.35537	9.88567	6.621 (3.355-9.886)	TRUE	TRUE	TRUE	FALSE
rolitetracycline	rolitetracycline	0	1	62779	18469321	1	147.098	4.93459	4384.92	147.098 (4.935-4384.922)	6.62052	3.35537	9.88567	6.621 (3.355-9.886)	TRUE	TRUE	TRUE	FALSE
oliceridine	oliceridine	0	1	62779	18469321	1	147.098	4.93459	4384.92	147.098 (4.935-4384.922)	6.62052	3.35537	9.88567	6.621 (3.355-9.886)	TRUE	TRUE	TRUE	FALSE
santalum spp	santalum spp	0	1	62779	18469321	1	147.098	4.93459	4384.92	147.098 (4.935-4384.922)	6.62052	3.35537	9.88567	6.621 (3.355-9.886)	TRUE	TRUE	TRUE	FALSE
herpes simplex 2 vaccine	herpes simplex 2 vaccine	0	1	62779	18469321	1	147.098	4.93459	4384.92	147.098 (4.935-4384.922)	6.62052	3.35537	9.88567	6.621 (3.355-9.886)	TRUE	TRUE	TRUE	FALSE
bimoclomol	bimoclomol	0	1	62779	18469321	1	147.098	4.93459	4384.92	147.098 (4.935-4384.922)	6.62052	3.35537	9.88567	6.621 (3.355-9.886)	TRUE	TRUE	TRUE	FALSE
aristotelia spp	aristotelia spp	0	1	62779	18469321	1	147.098	4.93459	4384.92	147.098 (4.935-4384.922)	6.62052	3.35537	9.88567	6.621 (3.355-9.886)	TRUE	TRUE	TRUE	FALSE
l malic acid	l malic acid	0	1	62779	18469321	1	147.098	4.93459	4384.92	147.098 (4.935-4384.922)	6.62052	3.35537	9.88567	6.621 (3.355-9.886)	TRUE	TRUE	TRUE	FALSE
bunamiodyl	bunamiodyl	0	1	62779	18469321	1	147.098	4.93459	4384.92	147.098 (4.935-4384.922)	6.62052	3.35537	9.88567	6.621 (3.355-9.886)	TRUE	TRUE	TRUE	FALSE
glufosfamide	glufosfamide	0	1	62779	18469321	1	147.098	4.93459	4384.92	147.098 (4.935-4384.922)	6.62052	3.35537	9.88567	6.621 (3.355-9.886)	TRUE	TRUE	TRUE	FALSE
lead oleate	lead oleate	0	1	62779	18469321	1	147.098	4.93459	4384.92	147.098 (4.935-4384.922)	6.62052	3.35537	9.88567	6.621 (3.355-9.886)	TRUE	TRUE	TRUE	FALSE
phenbenzamine	phenbenzamine	0	1	62779	18469321	1	147.098	4.93459	4384.92	147.098 (4.935-4384.922)	6.62052	3.35537	9.88567	6.621 (3.355-9.886)	TRUE	TRUE	TRUE	FALSE
citarinostat	citarinostat	0	1	62779	18469321	1	147.098	4.93459	4384.92	147.098 (4.935-4384.922)	6.62052	3.35537	9.88567	6.621 (3.355-9.886)	TRUE	TRUE	TRUE	FALSE
exebacase	exebacase	0	1	62779	18469321	1	147.098	4.93459	4384.92	147.098 (4.935-4384.922)	6.62052	3.35537	9.88567	6.621 (3.355-9.886)	TRUE	TRUE	TRUE	FALSE
conyza spp	conyza spp	0	1	62779	18469321	1	147.098	4.93459	4384.92	147.098 (4.935-4384.922)	6.62052	3.35537	9.88567	6.621 (3.355-9.886)	TRUE	TRUE	TRUE	FALSE
autologous mesenchymal stem cells	autologous mesenchymal stem cells	0	1	62779	18469321	1	147.098	4.93459	4384.92	147.098 (4.935-4384.922)	6.62052	3.35537	9.88567	6.621 (3.355-9.886)	TRUE	TRUE	TRUE	FALSE
nitral	nitral	0	1	62779	18469321	1	147.098	4.93459	4384.92	147.098 (4.935-4384.922)	6.62052	3.35537	9.88567	6.621 (3.355-9.886)	TRUE	TRUE	TRUE	FALSE
beta subunit of insulin receptor antibodies	beta subunit of insulin receptor antibodies	0	1	62779	18469321	1	147.098	4.93459	4384.92	147.098 (4.935-4384.922)	6.62052	3.35537	9.88567	6.621 (3.355-9.886)	TRUE	TRUE	TRUE	FALSE
endothelial nitric oxide synthase antibody	endothelial nitric oxide synthase antibody	0	1	62779	18469321	1	147.098	4.93459	4384.92	147.098 (4.935-4384.922)	6.62052	3.35537	9.88567	6.621 (3.355-9.886)	TRUE	TRUE	TRUE	FALSE
hydroxystilbamidine	hydroxystilbamidine	0	1	62779	18469321	1	147.098	4.93459	4384.92	147.098 (4.935-4384.922)	6.62052	3.35537	9.88567	6.621 (3.355-9.886)	TRUE	TRUE	TRUE	FALSE
vicia spp	vicia spp	0	1	62779	18469321	1	147.098	4.93459	4384.92	147.098 (4.935-4384.922)	6.62052	3.35537	9.88567	6.621 (3.355-9.886)	TRUE	TRUE	TRUE	FALSE
oligomeric proanthocyanidin	oligomeric proanthocyanidin	0	1	62779	18469321	1	147.098	4.93459	4384.92	147.098 (4.935-4384.922)	6.62052	3.35537	9.88567	6.621 (3.355-9.886)	TRUE	TRUE	TRUE	FALSE
milciclib maleate	milciclib maleate	0	1	62779	18469321	1	147.098	4.93459	4384.92	147.098 (4.935-4384.922)	6.62052	3.35537	9.88567	6.621 (3.355-9.886)	TRUE	TRUE	TRUE	FALSE
isobornyl acetate	isobornyl acetate	0	1	62779	18469321	1	147.098	4.93459	4384.92	147.098 (4.935-4384.922)	6.62052	3.35537	9.88567	6.621 (3.355-9.886)	TRUE	TRUE	TRUE	FALSE
propyl gallate	propyl gallate	0	1	62779	18469321	1	147.098	4.93459	4384.92	147.098 (4.935-4384.922)	6.62052	3.35537	9.88567	6.621 (3.355-9.886)	TRUE	TRUE	TRUE	FALSE
mavrilimumab	mavrilimumab	0	1	62779	18469321	1	147.098	4.93459	4384.92	147.098 (4.935-4384.922)	6.62052	3.35537	9.88567	6.621 (3.355-9.886)	TRUE	TRUE	TRUE	FALSE
ammonium citrate	ammonium citrate	0	1	62779	18469321	1	147.098	4.93459	4384.92	147.098 (4.935-4384.922)	6.62052	3.35537	9.88567	6.621 (3.355-9.886)	TRUE	TRUE	TRUE	FALSE
2 aminoethyl dihydrogen phosphate calcium	2 aminoethyl dihydrogen phosphate calcium	0	1	62779	18469321	1	147.098	4.93459	4384.92	147.098 (4.935-4384.922)	6.62052	3.35537	9.88567	6.621 (3.355-9.886)	TRUE	TRUE	TRUE	FALSE
sprodiamide	sprodiamide	0	1	62779	18469321	1	147.098	4.93459	4384.92	147.098 (4.935-4384.922)	6.62052	3.35537	9.88567	6.621 (3.355-9.886)	TRUE	TRUE	TRUE	FALSE
bletilla spp	bletilla spp	0	1	62779	18469321	1	147.098	4.93459	4384.92	147.098 (4.935-4384.922)	6.62052	3.35537	9.88567	6.621 (3.355-9.886)	TRUE	TRUE	TRUE	FALSE
lenperone	lenperone	0	1	62779	18469321	1	147.098	4.93459	4384.92	147.098 (4.935-4384.922)	6.62052	3.35537	9.88567	6.621 (3.355-9.886)	TRUE	TRUE	TRUE	FALSE
taxillus spp	taxillus spp	0	1	62779	18469321	1	147.098	4.93459	4384.92	147.098 (4.935-4384.922)	6.62052	3.35537	9.88567	6.621 (3.355-9.886)	TRUE	TRUE	TRUE	FALSE
hypoxanthine	hypoxanthine	0	1	62779	18469321	1	147.098	4.93459	4384.92	147.098 (4.935-4384.922)	6.62052	3.35537	9.88567	6.621 (3.355-9.886)	TRUE	TRUE	TRUE	FALSE
exametazime	exametazime	0	1	62779	18469321	1	147.098	4.93459	4384.92	147.098 (4.935-4384.922)	6.62052	3.35537	9.88567	6.621 (3.355-9.886)	TRUE	TRUE	TRUE	FALSE
ginkgolide a	ginkgolide a	0	1	62779	18469321	1	147.098	4.93459	4384.92	147.098 (4.935-4384.922)	6.62052	3.35537	9.88567	6.621 (3.355-9.886)	TRUE	TRUE	TRUE	FALSE
ginkgolide b	ginkgolide b	0	1	62779	18469321	1	147.098	4.93459	4384.92	147.098 (4.935-4384.922)	6.62052	3.35537	9.88567	6.621 (3.355-9.886)	TRUE	TRUE	TRUE	FALSE
ginkgolide k	ginkgolide k	0	1	62779	18469321	1	147.098	4.93459	4384.92	147.098 (4.935-4384.922)	6.62052	3.35537	9.88567	6.621 (3.355-9.886)	TRUE	TRUE	TRUE	FALSE
azacytidine	azacytidine	0	1	62779	18469321	1	147.098	4.93459	4384.92	147.098 (4.935-4384.922)	6.62052	3.35537	9.88567	6.621 (3.355-9.886)	TRUE	TRUE	TRUE	FALSE
usnea spp	usnea spp	0	1	62779	18469321	1	147.098	4.93459	4384.92	147.098 (4.935-4384.922)	6.62052	3.35537	9.88567	6.621 (3.355-9.886)	TRUE	TRUE	TRUE	FALSE
salicylanilide	salicylanilide	0	1	62779	18469321	1	147.098	4.93459	4384.92	147.098 (4.935-4384.922)	6.62052	3.35537	9.88567	6.621 (3.355-9.886)	TRUE	TRUE	TRUE	FALSE
sorbinil	sorbinil	0	1	62779	18469321	1	147.098	4.93459	4384.92	147.098 (4.935-4384.922)	6.62052	3.35537	9.88567	6.621 (3.355-9.886)	TRUE	TRUE	TRUE	FALSE
propyliodone	propyliodone	0	1	62779	18469321	1	147.098	4.93459	4384.92	147.098 (4.935-4384.922)	6.62052	3.35537	9.88567	6.621 (3.355-9.886)	TRUE	TRUE	TRUE	FALSE
abies spp	abies spp	0	1	62779	18469321	1	147.098	4.93459	4384.92	147.098 (4.935-4384.922)	6.62052	3.35537	9.88567	6.621 (3.355-9.886)	TRUE	TRUE	TRUE	FALSE
pholedrine	pholedrine	0	1	62779	18469321	1	147.098	4.93459	4384.92	147.098 (4.935-4384.922)	6.62052	3.35537	9.88567	6.621 (3.355-9.886)	TRUE	TRUE	TRUE	FALSE
metrizoic acid	metrizoic acid	0	1	62779	18469321	1	147.098	4.93459	4384.92	147.098 (4.935-4384.922)	6.62052	3.35537	9.88567	6.621 (3.355-9.886)	TRUE	TRUE	TRUE	FALSE
sanguinarine	sanguinarine	0	1	62779	18469321	1	147.098	4.93459	4384.92	147.098 (4.935-4384.922)	6.62052	3.35537	9.88567	6.621 (3.355-9.886)	TRUE	TRUE	TRUE	FALSE
hydrargaphen	hydrargaphen	0	1	62779	18469321	1	147.098	4.93459	4384.92	147.098 (4.935-4384.922)	6.62052	3.35537	9.88567	6.621 (3.355-9.886)	TRUE	TRUE	TRUE	FALSE
onercept	onercept	0	1	62779	18469321	1	147.098	4.93459	4384.92	147.098 (4.935-4384.922)	6.62052	3.35537	9.88567	6.621 (3.355-9.886)	TRUE	TRUE	TRUE	FALSE
butacetin	butacetin	0	1	62779	18469321	1	147.098	4.93459	4384.92	147.098 (4.935-4384.922)	6.62052	3.35537	9.88567	6.621 (3.355-9.886)	TRUE	TRUE	TRUE	FALSE
hieracium spp	hieracium spp	0	1	62779	18469321	1	147.098	4.93459	4384.92	147.098 (4.935-4384.922)	6.62052	3.35537	9.88567	6.621 (3.355-9.886)	TRUE	TRUE	TRUE	FALSE
ditetraethylammonium phosphate	ditetraethylammonium phosphate	0	1	62779	18469321	1	147.098	4.93459	4384.92	147.098 (4.935-4384.922)	6.62052	3.35537	9.88567	6.621 (3.355-9.886)	TRUE	TRUE	TRUE	FALSE
cefoxazole	cefoxazole	0	1	62779	18469321	1	147.098	4.93459	4384.92	147.098 (4.935-4384.922)	6.62052	3.35537	9.88567	6.621 (3.355-9.886)	TRUE	TRUE	TRUE	FALSE
glucuronamide	glucuronamide	0	1	62779	18469321	1	147.098	4.93459	4384.92	147.098 (4.935-4384.922)	6.62052	3.35537	9.88567	6.621 (3.355-9.886)	TRUE	TRUE	TRUE	FALSE
tioclomarol	tioclomarol	0	1	62779	18469321	1	147.098	4.93459	4384.92	147.098 (4.935-4384.922)	6.62052	3.35537	9.88567	6.621 (3.355-9.886)	TRUE	TRUE	TRUE	FALSE
immunoglobulin anti tickborne encephalitis	immunoglobulin anti tickborne encephalitis	0	1	62779	18469321	1	147.098	4.93459	4384.92	147.098 (4.935-4384.922)	6.62052	3.35537	9.88567	6.621 (3.355-9.886)	TRUE	TRUE	TRUE	FALSE
1 naphthaleneacetic acid	1 naphthaleneacetic acid	0	1	62779	18469321	1	147.098	4.93459	4384.92	147.098 (4.935-4384.922)	6.62052	3.35537	9.88567	6.621 (3.355-9.886)	TRUE	TRUE	TRUE	FALSE
s 3304	s 3304	0	1	62779	18469321	1	147.098	4.93459	4384.92	147.098 (4.935-4384.922)	6.62052	3.35537	9.88567	6.621 (3.355-9.886)	TRUE	TRUE	TRUE	FALSE
haemolysed cattle blood extract	haemolysed cattle blood extract	0	1	62779	18469321	1	147.098	4.93459	4384.92	147.098 (4.935-4384.922)	6.62052	3.35537	9.88567	6.621 (3.355-9.886)	TRUE	TRUE	TRUE	FALSE
sasa spp	sasa spp	0	1	62779	18469321	1	147.098	4.93459	4384.92	147.098 (4.935-4384.922)	6.62052	3.35537	9.88567	6.621 (3.355-9.886)	TRUE	TRUE	TRUE	FALSE
cloridarol	cloridarol	0	1	62779	18469321	1	147.098	4.93459	4384.92	147.098 (4.935-4384.922)	6.62052	3.35537	9.88567	6.621 (3.355-9.886)	TRUE	TRUE	TRUE	FALSE
guabenxan	guabenxan	0	1	62779	18469321	1	147.098	4.93459	4384.92	147.098 (4.935-4384.922)	6.62052	3.35537	9.88567	6.621 (3.355-9.886)	TRUE	TRUE	TRUE	FALSE
suxibuzone	suxibuzone	0	1	62779	18469321	1	147.098	4.93459	4384.92	147.098 (4.935-4384.922)	6.62052	3.35537	9.88567	6.621 (3.355-9.886)	TRUE	TRUE	TRUE	FALSE
lactomicin	lactomicin	0	1	62779	18469321	1	147.098	4.93459	4384.92	147.098 (4.935-4384.922)	6.62052	3.35537	9.88567	6.621 (3.355-9.886)	TRUE	TRUE	TRUE	FALSE
bumadizone	bumadizone	0	1	62779	18469321	1	147.098	4.93459	4384.92	147.098 (4.935-4384.922)	6.62052	3.35537	9.88567	6.621 (3.355-9.886)	TRUE	TRUE	TRUE	FALSE
tertatolol	tertatolol	0	1	62779	18469321	1	147.098	4.93459	4384.92	147.098 (4.935-4384.922)	6.62052	3.35537	9.88567	6.621 (3.355-9.886)	TRUE	TRUE	TRUE	FALSE
aspoxicillin	aspoxicillin	0	1	62779	18469321	1	147.098	4.93459	4384.92	147.098 (4.935-4384.922)	6.62052	3.35537	9.88567	6.621 (3.355-9.886)	TRUE	TRUE	TRUE	FALSE
telenzepine	telenzepine	0	1	62779	18469321	1	147.098	4.93459	4384.92	147.098 (4.935-4384.922)	6.62052	3.35537	9.88567	6.621 (3.355-9.886)	TRUE	TRUE	TRUE	FALSE
tifacogin	tifacogin	0	1	62779	18469321	1	147.098	4.93459	4384.92	147.098 (4.935-4384.922)	6.62052	3.35537	9.88567	6.621 (3.355-9.886)	TRUE	TRUE	TRUE	FALSE
cloricromen	cloricromen	0	1	62779	18469321	1	147.098	4.93459	4384.92	147.098 (4.935-4384.922)	6.62052	3.35537	9.88567	6.621 (3.355-9.886)	TRUE	TRUE	TRUE	FALSE
flosequinan	flosequinan	0	1	62779	18469321	1	147.098	4.93459	4384.92	147.098 (4.935-4384.922)	6.62052	3.35537	9.88567	6.621 (3.355-9.886)	TRUE	TRUE	TRUE	FALSE
oxametacin	oxametacin	0	1	62779	18469321	1	147.098	4.93459	4384.92	147.098 (4.935-4384.922)	6.62052	3.35537	9.88567	6.621 (3.355-9.886)	TRUE	TRUE	TRUE	FALSE
spirilene	spirilene	0	1	62779	18469321	1	147.098	4.93459	4384.92	147.098 (4.935-4384.922)	6.62052	3.35537	9.88567	6.621 (3.355-9.886)	TRUE	TRUE	TRUE	FALSE
catharanthus	catharanthus	0	1	62779	18469321	1	147.098	4.93459	4384.92	147.098 (4.935-4384.922)	6.62052	3.35537	9.88567	6.621 (3.355-9.886)	TRUE	TRUE	TRUE	FALSE
tedisamil	tedisamil	0	1	62779	18469321	1	147.098	4.93459	4384.92	147.098 (4.935-4384.922)	6.62052	3.35537	9.88567	6.621 (3.355-9.886)	TRUE	TRUE	TRUE	FALSE
staphylococcus vaccine	staphylococcus vaccine	0	1	62779	18469321	1	147.098	4.93459	4384.92	147.098 (4.935-4384.922)	6.62052	3.35537	9.88567	6.621 (3.355-9.886)	TRUE	TRUE	TRUE	FALSE
deslorelin	deslorelin	0	1	62779	18469321	1	147.098	4.93459	4384.92	147.098 (4.935-4384.922)	6.62052	3.35537	9.88567	6.621 (3.355-9.886)	TRUE	TRUE	TRUE	FALSE
euonymus spp	euonymus spp	0	1	62779	18469321	1	147.098	4.93459	4384.92	147.098 (4.935-4384.922)	6.62052	3.35537	9.88567	6.621 (3.355-9.886)	TRUE	TRUE	TRUE	FALSE
repirinast	repirinast	0	1	62779	18469321	1	147.098	4.93459	4384.92	147.098 (4.935-4384.922)	6.62052	3.35537	9.88567	6.621 (3.355-9.886)	TRUE	TRUE	TRUE	FALSE
ciclofenazine	ciclofenazine	0	1	62779	18469321	1	147.098	4.93459	4384.92	147.098 (4.935-4384.922)	6.62052	3.35537	9.88567	6.621 (3.355-9.886)	TRUE	TRUE	TRUE	FALSE
coriolan	coriolan	0	1	62779	18469321	1	147.098	4.93459	4384.92	147.098 (4.935-4384.922)	6.62052	3.35537	9.88567	6.621 (3.355-9.886)	TRUE	TRUE	TRUE	FALSE
besipirdine	besipirdine	0	1	62779	18469321	1	147.098	4.93459	4384.92	147.098 (4.935-4384.922)	6.62052	3.35537	9.88567	6.621 (3.355-9.886)	TRUE	TRUE	TRUE	FALSE
indopine	indopine	0	1	62779	18469321	1	147.098	4.93459	4384.92	147.098 (4.935-4384.922)	6.62052	3.35537	9.88567	6.621 (3.355-9.886)	TRUE	TRUE	TRUE	FALSE
isoaminile	isoaminile	0	1	62779	18469321	1	147.098	4.93459	4384.92	147.098 (4.935-4384.922)	6.62052	3.35537	9.88567	6.621 (3.355-9.886)	TRUE	TRUE	TRUE	FALSE
viminol	viminol	0	1	62779	18469321	1	147.098	4.93459	4384.92	147.098 (4.935-4384.922)	6.62052	3.35537	9.88567	6.621 (3.355-9.886)	TRUE	TRUE	TRUE	FALSE
sutilains	sutilains	0	1	62779	18469321	1	147.098	4.93459	4384.92	147.098 (4.935-4384.922)	6.62052	3.35537	9.88567	6.621 (3.355-9.886)	TRUE	TRUE	TRUE	FALSE
dezinamide	dezinamide	0	1	62779	18469321	1	147.098	4.93459	4384.92	147.098 (4.935-4384.922)	6.62052	3.35537	9.88567	6.621 (3.355-9.886)	TRUE	TRUE	TRUE	FALSE
melagatran	melagatran	0	1	62779	18469321	1	147.098	4.93459	4384.92	147.098 (4.935-4384.922)	6.62052	3.35537	9.88567	6.621 (3.355-9.886)	TRUE	TRUE	TRUE	FALSE
androstenediol	androstenediol	0	1	62779	18469321	1	147.098	4.93459	4384.92	147.098 (4.935-4384.922)	6.62052	3.35537	9.88567	6.621 (3.355-9.886)	TRUE	TRUE	TRUE	FALSE
oxyfedrine	oxyfedrine	0	1	62779	18469321	1	147.098	4.93459	4384.92	147.098 (4.935-4384.922)	6.62052	3.35537	9.88567	6.621 (3.355-9.886)	TRUE	TRUE	TRUE	FALSE
tolufazepam	tolufazepam	0	1	62779	18469321	1	147.098	4.93459	4384.92	147.098 (4.935-4384.922)	6.62052	3.35537	9.88567	6.621 (3.355-9.886)	TRUE	TRUE	TRUE	FALSE
miproxifene	miproxifene	0	1	62779	18469321	1	147.098	4.93459	4384.92	147.098 (4.935-4384.922)	6.62052	3.35537	9.88567	6.621 (3.355-9.886)	TRUE	TRUE	TRUE	FALSE
caulophyllum	caulophyllum	0	1	62779	18469321	1	147.098	4.93459	4384.92	147.098 (4.935-4384.922)	6.62052	3.35537	9.88567	6.621 (3.355-9.886)	TRUE	TRUE	TRUE	FALSE
etidocaine	etidocaine	0	1	62779	18469321	1	147.098	4.93459	4384.92	147.098 (4.935-4384.922)	6.62052	3.35537	9.88567	6.621 (3.355-9.886)	TRUE	TRUE	TRUE	FALSE
phenylhydrazine	phenylhydrazine	0	1	62779	18469321	1	147.098	4.93459	4384.92	147.098 (4.935-4384.922)	6.62052	3.35537	9.88567	6.621 (3.355-9.886)	TRUE	TRUE	TRUE	FALSE
squill oxymel	squill oxymel	0	1	62779	18469321	1	147.098	4.93459	4384.92	147.098 (4.935-4384.922)	6.62052	3.35537	9.88567	6.621 (3.355-9.886)	TRUE	TRUE	TRUE	FALSE
rivoglitazone	rivoglitazone	0	1	62779	18469321	1	147.098	4.93459	4384.92	147.098 (4.935-4384.922)	6.62052	3.35537	9.88567	6.621 (3.355-9.886)	TRUE	TRUE	TRUE	FALSE
ferrosferric oxide	ferrosferric oxide	0	1	62779	18469321	1	147.098	4.93459	4384.92	147.098 (4.935-4384.922)	6.62052	3.35537	9.88567	6.621 (3.355-9.886)	TRUE	TRUE	TRUE	FALSE
candicidin	candicidin	0	1	62779	18469321	1	147.098	4.93459	4384.92	147.098 (4.935-4384.922)	6.62052	3.35537	9.88567	6.621 (3.355-9.886)	TRUE	TRUE	TRUE	FALSE
metesculetol	metesculetol	0	1	62779	18469321	1	147.098	4.93459	4384.92	147.098 (4.935-4384.922)	6.62052	3.35537	9.88567	6.621 (3.355-9.886)	TRUE	TRUE	TRUE	FALSE
iocarmic acid	iocarmic acid	0	1	62779	18469321	1	147.098	4.93459	4384.92	147.098 (4.935-4384.922)	6.62052	3.35537	9.88567	6.621 (3.355-9.886)	TRUE	TRUE	TRUE	FALSE
teclothiazide	teclothiazide	0	1	62779	18469321	1	147.098	4.93459	4384.92	147.098 (4.935-4384.922)	6.62052	3.35537	9.88567	6.621 (3.355-9.886)	TRUE	TRUE	TRUE	FALSE
eseridine	eseridine	0	1	62779	18469321	1	147.098	4.93459	4384.92	147.098 (4.935-4384.922)	6.62052	3.35537	9.88567	6.621 (3.355-9.886)	TRUE	TRUE	TRUE	FALSE
brecanavir	brecanavir	0	1	62779	18469321	1	147.098	4.93459	4384.92	147.098 (4.935-4384.922)	6.62052	3.35537	9.88567	6.621 (3.355-9.886)	TRUE	TRUE	TRUE	FALSE
narceine	narceine	0	1	62779	18469321	1	147.098	4.93459	4384.92	147.098 (4.935-4384.922)	6.62052	3.35537	9.88567	6.621 (3.355-9.886)	TRUE	TRUE	TRUE	FALSE
strontium acetate	strontium acetate	0	1	62779	18469321	1	147.098	4.93459	4384.92	147.098 (4.935-4384.922)	6.62052	3.35537	9.88567	6.621 (3.355-9.886)	TRUE	TRUE	TRUE	FALSE
sulforidazine	sulforidazine	0	1	62779	18469321	1	147.098	4.93459	4384.92	147.098 (4.935-4384.922)	6.62052	3.35537	9.88567	6.621 (3.355-9.886)	TRUE	TRUE	TRUE	FALSE
arzoxifene	arzoxifene	0	1	62779	18469321	1	147.098	4.93459	4384.92	147.098 (4.935-4384.922)	6.62052	3.35537	9.88567	6.621 (3.355-9.886)	TRUE	TRUE	TRUE	FALSE
ruboxistaurin	ruboxistaurin	0	1	62779	18469321	1	147.098	4.93459	4384.92	147.098 (4.935-4384.922)	6.62052	3.35537	9.88567	6.621 (3.355-9.886)	TRUE	TRUE	TRUE	FALSE
indalpine	indalpine	0	1	62779	18469321	1	147.098	4.93459	4384.92	147.098 (4.935-4384.922)	6.62052	3.35537	9.88567	6.621 (3.355-9.886)	TRUE	TRUE	TRUE	FALSE
sabatia spp	sabatia spp	0	1	62779	18469321	1	147.098	4.93459	4384.92	147.098 (4.935-4384.922)	6.62052	3.35537	9.88567	6.621 (3.355-9.886)	TRUE	TRUE	TRUE	FALSE
ardeparin	ardeparin	0	1	62779	18469321	1	147.098	4.93459	4384.92	147.098 (4.935-4384.922)	6.62052	3.35537	9.88567	6.621 (3.355-9.886)	TRUE	TRUE	TRUE	FALSE
betadex	betadex	0	1	62779	18469321	1	147.098	4.93459	4384.92	147.098 (4.935-4384.922)	6.62052	3.35537	9.88567	6.621 (3.355-9.886)	TRUE	TRUE	TRUE	FALSE
sauropus spp	sauropus spp	0	1	62779	18469321	1	147.098	4.93459	4384.92	147.098 (4.935-4384.922)	6.62052	3.35537	9.88567	6.621 (3.355-9.886)	TRUE	TRUE	TRUE	FALSE
2 amino 1 2 3 4 tetrahydrophtal 1 4 dione na	2 amino 1 2 3 4 tetrahydrophtal 1 4 dione na	0	1	62779	18469321	1	147.098	4.93459	4384.92	147.098 (4.935-4384.922)	6.62052	3.35537	9.88567	6.621 (3.355-9.886)	TRUE	TRUE	TRUE	FALSE
xaliproden	xaliproden	0	1	62779	18469321	1	147.098	4.93459	4384.92	147.098 (4.935-4384.922)	6.62052	3.35537	9.88567	6.621 (3.355-9.886)	TRUE	TRUE	TRUE	FALSE
saponaria spp	saponaria spp	0	1	62779	18469321	1	147.098	4.93459	4384.92	147.098 (4.935-4384.922)	6.62052	3.35537	9.88567	6.621 (3.355-9.886)	TRUE	TRUE	TRUE	FALSE
torcetrapib	torcetrapib	0	1	62779	18469321	1	147.098	4.93459	4384.92	147.098 (4.935-4384.922)	6.62052	3.35537	9.88567	6.621 (3.355-9.886)	TRUE	TRUE	TRUE	FALSE
bulaquine	bulaquine	0	1	62779	18469321	1	147.098	4.93459	4384.92	147.098 (4.935-4384.922)	6.62052	3.35537	9.88567	6.621 (3.355-9.886)	TRUE	TRUE	TRUE	FALSE
metamfepramone	metamfepramone	0	1	62779	18469321	1	147.098	4.93459	4384.92	147.098 (4.935-4384.922)	6.62052	3.35537	9.88567	6.621 (3.355-9.886)	TRUE	TRUE	TRUE	FALSE
rapacuronium bromide	rapacuronium bromide	0	1	62779	18469321	1	147.098	4.93459	4384.92	147.098 (4.935-4384.922)	6.62052	3.35537	9.88567	6.621 (3.355-9.886)	TRUE	TRUE	TRUE	FALSE
sizofiran	sizofiran	0	1	62779	18469321	1	147.098	4.93459	4384.92	147.098 (4.935-4384.922)	6.62052	3.35537	9.88567	6.621 (3.355-9.886)	TRUE	TRUE	TRUE	FALSE
visnadine	visnadine	0	1	62779	18469321	1	147.098	4.93459	4384.92	147.098 (4.935-4384.922)	6.62052	3.35537	9.88567	6.621 (3.355-9.886)	TRUE	TRUE	TRUE	FALSE
fencibutirol	fencibutirol	0	1	62779	18469321	1	147.098	4.93459	4384.92	147.098 (4.935-4384.922)	6.62052	3.35537	9.88567	6.621 (3.355-9.886)	TRUE	TRUE	TRUE	FALSE
fepradinol	fepradinol	0	1	62779	18469321	1	147.098	4.93459	4384.92	147.098 (4.935-4384.922)	6.62052	3.35537	9.88567	6.621 (3.355-9.886)	TRUE	TRUE	TRUE	FALSE
gluceptate	gluceptate	0	1	62779	18469321	1	147.098	4.93459	4384.92	147.098 (4.935-4384.922)	6.62052	3.35537	9.88567	6.621 (3.355-9.886)	TRUE	TRUE	TRUE	FALSE
propyromazine	propyromazine	0	1	62779	18469321	1	147.098	4.93459	4384.92	147.098 (4.935-4384.922)	6.62052	3.35537	9.88567	6.621 (3.355-9.886)	TRUE	TRUE	TRUE	FALSE
profadol	profadol	0	1	62779	18469321	1	147.098	4.93459	4384.92	147.098 (4.935-4384.922)	6.62052	3.35537	9.88567	6.621 (3.355-9.886)	TRUE	TRUE	TRUE	FALSE
eprozinol	eprozinol	0	1	62779	18469321	1	147.098	4.93459	4384.92	147.098 (4.935-4384.922)	6.62052	3.35537	9.88567	6.621 (3.355-9.886)	TRUE	TRUE	TRUE	FALSE
4 4 decamethylenedithio bis 1 methylpyridini	4 4 decamethylenedithio bis 1 methylpyridini	0	1	62779	18469321	1	147.098	4.93459	4384.92	147.098 (4.935-4384.922)	6.62052	3.35537	9.88567	6.621 (3.355-9.886)	TRUE	TRUE	TRUE	FALSE
volociximab	volociximab	0	1	62779	18469321	1	147.098	4.93459	4384.92	147.098 (4.935-4384.922)	6.62052	3.35537	9.88567	6.621 (3.355-9.886)	TRUE	TRUE	TRUE	FALSE
cadralazine	cadralazine	0	1	62779	18469321	1	147.098	4.93459	4384.92	147.098 (4.935-4384.922)	6.62052	3.35537	9.88567	6.621 (3.355-9.886)	TRUE	TRUE	TRUE	FALSE
triaziquone	triaziquone	0	1	62779	18469321	1	147.098	4.93459	4384.92	147.098 (4.935-4384.922)	6.62052	3.35537	9.88567	6.621 (3.355-9.886)	TRUE	TRUE	TRUE	FALSE
ethiazide	ethiazide	0	1	62779	18469321	1	147.098	4.93459	4384.92	147.098 (4.935-4384.922)	6.62052	3.35537	9.88567	6.621 (3.355-9.886)	TRUE	TRUE	TRUE	FALSE
flordipine	flordipine	0	1	62779	18469321	1	147.098	4.93459	4384.92	147.098 (4.935-4384.922)	6.62052	3.35537	9.88567	6.621 (3.355-9.886)	TRUE	TRUE	TRUE	FALSE
belotecan	belotecan	0	1	62779	18469321	1	147.098	4.93459	4384.92	147.098 (4.935-4384.922)	6.62052	3.35537	9.88567	6.621 (3.355-9.886)	TRUE	TRUE	TRUE	FALSE
denotivir	denotivir	0	1	62779	18469321	1	147.098	4.93459	4384.92	147.098 (4.935-4384.922)	6.62052	3.35537	9.88567	6.621 (3.355-9.886)	TRUE	TRUE	TRUE	FALSE
convolvulus spp	convolvulus spp	0	1	62779	18469321	1	147.098	4.93459	4384.92	147.098 (4.935-4384.922)	6.62052	3.35537	9.88567	6.621 (3.355-9.886)	TRUE	TRUE	TRUE	FALSE
flutroline	flutroline	0	1	62779	18469321	1	147.098	4.93459	4384.92	147.098 (4.935-4384.922)	6.62052	3.35537	9.88567	6.621 (3.355-9.886)	TRUE	TRUE	TRUE	FALSE
1018 iss	1018 iss	0	1	62779	18469321	1	147.098	4.93459	4384.92	147.098 (4.935-4384.922)	6.62052	3.35537	9.88567	6.621 (3.355-9.886)	TRUE	TRUE	TRUE	FALSE
technetium tc 99m teboroxime	technetium tc 99m teboroxime	0	1	62779	18469321	1	147.098	4.93459	4384.92	147.098 (4.935-4384.922)	6.62052	3.35537	9.88567	6.621 (3.355-9.886)	TRUE	TRUE	TRUE	FALSE
melarsoprol	melarsoprol	0	1	62779	18469321	1	147.098	4.93459	4384.92	147.098 (4.935-4384.922)	6.62052	3.35537	9.88567	6.621 (3.355-9.886)	TRUE	TRUE	TRUE	FALSE
benoxaprofen	benoxaprofen	0	1	62779	18469321	1	147.098	4.93459	4384.92	147.098 (4.935-4384.922)	6.62052	3.35537	9.88567	6.621 (3.355-9.886)	TRUE	TRUE	TRUE	FALSE
lactoserum	lactoserum	0	1	62779	18469321	1	147.098	4.93459	4384.92	147.098 (4.935-4384.922)	6.62052	3.35537	9.88567	6.621 (3.355-9.886)	TRUE	TRUE	TRUE	FALSE
diclofensine	diclofensine	0	1	62779	18469321	1	147.098	4.93459	4384.92	147.098 (4.935-4384.922)	6.62052	3.35537	9.88567	6.621 (3.355-9.886)	TRUE	TRUE	TRUE	FALSE
tridecanamine	tridecanamine	0	1	62779	18469321	1	147.098	4.93459	4384.92	147.098 (4.935-4384.922)	6.62052	3.35537	9.88567	6.621 (3.355-9.886)	TRUE	TRUE	TRUE	FALSE
dibotermin alfa	dibotermin alfa	0	1	62779	18469321	1	147.098	4.93459	4384.92	147.098 (4.935-4384.922)	6.62052	3.35537	9.88567	6.621 (3.355-9.886)	TRUE	TRUE	TRUE	FALSE
piprozolin	piprozolin	0	1	62779	18469321	1	147.098	4.93459	4384.92	147.098 (4.935-4384.922)	6.62052	3.35537	9.88567	6.621 (3.355-9.886)	TRUE	TRUE	TRUE	FALSE
terutroban	terutroban	0	1	62779	18469321	1	147.098	4.93459	4384.92	147.098 (4.935-4384.922)	6.62052	3.35537	9.88567	6.621 (3.355-9.886)	TRUE	TRUE	TRUE	FALSE
valnoctamide	valnoctamide	0	1	62779	18469321	1	147.098	4.93459	4384.92	147.098 (4.935-4384.922)	6.62052	3.35537	9.88567	6.621 (3.355-9.886)	TRUE	TRUE	TRUE	FALSE
merimepodib	merimepodib	0	1	62779	18469321	1	147.098	4.93459	4384.92	147.098 (4.935-4384.922)	6.62052	3.35537	9.88567	6.621 (3.355-9.886)	TRUE	TRUE	TRUE	FALSE
quillaja spp	quillaja spp	0	1	62779	18469321	1	147.098	4.93459	4384.92	147.098 (4.935-4384.922)	6.62052	3.35537	9.88567	6.621 (3.355-9.886)	TRUE	TRUE	TRUE	FALSE
climbazole	climbazole	0	1	62779	18469321	1	147.098	4.93459	4384.92	147.098 (4.935-4384.922)	6.62052	3.35537	9.88567	6.621 (3.355-9.886)	TRUE	TRUE	TRUE	FALSE
indisulam	indisulam	0	1	62779	18469321	1	147.098	4.93459	4384.92	147.098 (4.935-4384.922)	6.62052	3.35537	9.88567	6.621 (3.355-9.886)	TRUE	TRUE	TRUE	FALSE
orconazole	orconazole	0	1	62779	18469321	1	147.098	4.93459	4384.92	147.098 (4.935-4384.922)	6.62052	3.35537	9.88567	6.621 (3.355-9.886)	TRUE	TRUE	TRUE	FALSE
falimarev	falimarev	0	1	62779	18469321	1	147.098	4.93459	4384.92	147.098 (4.935-4384.922)	6.62052	3.35537	9.88567	6.621 (3.355-9.886)	TRUE	TRUE	TRUE	FALSE
inalimarev	inalimarev	0	1	62779	18469321	1	147.098	4.93459	4384.92	147.098 (4.935-4384.922)	6.62052	3.35537	9.88567	6.621 (3.355-9.886)	TRUE	TRUE	TRUE	FALSE
euryale spp	euryale spp	0	1	62779	18469321	1	147.098	4.93459	4384.92	147.098 (4.935-4384.922)	6.62052	3.35537	9.88567	6.621 (3.355-9.886)	TRUE	TRUE	TRUE	FALSE
glycocyamine	glycocyamine	0	1	62779	18469321	1	147.098	4.93459	4384.92	147.098 (4.935-4384.922)	6.62052	3.35537	9.88567	6.621 (3.355-9.886)	TRUE	TRUE	TRUE	FALSE
cinnamedrine	cinnamedrine	0	1	62779	18469321	1	147.098	4.93459	4384.92	147.098 (4.935-4384.922)	6.62052	3.35537	9.88567	6.621 (3.355-9.886)	TRUE	TRUE	TRUE	FALSE
toloconium	toloconium	0	1	62779	18469321	1	147.098	4.93459	4384.92	147.098 (4.935-4384.922)	6.62052	3.35537	9.88567	6.621 (3.355-9.886)	TRUE	TRUE	TRUE	FALSE
gitaloxin	gitaloxin	0	1	62779	18469321	1	147.098	4.93459	4384.92	147.098 (4.935-4384.922)	6.62052	3.35537	9.88567	6.621 (3.355-9.886)	TRUE	TRUE	TRUE	FALSE
artenimol	artenimol	0	1	62779	18469321	1	147.098	4.93459	4384.92	147.098 (4.935-4384.922)	6.62052	3.35537	9.88567	6.621 (3.355-9.886)	TRUE	TRUE	TRUE	FALSE
methylthiouracil	methylthiouracil	0	1	62779	18469321	1	147.098	4.93459	4384.92	147.098 (4.935-4384.922)	6.62052	3.35537	9.88567	6.621 (3.355-9.886)	TRUE	TRUE	TRUE	FALSE
tumor necrosis factor alpha	tumor necrosis factor alpha	0	1	62779	18469321	1	147.098	4.93459	4384.92	147.098 (4.935-4384.922)	6.62052	3.35537	9.88567	6.621 (3.355-9.886)	TRUE	TRUE	TRUE	FALSE
zimeldine	zimeldine	0	1	62779	18469321	1	147.098	4.93459	4384.92	147.098 (4.935-4384.922)	6.62052	3.35537	9.88567	6.621 (3.355-9.886)	TRUE	TRUE	TRUE	FALSE
morclofone	morclofone	0	1	62779	18469321	1	147.098	4.93459	4384.92	147.098 (4.935-4384.922)	6.62052	3.35537	9.88567	6.621 (3.355-9.886)	TRUE	TRUE	TRUE	FALSE
dimestrol	dimestrol	0	1	62779	18469321	1	147.098	4.93459	4384.92	147.098 (4.935-4384.922)	6.62052	3.35537	9.88567	6.621 (3.355-9.886)	TRUE	TRUE	TRUE	FALSE
etybenzatropine	etybenzatropine	0	1	62779	18469321	1	147.098	4.93459	4384.92	147.098 (4.935-4384.922)	6.62052	3.35537	9.88567	6.621 (3.355-9.886)	TRUE	TRUE	TRUE	FALSE
amtolmetin guacil	amtolmetin guacil	0	1	62779	18469321	1	147.098	4.93459	4384.92	147.098 (4.935-4384.922)	6.62052	3.35537	9.88567	6.621 (3.355-9.886)	TRUE	TRUE	TRUE	FALSE
avasimibe	avasimibe	0	1	62779	18469321	1	147.098	4.93459	4384.92	147.098 (4.935-4384.922)	6.62052	3.35537	9.88567	6.621 (3.355-9.886)	TRUE	TRUE	TRUE	FALSE
nialamide	nialamide	0	1	62779	18469321	1	147.098	4.93459	4384.92	147.098 (4.935-4384.922)	6.62052	3.35537	9.88567	6.621 (3.355-9.886)	TRUE	TRUE	TRUE	FALSE
taspoglutide	taspoglutide	0	1	62779	18469321	1	147.098	4.93459	4384.92	147.098 (4.935-4384.922)	6.62052	3.35537	9.88567	6.621 (3.355-9.886)	TRUE	TRUE	TRUE	FALSE
carbon tetrachloride	carbon tetrachloride	0	1	62779	18469321	1	147.098	4.93459	4384.92	147.098 (4.935-4384.922)	6.62052	3.35537	9.88567	6.621 (3.355-9.886)	TRUE	TRUE	TRUE	FALSE
methiodal	methiodal	0	1	62779	18469321	1	147.098	4.93459	4384.92	147.098 (4.935-4384.922)	6.62052	3.35537	9.88567	6.621 (3.355-9.886)	TRUE	TRUE	TRUE	FALSE
n butyl alcohol	n butyl alcohol	0	1	62779	18469321	1	147.098	4.93459	4384.92	147.098 (4.935-4384.922)	6.62052	3.35537	9.88567	6.621 (3.355-9.886)	TRUE	TRUE	TRUE	FALSE
p pentyl m cresol	p pentyl m cresol	0	1	62779	18469321	1	147.098	4.93459	4384.92	147.098 (4.935-4384.922)	6.62052	3.35537	9.88567	6.621 (3.355-9.886)	TRUE	TRUE	TRUE	FALSE
silver acetate	silver acetate	0	1	62779	18469321	1	147.098	4.93459	4384.92	147.098 (4.935-4384.922)	6.62052	3.35537	9.88567	6.621 (3.355-9.886)	TRUE	TRUE	TRUE	FALSE
cicloxilic acid	cicloxilic acid	0	1	62779	18469321	1	147.098	4.93459	4384.92	147.098 (4.935-4384.922)	6.62052	3.35537	9.88567	6.621 (3.355-9.886)	TRUE	TRUE	TRUE	FALSE
rimiterol	rimiterol	0	1	62779	18469321	1	147.098	4.93459	4384.92	147.098 (4.935-4384.922)	6.62052	3.35537	9.88567	6.621 (3.355-9.886)	TRUE	TRUE	TRUE	FALSE
bms 833923	bms 833923	0	1	62779	18469321	1	147.098	4.93459	4384.92	147.098 (4.935-4384.922)	6.62052	3.35537	9.88567	6.621 (3.355-9.886)	TRUE	TRUE	TRUE	FALSE
brostallicin	brostallicin	0	1	62779	18469321	1	147.098	4.93459	4384.92	147.098 (4.935-4384.922)	6.62052	3.35537	9.88567	6.621 (3.355-9.886)	TRUE	TRUE	TRUE	FALSE
glyoxal	glyoxal	0	1	62779	18469321	1	147.098	4.93459	4384.92	147.098 (4.935-4384.922)	6.62052	3.35537	9.88567	6.621 (3.355-9.886)	TRUE	TRUE	TRUE	FALSE
telatinib	telatinib	0	1	62779	18469321	1	147.098	4.93459	4384.92	147.098 (4.935-4384.922)	6.62052	3.35537	9.88567	6.621 (3.355-9.886)	TRUE	TRUE	TRUE	FALSE
dimethoxanate	dimethoxanate	0	1	62779	18469321	1	147.098	4.93459	4384.92	147.098 (4.935-4384.922)	6.62052	3.35537	9.88567	6.621 (3.355-9.886)	TRUE	TRUE	TRUE	FALSE
aptiganel	aptiganel	0	1	62779	18469321	1	147.098	4.93459	4384.92	147.098 (4.935-4384.922)	6.62052	3.35537	9.88567	6.621 (3.355-9.886)	TRUE	TRUE	TRUE	FALSE
technetium tc 99m disofenin	technetium tc 99m disofenin	0	1	62779	18469321	1	147.098	4.93459	4384.92	147.098 (4.935-4384.922)	6.62052	3.35537	9.88567	6.621 (3.355-9.886)	TRUE	TRUE	TRUE	FALSE
mersalyl	mersalyl	0	1	62779	18469321	1	147.098	4.93459	4384.92	147.098 (4.935-4384.922)	6.62052	3.35537	9.88567	6.621 (3.355-9.886)	TRUE	TRUE	TRUE	FALSE
flupamesone	flupamesone	0	1	62779	18469321	1	147.098	4.93459	4384.92	147.098 (4.935-4384.922)	6.62052	3.35537	9.88567	6.621 (3.355-9.886)	TRUE	TRUE	TRUE	FALSE
propanidid	propanidid	0	1	62779	18469321	1	147.098	4.93459	4384.92	147.098 (4.935-4384.922)	6.62052	3.35537	9.88567	6.621 (3.355-9.886)	TRUE	TRUE	TRUE	FALSE
merphalan	merphalan	0	1	62779	18469321	1	147.098	4.93459	4384.92	147.098 (4.935-4384.922)	6.62052	3.35537	9.88567	6.621 (3.355-9.886)	TRUE	TRUE	TRUE	FALSE
rosaniline	rosaniline	0	1	62779	18469321	1	147.098	4.93459	4384.92	147.098 (4.935-4384.922)	6.62052	3.35537	9.88567	6.621 (3.355-9.886)	TRUE	TRUE	TRUE	FALSE
endralazine	endralazine	0	1	62779	18469321	1	147.098	4.93459	4384.92	147.098 (4.935-4384.922)	6.62052	3.35537	9.88567	6.621 (3.355-9.886)	TRUE	TRUE	TRUE	FALSE
exifone	exifone	0	1	62779	18469321	1	147.098	4.93459	4384.92	147.098 (4.935-4384.922)	6.62052	3.35537	9.88567	6.621 (3.355-9.886)	TRUE	TRUE	TRUE	FALSE
muplestim	muplestim	0	1	62779	18469321	1	147.098	4.93459	4384.92	147.098 (4.935-4384.922)	6.62052	3.35537	9.88567	6.621 (3.355-9.886)	TRUE	TRUE	TRUE	FALSE
larrea spp	larrea spp	0	1	62779	18469321	1	147.098	4.93459	4384.92	147.098 (4.935-4384.922)	6.62052	3.35537	9.88567	6.621 (3.355-9.886)	TRUE	TRUE	TRUE	FALSE
tofenacin	tofenacin	0	1	62779	18469321	1	147.098	4.93459	4384.92	147.098 (4.935-4384.922)	6.62052	3.35537	9.88567	6.621 (3.355-9.886)	TRUE	TRUE	TRUE	FALSE
oxidronic acid	oxidronic acid	0	1	62779	18469321	1	147.098	4.93459	4384.92	147.098 (4.935-4384.922)	6.62052	3.35537	9.88567	6.621 (3.355-9.886)	TRUE	TRUE	TRUE	FALSE
haloprogin	haloprogin	0	1	62779	18469321	1	147.098	4.93459	4384.92	147.098 (4.935-4384.922)	6.62052	3.35537	9.88567	6.621 (3.355-9.886)	TRUE	TRUE	TRUE	FALSE
aurantiin	aurantiin	0	1	62779	18469321	1	147.098	4.93459	4384.92	147.098 (4.935-4384.922)	6.62052	3.35537	9.88567	6.621 (3.355-9.886)	TRUE	TRUE	TRUE	FALSE
metopon	metopon	0	1	62779	18469321	1	147.098	4.93459	4384.92	147.098 (4.935-4384.922)	6.62052	3.35537	9.88567	6.621 (3.355-9.886)	TRUE	TRUE	TRUE	FALSE
octamylamine	octamylamine	0	1	62779	18469321	1	147.098	4.93459	4384.92	147.098 (4.935-4384.922)	6.62052	3.35537	9.88567	6.621 (3.355-9.886)	TRUE	TRUE	TRUE	FALSE
tideglusib	tideglusib	0	1	62779	18469321	1	147.098	4.93459	4384.92	147.098 (4.935-4384.922)	6.62052	3.35537	9.88567	6.621 (3.355-9.886)	TRUE	TRUE	TRUE	FALSE
methacrylic acid	methacrylic acid	0	1	62779	18469321	1	147.098	4.93459	4384.92	147.098 (4.935-4384.922)	6.62052	3.35537	9.88567	6.621 (3.355-9.886)	TRUE	TRUE	TRUE	FALSE
thiobutabarbital	thiobutabarbital	0	1	62779	18469321	1	147.098	4.93459	4384.92	147.098 (4.935-4384.922)	6.62052	3.35537	9.88567	6.621 (3.355-9.886)	TRUE	TRUE	TRUE	FALSE
tolciclate	tolciclate	0	1	62779	18469321	1	147.098	4.93459	4384.92	147.098 (4.935-4384.922)	6.62052	3.35537	9.88567	6.621 (3.355-9.886)	TRUE	TRUE	TRUE	FALSE
vein	vein	0	1	62779	18469321	1	147.098	4.93459	4384.92	147.098 (4.935-4384.922)	6.62052	3.35537	9.88567	6.621 (3.355-9.886)	TRUE	TRUE	TRUE	FALSE
stilbamidine	stilbamidine	0	1	62779	18469321	1	147.098	4.93459	4384.92	147.098 (4.935-4384.922)	6.62052	3.35537	9.88567	6.621 (3.355-9.886)	TRUE	TRUE	TRUE	FALSE
etodroxizine	etodroxizine	0	1	62779	18469321	1	147.098	4.93459	4384.92	147.098 (4.935-4384.922)	6.62052	3.35537	9.88567	6.621 (3.355-9.886)	TRUE	TRUE	TRUE	FALSE
pentagastrin	pentagastrin	0	1	62779	18469321	1	147.098	4.93459	4384.92	147.098 (4.935-4384.922)	6.62052	3.35537	9.88567	6.621 (3.355-9.886)	TRUE	TRUE	TRUE	FALSE
pirlindole	pirlindole	0	1	62779	18469321	1	147.098	4.93459	4384.92	147.098 (4.935-4384.922)	6.62052	3.35537	9.88567	6.621 (3.355-9.886)	TRUE	TRUE	TRUE	FALSE
visilizumab	visilizumab	0	1	62779	18469321	1	147.098	4.93459	4384.92	147.098 (4.935-4384.922)	6.62052	3.35537	9.88567	6.621 (3.355-9.886)	TRUE	TRUE	TRUE	FALSE
methocidin	methocidin	0	1	62779	18469321	1	147.098	4.93459	4384.92	147.098 (4.935-4384.922)	6.62052	3.35537	9.88567	6.621 (3.355-9.886)	TRUE	TRUE	TRUE	FALSE
quinaprilat	quinaprilat	0	1	62779	18469321	1	147.098	4.93459	4384.92	147.098 (4.935-4384.922)	6.62052	3.35537	9.88567	6.621 (3.355-9.886)	TRUE	TRUE	TRUE	FALSE
tolonium	tolonium	0	1	62779	18469321	1	147.098	4.93459	4384.92	147.098 (4.935-4384.922)	6.62052	3.35537	9.88567	6.621 (3.355-9.886)	TRUE	TRUE	TRUE	FALSE
ethadione	ethadione	0	1	62779	18469321	1	147.098	4.93459	4384.92	147.098 (4.935-4384.922)	6.62052	3.35537	9.88567	6.621 (3.355-9.886)	TRUE	TRUE	TRUE	FALSE
tetridamine	tetridamine	0	1	62779	18469321	1	147.098	4.93459	4384.92	147.098 (4.935-4384.922)	6.62052	3.35537	9.88567	6.621 (3.355-9.886)	TRUE	TRUE	TRUE	FALSE
tiocarlide	tiocarlide	0	1	62779	18469321	1	147.098	4.93459	4384.92	147.098 (4.935-4384.922)	6.62052	3.35537	9.88567	6.621 (3.355-9.886)	TRUE	TRUE	TRUE	FALSE
glehnia spp	glehnia spp	0	1	62779	18469321	1	147.098	4.93459	4384.92	147.098 (4.935-4384.922)	6.62052	3.35537	9.88567	6.621 (3.355-9.886)	TRUE	TRUE	TRUE	FALSE
monoctanoin	monoctanoin	0	1	62779	18469321	1	147.098	4.93459	4384.92	147.098 (4.935-4384.922)	6.62052	3.35537	9.88567	6.621 (3.355-9.886)	TRUE	TRUE	TRUE	FALSE
pipethiadene	pipethiadene	0	1	62779	18469321	1	147.098	4.93459	4384.92	147.098 (4.935-4384.922)	6.62052	3.35537	9.88567	6.621 (3.355-9.886)	TRUE	TRUE	TRUE	FALSE
flanvotumab	flanvotumab	0	1	62779	18469321	1	147.098	4.93459	4384.92	147.098 (4.935-4384.922)	6.62052	3.35537	9.88567	6.621 (3.355-9.886)	TRUE	TRUE	TRUE	FALSE
mepixanox	mepixanox	0	1	62779	18469321	1	147.098	4.93459	4384.92	147.098 (4.935-4384.922)	6.62052	3.35537	9.88567	6.621 (3.355-9.886)	TRUE	TRUE	TRUE	FALSE
avagacestat	avagacestat	0	1	62779	18469321	1	147.098	4.93459	4384.92	147.098 (4.935-4384.922)	6.62052	3.35537	9.88567	6.621 (3.355-9.886)	TRUE	TRUE	TRUE	FALSE
denagliptin	denagliptin	0	1	62779	18469321	1	147.098	4.93459	4384.92	147.098 (4.935-4384.922)	6.62052	3.35537	9.88567	6.621 (3.355-9.886)	TRUE	TRUE	TRUE	FALSE
amiflamine	amiflamine	0	1	62779	18469321	1	147.098	4.93459	4384.92	147.098 (4.935-4384.922)	6.62052	3.35537	9.88567	6.621 (3.355-9.886)	TRUE	TRUE	TRUE	FALSE
tauroselcholic acid	tauroselcholic acid	0	1	62779	18469321	1	147.098	4.93459	4384.92	147.098 (4.935-4384.922)	6.62052	3.35537	9.88567	6.621 (3.355-9.886)	TRUE	TRUE	TRUE	FALSE
[truncated: 4,344 more rows]

## Sheet: TABLE_S7_A10
Drug	drug_key	A	B	n_case	n_noncase	n_exposed	ROR	CI_LOW	CI_HIGH	ROR_disp	IC	IC_025	IC_975	IC_disp	signal_ror	signal_ic	signal_both	is_top50
adalimumab	adalimumab	10866	688077	62779	18469321	698943	5.40902	5.29759	5.5228	5.409 (5.298-5.523)	2.19833	2.16875	2.22791	2.198 (2.169-2.228)	TRUE	TRUE	TRUE	TRUE
paracetamol	paracetamol	4872	961290	62779	18469321	966162	1.53235	1.48809	1.57793	1.532 (1.488-1.578)	0.574169	0.532016	0.616322	0.574 (0.532-0.616)	TRUE	TRUE	TRUE	TRUE
prednisone	prednisone	3780	480166	62779	18469321	483946	2.40031	2.32237	2.48086	2.400 (2.322-2.481)	1.20554	1.15801	1.25307	1.206 (1.158-1.253)	TRUE	TRUE	TRUE	TRUE
acetylsalicylic acid	acetylsalicylic acid	3194	817867	62779	18469321	821061	1.1569	1.11636	1.19891	1.157 (1.116-1.199)	0.19995	0.148568	0.251332	0.200 (0.149-0.251)	TRUE	TRUE	TRUE	TRUE
pantoprazole	pantoprazole	2995	351915	62779	18469321	354910	2.57911	2.4858	2.67593	2.579 (2.486-2.676)	1.3172	1.26411	1.3703	1.317 (1.264-1.370)	TRUE	TRUE	TRUE	TRUE
calcium	calcium	2851	442640	62779	18469321	445491	1.93746	1.8658	2.01187	1.937 (1.866-2.012)	0.918198	0.86389	0.972506	0.918 (0.864-0.973)	TRUE	TRUE	TRUE	TRUE
infliximab	infliximab	2756	223487	62779	18469321	226243	3.74863	3.60738	3.89542	3.749 (3.607-3.895)	1.84684	1.79149	1.90219	1.847 (1.791-1.902)	TRUE	TRUE	TRUE	TRUE
magnesium	magnesium	2729	372014	62779	18469321	374743	2.21078	2.12728	2.29755	2.211 (2.127-2.298)	1.10462	1.04914	1.1601	1.105 (1.049-1.160)	TRUE	TRUE	TRUE	TRUE
omeprazole	omeprazole	2720	450511	62779	18469321	453231	1.81139	1.74291	1.88256	1.811 (1.743-1.883)	0.825511	0.769977	0.881044	0.826 (0.770-0.881)	TRUE	TRUE	TRUE	TRUE
levothyroxine	levothyroxine	2477	540077	62779	18469321	542554	1.36364	1.30982	1.41968	1.364 (1.310-1.420)	0.431031	0.372986	0.489076	0.431 (0.373-0.489)	TRUE	TRUE	TRUE	TRUE
bevacizumab	bevacizumab	2428	113543	62779	18469321	115971	6.50394	6.24276	6.77605	6.504 (6.243-6.776)	2.6282	2.56914	2.68726	2.628 (2.569-2.687)	TRUE	TRUE	TRUE	TRUE
oxycodone	oxycodone	2361	432016	62779	18469321	434377	1.63155	1.56566	1.70023	1.632 (1.566-1.700)	0.682681	0.623256	0.742107	0.683 (0.623-0.742)	TRUE	TRUE	TRUE	TRUE
amlodipine	amlodipine	2297	450548	62779	18469321	452845	1.51886	1.45673	1.58365	1.519 (1.457-1.584)	0.582982	0.522775	0.643189	0.583 (0.523-0.643)	TRUE	TRUE	TRUE	TRUE
dexamethasone	dexamethasone	2244	336405	62779	18469321	338649	1.99812	1.91541	2.0844	1.998 (1.915-2.084)	0.968543	0.907609	1.02948	0.969 (0.908-1.029)	TRUE	TRUE	TRUE	TRUE
potassium	potassium	2203	244973	62779	18469321	247176	2.7055	2.59241	2.82352	2.706 (2.592-2.824)	1.3962	1.33465	1.45775	1.396 (1.335-1.458)	TRUE	TRUE	TRUE	TRUE
methotrexate	methotrexate	2122	474872	62779	18469321	476994	1.32564	1.26936	1.38442	1.326 (1.269-1.384)	0.393754	0.331217	0.456291	0.394 (0.331-0.456)	TRUE	TRUE	TRUE	TRUE
ondansetron	ondansetron	2114	186034	62779	18469321	188148	3.42475	3.27862	3.57739	3.425 (3.279-3.577)	1.7304	1.66755	1.79326	1.730 (1.668-1.793)	TRUE	TRUE	TRUE	TRUE
furosemide	furosemide	2082	402915	62779	18469321	404997	1.53805	1.47215	1.60691	1.538 (1.472-1.607)	0.602371	0.539235	0.665507	0.602 (0.539-0.666)	TRUE	TRUE	TRUE	TRUE
vitamin b12	vitamin b12	1966	206370	62779	18469321	208336	2.86096	2.73473	2.99301	2.861 (2.735-2.993)	1.4787	1.41365	1.54374	1.479 (1.414-1.544)	TRUE	TRUE	TRUE	TRUE
atorvastatin	atorvastatin	1814	485855	62779	18469321	487669	1.10135	1.051	1.1541	1.101 (1.051-1.154)	0.135688	0.0682376	0.203139	0.136 (0.068-0.203)	TRUE	TRUE	TRUE	TRUE
vitamin d3	vitamin d3	1783	306881	62779	18469321	308664	1.73003	1.65023	1.81369	1.730 (1.650-1.814)	0.770696	0.70261	0.838781	0.771 (0.703-0.839)	TRUE	TRUE	TRUE	TRUE
vitamin b9	vitamin b9	1777	297044	62779	18469321	298821	1.7821	1.69976	1.86843	1.782 (1.700-1.868)	0.812591	0.744388	0.880794	0.813 (0.744-0.881)	TRUE	TRUE	TRUE	TRUE
fluorouracil	fluorouracil	1767	87145	62779	18469321	88912	6.10908	5.82415	6.40795	6.109 (5.824-6.408)	2.55326	2.48441	2.62211	2.553 (2.484-2.622)	TRUE	TRUE	TRUE	TRUE
sodium chloride	sodium chloride	1732	278635	62779	18469321	280367	1.85224	1.7656	1.94313	1.852 (1.766-1.943)	0.867572	0.798505	0.936638	0.868 (0.799-0.937)	TRUE	TRUE	TRUE	TRUE
iron	iron	1730	211518	62779	18469321	213248	2.44607	2.33148	2.56629	2.446 (2.331-2.566)	1.26069	1.19152	1.32986	1.261 (1.192-1.330)	TRUE	TRUE	TRUE	TRUE
clozapine	clozapine	1719	121890	62779	18469321	123609	4.23766	4.03799	4.4472	4.238 (4.038-4.447)	2.03823	1.96865	2.10781	2.038 (1.969-2.108)	TRUE	TRUE	TRUE	TRUE
metoprolol	metoprolol	1711	373581	62779	18469321	375292	1.35715	1.29335	1.4241	1.357 (1.293-1.424)	0.429288	0.359865	0.498711	0.429 (0.360-0.499)	TRUE	TRUE	TRUE	TRUE
macrogol	macrogol	1682	151392	62779	18469321	153074	3.33104	3.17268	3.4973	3.331 (3.173-3.497)	1.69841	1.62819	1.76863	1.698 (1.628-1.769)	TRUE	TRUE	TRUE	TRUE
morphine	morphine	1667	216617	62779	18469321	218284	2.2985	2.18894	2.41354	2.298 (2.189-2.414)	1.17353	1.10311	1.24394	1.174 (1.103-1.244)	TRUE	TRUE	TRUE	TRUE
vitamins unspecified	vitamins unspecified	1631	287098	62779	18469321	288729	1.68923	1.60795	1.77462	1.689 (1.608-1.775)	0.738542	0.667444	0.809639	0.739 (0.667-0.810)	TRUE	TRUE	TRUE	TRUE
azathioprine	azathioprine	1609	81193	62779	18469321	82802	5.95712	5.66671	6.26242	5.957 (5.667-6.262)	2.52092	2.44887	2.59296	2.521 (2.449-2.593)	TRUE	TRUE	TRUE	TRUE
vitamin d unspecified	vitamin d unspecified	1604	253991	62779	18469321	255595	1.8804	1.78917	1.97627	1.880 (1.789-1.976)	0.890329	0.818629	0.962029	0.890 (0.819-0.962)	TRUE	TRUE	TRUE	TRUE
vedolizumab	vedolizumab	1582	63659	62779	18469321	65241	7.47426	7.10608	7.86151	7.474 (7.106-7.862)	2.84039	2.76758	2.9132	2.840 (2.768-2.913)	TRUE	TRUE	TRUE	TRUE
salbutamol	salbutamol	1554	394997	62779	18469321	396551	1.16142	1.10429	1.22151	1.161 (1.104-1.222)	0.211028	0.138296	0.28376	0.211 (0.138-0.284)	TRUE	TRUE	TRUE	TRUE
gabapentin	gabapentin	1528	337598	62779	18469321	339126	1.33983	1.27337	1.40976	1.340 (1.273-1.410)	0.412385	0.339031	0.485739	0.412 (0.339-0.486)	TRUE	TRUE	TRUE	TRUE
oxaliplatin	oxaliplatin	1524	76267	62779	18469321	77791	6.00013	5.69995	6.31611	6.000 (5.700-6.316)	2.53272	2.45874	2.60671	2.533 (2.459-2.607)	TRUE	TRUE	TRUE	TRUE
capecitabine	capecitabine	1510	90512	62779	18469321	92022	5.00435	4.75328	5.26868	5.004 (4.753-5.269)	2.27705	2.20284	2.35125	2.277 (2.203-2.351)	TRUE	TRUE	TRUE	TRUE
hydrochlorothiazide	hydrochlorothiazide	1484	319372	62779	18469321	320856	1.3759	1.30669	1.44878	1.376 (1.307-1.449)	0.450155	0.375743	0.524566	0.450 (0.376-0.525)	TRUE	TRUE	TRUE	TRUE
lorazepam	lorazepam	1413	179384	62779	18469321	180797	2.3477	2.22664	2.47535	2.348 (2.227-2.475)	1.20702	1.13069	1.28336	1.207 (1.131-1.283)	TRUE	TRUE	TRUE	TRUE
tramadol	tramadol	1399	238278	62779	18469321	239677	1.74389	1.65362	1.83908	1.744 (1.654-1.839)	0.78595	0.709318	0.862582	0.786 (0.709-0.863)	TRUE	TRUE	TRUE	TRUE
loperamide	loperamide	1345	77206	62779	18469321	78551	5.21548	4.93891	5.50753	5.215 (4.939-5.508)	2.33857	2.26002	2.41712	2.339 (2.260-2.417)	TRUE	TRUE	TRUE	TRUE
doxorubicin	doxorubicin	1339	120647	62779	18469321	121986	3.3145	3.13888	3.49994	3.314 (3.139-3.500)	1.69712	1.61863	1.77561	1.697 (1.619-1.776)	TRUE	TRUE	TRUE	TRUE
prednisolone	prednisolone	1330	202964	62779	18469321	204294	1.94791	1.8446	2.05702	1.948 (1.845-2.057)	0.943476	0.8649	1.02205	0.943 (0.865-1.022)	TRUE	TRUE	TRUE	TRUE
paclitaxel	paclitaxel	1309	107579	62779	18469321	108888	3.63465	3.43989	3.84044	3.635 (3.440-3.840)	1.82832	1.74892	1.90773	1.828 (1.749-1.908)	TRUE	TRUE	TRUE	TRUE
lisinopril	lisinopril	1309	321333	62779	18469321	322642	1.20268	1.13848	1.2705	1.203 (1.138-1.270)	0.26125	0.182154	0.340347	0.261 (0.182-0.340)	TRUE	TRUE	TRUE	TRUE
folinic acid	folinic acid	1279	59850	62779	18469321	61129	6.39694	6.04886	6.76506	6.397 (6.049-6.765)	2.62779	2.54714	2.70845	2.628 (2.547-2.708)	TRUE	TRUE	TRUE	TRUE
esomeprazole	esomeprazole	1267	247132	62779	18469321	248399	1.51876	1.43638	1.60586	1.519 (1.436-1.606)	0.591511	0.5111	0.671921	0.592 (0.511-0.672)	TRUE	TRUE	TRUE	TRUE
metformin	metformin	1554	490228	62779	18469321	491782	0.930876	0.885099	0.979021	0.931 (0.885-0.979)	-0.0994834	-0.172189	-0.0267783	-0.099 (-0.172--0.027)	FALSE	FALSE	FALSE	TRUE
insulin	insulin	1355	505462	62779	18469321	506817	0.783993	0.742853	0.827412	0.784 (0.743-0.827)	-0.340487	-0.418205	-0.262768	-0.340 (-0.418--0.263)	FALSE	FALSE	FALSE	TRUE
fluticasone	fluticasone	1296	369546	62779	18469321	370842	1.03242	0.977057	1.09091	1.032 (0.977-1.091)	0.0459928	-0.033469	0.125455	0.046 (-0.033-0.125)	FALSE	FALSE	FALSE	TRUE
carboplatin	carboplatin	1287	115027	62779	18469321	116314	3.33963	3.1593	3.53024	3.340 (3.159-3.530)	1.70871	1.62868	1.78874	1.709 (1.629-1.789)	TRUE	TRUE	TRUE	FALSE
budesonide	budesonide	1251	179520	62779	18469321	180771	2.07148	1.95834	2.19116	2.071 (1.958-2.191)	1.03168	0.950698	1.11267	1.032 (0.951-1.113)	TRUE	TRUE	TRUE	FALSE
mesalazine	mesalazine	1243	73310	62779	18469321	74553	5.06877	4.78976	5.36403	5.069 (4.790-5.364)	2.30024	2.21861	2.38186	2.300 (2.219-2.382)	TRUE	TRUE	TRUE	FALSE
hydrocodone	hydrocodone	1232	305952	62779	18469321	307184	1.18836	1.12307	1.25744	1.188 (1.123-1.257)	0.244687	0.163209	0.326165	0.245 (0.163-0.326)	TRUE	TRUE	TRUE	FALSE
irinotecan	irinotecan	1228	42144	62779	18469321	43372	8.72341	8.23769	9.23777	8.723 (8.238-9.238)	3.06421	2.98164	3.14678	3.064 (2.982-3.147)	TRUE	TRUE	TRUE	FALSE
fentanyl	fentanyl	1208	190305	62779	18469321	191513	1.88449	1.77986	1.99527	1.884 (1.780-1.995)	0.897984	0.815624	0.980343	0.898 (0.816-0.980)	TRUE	TRUE	TRUE	FALSE
isotretinoin	isotretinoin	1201	53463	62779	18469321	54664	6.71825	6.34137	7.11753	6.718 (6.341-7.118)	2.69835	2.61512	2.78157	2.698 (2.615-2.782)	TRUE	TRUE	TRUE	FALSE
metoclopramide	metoclopramide	1198	92485	62779	18469321	93683	3.86553	3.64939	4.09448	3.866 (3.649-4.094)	1.91757	1.83461	2.00053	1.918 (1.835-2.001)	TRUE	TRUE	TRUE	FALSE
cyclophosphamide	cyclophosphamide	1154	196977	62779	18469321	198131	1.73711	1.63856	1.84159	1.737 (1.639-1.842)	0.78305	0.698843	0.867258	0.783 (0.699-0.867)	TRUE	TRUE	TRUE	FALSE
vincristine	vincristine	1130	97949	62779	18469321	99079	3.43791	3.24038	3.64747	3.438 (3.240-3.647)	1.75255	1.66723	1.83786	1.753 (1.667-1.838)	TRUE	TRUE	TRUE	FALSE
warfarin	warfarin	1124	217673	62779	18469321	218797	1.52861	1.44082	1.62174	1.529 (1.441-1.622)	0.601946	0.516671	0.68722	0.602 (0.517-0.687)	TRUE	TRUE	TRUE	FALSE
lansoprazole	lansoprazole	1101	181440	62779	18469321	182541	1.79923	1.69484	1.91006	1.799 (1.695-1.910)	0.833515	0.747333	0.919696	0.834 (0.747-0.920)	TRUE	TRUE	TRUE	FALSE
senna spp	senna spp	1088	64349	62779	18469321	65437	5.04429	4.74845	5.35858	5.044 (4.748-5.359)	2.29641	2.20927	2.38354	2.296 (2.209-2.384)	TRUE	TRUE	TRUE	FALSE
docusate	docusate	1071	84196	62779	18469321	85267	3.78986	3.56635	4.02738	3.790 (3.566-4.027)	1.89184	1.8042	1.97948	1.892 (1.804-1.979)	TRUE	TRUE	TRUE	FALSE
simvastatin	simvastatin	1067	284755	62779	18469321	285822	1.10415	1.03919	1.17316	1.104 (1.039-1.173)	0.141411	0.0539902	0.228833	0.141 (0.054-0.229)	TRUE	TRUE	TRUE	FALSE
quetiapine	quetiapine	1041	179653	62779	18469321	180694	1.7166	1.61432	1.82537	1.717 (1.614-1.825)	0.767417	0.678842	0.855993	0.767 (0.679-0.856)	TRUE	TRUE	TRUE	FALSE
vitamin c	vitamin c	1009	168890	62779	18469321	169899	1.76999	1.66294	1.88394	1.770 (1.663-1.884)	0.811288	0.721335	0.90124	0.811 (0.721-0.901)	TRUE	TRUE	TRUE	FALSE
levodopa	levodopa	1004	111373	62779	18469321	112377	2.67895	2.5163	2.85212	2.679 (2.516-2.852)	1.40045	1.31015	1.49075	1.400 (1.310-1.491)	TRUE	TRUE	TRUE	FALSE
trimethoprim	trimethoprim	1004	159967	62779	18469321	160971	1.86022	1.74742	1.98029	1.860 (1.747-1.980)	0.882004	0.791818	0.972189	0.882 (0.792-0.972)	TRUE	TRUE	TRUE	FALSE
sulfamethoxazole	sulfamethoxazole	1003	155952	62779	18469321	156955	1.90659	1.79092	2.02974	1.907 (1.791-2.030)	0.917017	0.82678	1.00725	0.917 (0.827-1.007)	TRUE	TRUE	TRUE	FALSE
rituximab	rituximab	987	212196	62779	18469321	213183	1.3743	1.29035	1.4637	1.374 (1.290-1.464)	0.452104	0.361229	0.542978	0.452 (0.361-0.543)	TRUE	TRUE	TRUE	FALSE
pregabalin	pregabalin	980	250063	62779	18469321	251043	1.15538	1.08459	1.23079	1.155 (1.085-1.231)	0.206006	0.114845	0.297167	0.206 (0.115-0.297)	TRUE	TRUE	TRUE	FALSE
carbidopa	carbidopa	934	98430	62779	18469321	99364	2.81868	2.6415	3.00773	2.819 (2.642-3.008)	1.47384	1.38025	1.56744	1.474 (1.380-1.567)	TRUE	TRUE	TRUE	FALSE
hydromorphone	hydromorphone	934	125054	62779	18469321	125988	2.21536	2.07625	2.3638	2.215 (2.076-2.364)	1.13136	1.03785	1.22486	1.131 (1.038-1.225)	TRUE	TRUE	TRUE	FALSE
allopurinol	allopurinol	927	161153	62779	18469321	162080	1.70268	1.59546	1.8171	1.703 (1.595-1.817)	0.7571	0.663327	0.850872	0.757 (0.663-0.851)	TRUE	TRUE	TRUE	FALSE
octreotide	octreotide	915	32813	62779	18469321	33728	8.31028	7.77823	8.87873	8.310 (7.778-8.879)	3.00294	2.90758	3.0983	3.003 (2.908-3.098)	TRUE	TRUE	TRUE	FALSE
methylprednisolone	methylprednisolone	907	161778	62779	18469321	162685	1.65891	1.55337	1.77163	1.659 (1.553-1.772)	0.720292	0.625514	0.81507	0.720 (0.626-0.815)	TRUE	TRUE	TRUE	FALSE
alprazolam	alprazolam	905	201182	62779	18469321	202087	1.32815	1.2436	1.41844	1.328 (1.244-1.418)	0.404219	0.309389	0.499049	0.404 (0.309-0.499)	TRUE	TRUE	TRUE	FALSE
clonazepam	clonazepam	898	170600	62779	18469321	171498	1.55654	1.45705	1.66282	1.557 (1.457-1.663)	0.629811	0.534583	0.72504	0.630 (0.535-0.725)	TRUE	TRUE	TRUE	FALSE
ustekinumab	ustekinumab	893	88172	62779	18469321	89065	3.00816	2.81493	3.21465	3.008 (2.815-3.215)	1.56701	1.4713	1.66273	1.567 (1.471-1.663)	TRUE	TRUE	TRUE	FALSE
glucose	glucose	892	177985	62779	18469321	178877	1.48125	1.38628	1.58272	1.481 (1.386-1.583)	0.559375	0.463843	0.654907	0.559 (0.464-0.655)	TRUE	TRUE	TRUE	FALSE
diphenhydramine	diphenhydramine	871	163989	62779	18469321	164860	1.57049	1.46863	1.67941	1.570 (1.469-1.679)	0.642768	0.546094	0.739441	0.643 (0.546-0.739)	TRUE	TRUE	TRUE	FALSE
tacrolimus	tacrolimus	840	146331	62779	18469321	147171	1.69815	1.58607	1.81814	1.698 (1.586-1.818)	0.754291	0.655856	0.852727	0.754 (0.656-0.853)	TRUE	TRUE	TRUE	FALSE
valproic acid	valproic acid	838	129428	62779	18469321	130266	1.91705	1.79034	2.05273	1.917 (1.790-2.053)	0.926887	0.8283	1.02547	0.927 (0.828-1.025)	TRUE	TRUE	TRUE	FALSE
sertraline	sertraline	817	201525	62779	18469321	202342	1.19524	1.11537	1.28083	1.195 (1.115-1.281)	0.254989	0.155279	0.3547	0.255 (0.155-0.355)	TRUE	TRUE	TRUE	FALSE
famotidine	famotidine	815	107509	62779	18469321	108324	2.24641	2.09587	2.40776	2.246 (2.096-2.408)	1.15289	1.05289	1.25289	1.153 (1.053-1.253)	TRUE	TRUE	TRUE	FALSE
zolpidem	zolpidem	813	143757	62779	18469321	144570	1.6725	1.56039	1.79266	1.672 (1.560-1.793)	0.732939	0.63291	0.832969	0.733 (0.633-0.833)	TRUE	TRUE	TRUE	FALSE
ciprofloxacin	ciprofloxacin	800	106939	62779	18469321	107739	2.21635	2.06651	2.37706	2.216 (2.067-2.377)	1.13393	1.03302	1.23485	1.134 (1.033-1.235)	TRUE	TRUE	TRUE	FALSE
metronidazole	metronidazole	777	65572	62779	18469321	66349	3.51725	3.27563	3.77669	3.517 (3.276-3.777)	1.79128	1.68868	1.89387	1.791 (1.689-1.894)	TRUE	TRUE	TRUE	FALSE
mycophenolic acid	mycophenolic acid	774	155384	62779	18469321	156158	1.47126	1.37033	1.57962	1.471 (1.370-1.580)	0.55087	0.448419	0.653321	0.551 (0.448-0.653)	TRUE	TRUE	TRUE	FALSE
risankizumab	risankizumab	772	52044	62779	18469321	52816	4.40587	4.10185	4.73242	4.406 (4.102-4.732)	2.11107	2.008	2.21413	2.111 (2.008-2.214)	TRUE	TRUE	TRUE	FALSE
rosuvastatin	rosuvastatin	761	201588	62779	18469321	202349	1.11195	1.0351	1.19451	1.112 (1.035-1.195)	0.15263	0.0493802	0.255879	0.153 (0.049-0.256)	TRUE	TRUE	TRUE	FALSE
olanzapine	olanzapine	758	101876	62779	18469321	102634	2.20347	2.05063	2.36771	2.203 (2.051-2.368)	1.12626	1.02263	1.2299	1.126 (1.023-1.230)	TRUE	TRUE	TRUE	FALSE
bortezomib	bortezomib	754	81091	62779	18469321	81845	2.75659	2.56473	2.9628	2.757 (2.565-2.963)	1.44517	1.34117	1.54917	1.445 (1.341-1.549)	TRUE	TRUE	TRUE	FALSE
duloxetine	duloxetine	750	177322	62779	18469321	178072	1.24728	1.16046	1.3406	1.247 (1.160-1.341)	0.316035	0.212018	0.420052	0.316 (0.212-0.420)	TRUE	TRUE	TRUE	FALSE
prochlorperazine	prochlorperazine	747	55581	62779	18469321	56328	3.98952	3.71006	4.29002	3.990 (3.710-4.290)	1.97076	1.86607	2.07545	1.971 (1.866-2.075)	TRUE	TRUE	TRUE	FALSE
tamsulosin	tamsulosin	743	130357	62779	18469321	131100	1.68494	1.56705	1.81171	1.685 (1.567-1.812)	0.744312	0.639737	0.848886	0.744 (0.640-0.849)	TRUE	TRUE	TRUE	FALSE
sodium lactate	sodium lactate	743	164676	62779	18469321	165419	1.3313	1.2382	1.4314	1.331 (1.238-1.431)	0.408859	0.304345	0.513373	0.409 (0.304-0.513)	TRUE	TRUE	TRUE	FALSE
cisplatin	cisplatin	741	73657	62779	18469321	74398	2.98306	2.77363	3.2083	2.983 (2.774-3.208)	1.55774	1.45281	1.66268	1.558 (1.453-1.663)	TRUE	TRUE	TRUE	FALSE
diazepam	diazepam	735	118716	62779	18469321	119451	1.83117	1.70235	1.96974	1.831 (1.702-1.970)	0.862961	0.757802	0.968121	0.863 (0.758-0.968)	TRUE	TRUE	TRUE	FALSE
amitriptyline	amitriptyline	727	104277	62779	18469321	105004	2.06339	1.91742	2.22048	2.063 (1.917-2.220)	1.03317	0.927396	1.13893	1.033 (0.927-1.139)	TRUE	TRUE	TRUE	FALSE
sodium bicarbonate	sodium bicarbonate	724	62418	62779	18469321	63142	3.44059	3.19618	3.70369	3.441 (3.196-3.704)	1.76096	1.65474	1.86718	1.761 (1.655-1.867)	TRUE	TRUE	TRUE	FALSE
hydrocortisone	hydrocortisone	724	86709	62779	18469321	87433	2.47346	2.29802	2.66229	2.473 (2.298-2.662)	1.2914	1.18534	1.39745	1.291 (1.185-1.397)	TRUE	TRUE	TRUE	FALSE
citalopram	citalopram	710	136432	62779	18469321	137142	1.53709	1.42721	1.65542	1.537 (1.427-1.655)	0.613857	0.506937	0.720777	0.614 (0.507-0.721)	TRUE	TRUE	TRUE	FALSE
gemcitabine	gemcitabine	699	59704	62779	18469321	60403	3.4719	3.22109	3.74223	3.472 (3.221-3.742)	1.77431	1.66623	1.8824	1.774 (1.666-1.882)	TRUE	TRUE	TRUE	FALSE
bisoprolol	bisoprolol	692	157447	62779	18469321	158139	1.29629	1.20253	1.39738	1.296 (1.203-1.397)	0.371343	0.263101	0.479584	0.371 (0.263-0.480)	TRUE	TRUE	TRUE	FALSE
multienzymes	multienzymes	680	42346	62779	18469321	43026	4.76503	4.41555	5.14218	4.765 (4.416-5.142)	2.22401	2.11421	2.3338	2.224 (2.114-2.334)	TRUE	TRUE	TRUE	FALSE
salmeterol	salmeterol	677	166550	62779	18469321	167227	1.198	1.11044	1.29245	1.198 (1.110-1.292)	0.259159	0.149757	0.368561	0.259 (0.150-0.369)	TRUE	TRUE	TRUE	FALSE
tiotropium	tiotropium	657	153151	62779	18469321	153808	1.26484	1.17106	1.36612	1.265 (1.171-1.366)	0.336637	0.22559	0.447684	0.337 (0.226-0.448)	TRUE	TRUE	TRUE	FALSE
risperidone	risperidone	645	126886	62779	18469321	127531	1.50063	1.38835	1.62199	1.501 (1.388-1.622)	0.580362	0.468256	0.692469	0.580 (0.468-0.692)	TRUE	TRUE	TRUE	FALSE
enoxaparin	enoxaparin	640	88538	62779	18469321	89178	2.13821	1.97746	2.31202	2.138 (1.977-2.312)	1.08523	0.972575	1.19789	1.085 (0.973-1.198)	TRUE	TRUE	TRUE	FALSE
trazodone	trazodone	635	116030	62779	18469321	116665	1.61629	1.49442	1.74808	1.616 (1.494-1.748)	0.686329	0.573332	0.799326	0.686 (0.573-0.799)	TRUE	TRUE	TRUE	FALSE
spironolactone	spironolactone	635	138899	62779	18469321	139534	1.34849	1.24686	1.4584	1.348 (1.247-1.458)	0.428088	0.315141	0.541035	0.428 (0.315-0.541)	TRUE	TRUE	TRUE	FALSE
unsaturated fatty acids	unsaturated fatty acids	630	156636	62779	18469321	157266	1.18513	1.0955	1.28209	1.185 (1.096-1.282)	0.244114	0.130755	0.357472	0.244 (0.131-0.357)	TRUE	TRUE	TRUE	FALSE
ramipril	ramipril	627	141706	62779	18469321	142333	1.30476	1.20584	1.41179	1.305 (1.206-1.412)	0.381173	0.267524	0.494822	0.381 (0.268-0.495)	TRUE	TRUE	TRUE	FALSE
atenolol	atenolol	617	135922	62779	18469321	136539	1.33879	1.23651	1.44954	1.339 (1.237-1.450)	0.417971	0.303409	0.532534	0.418 (0.303-0.533)	TRUE	TRUE	TRUE	FALSE
venlafaxine	venlafaxine	615	143145	62779	18469321	143760	1.26658	1.16967	1.37151	1.267 (1.170-1.372)	0.338947	0.224214	0.453679	0.339 (0.224-0.454)	TRUE	TRUE	TRUE	FALSE
lactulose	lactulose	614	40900	62779	18469321	41514	4.45028	4.1078	4.82131	4.450 (4.108-4.821)	2.12855	2.01313	2.24397	2.129 (2.013-2.244)	TRUE	TRUE	TRUE	FALSE
alendronic acid	alendronic acid	597	111385	62779	18469321	111982	1.58237	1.45952	1.71556	1.582 (1.460-1.716)	0.656552	0.540061	0.773042	0.657 (0.540-0.773)	TRUE	TRUE	TRUE	FALSE
aciclovir	aciclovir	597	131688	62779	18469321	132285	1.33692	1.23317	1.44941	1.337 (1.233-1.449)	0.416173	0.299729	0.532616	0.416 (0.300-0.533)	TRUE	TRUE	TRUE	FALSE
promethazine	promethazine	591	62501	62779	18469321	63092	2.79881	2.58005	3.03611	2.799 (2.580-3.036)	1.46972	1.35241	1.58703	1.470 (1.352-1.587)	TRUE	TRUE	TRUE	FALSE
codeine	codeine	583	106557	62779	18469321	107140	1.61533	1.48849	1.75298	1.615 (1.488-1.753)	0.686143	0.568271	0.804015	0.686 (0.568-0.804)	TRUE	TRUE	TRUE	FALSE
escitalopram	escitalopram	582	138983	62779	18469321	139565	1.23413	1.13721	1.33932	1.234 (1.137-1.339)	0.302237	0.184339	0.420135	0.302 (0.184-0.420)	TRUE	TRUE	TRUE	FALSE
diltiazem	diltiazem	580	93402	62779	18469321	93982	1.83458	1.69012	1.99139	1.835 (1.690-1.991)	0.86775	0.749534	0.985966	0.868 (0.750-0.986)	TRUE	TRUE	TRUE	FALSE
atropine	atropine	577	28953	62779	18469321	29530	5.9081	5.43872	6.41798	5.908 (5.439-6.418)	2.53042	2.41112	2.64972	2.530 (2.411-2.650)	TRUE	TRUE	TRUE	FALSE
etoposide	etoposide	570	70023	62779	18469321	70593	2.40759	2.21626	2.61543	2.408 (2.216-2.615)	1.25555	1.1362	1.3749	1.256 (1.136-1.375)	TRUE	TRUE	TRUE	FALSE
nivolumab	nivolumab	569	83012	62779	18469321	83581	2.02584	1.86482	2.20077	2.026 (1.865-2.201)	1.00938	0.890001	1.12876	1.009 (0.890-1.129)	TRUE	TRUE	TRUE	FALSE
mirtazapine	mirtazapine	569	90376	62779	18469321	90945	1.86003	1.71222	2.0206	1.860 (1.712-2.021)	0.887563	0.768217	1.00691	0.888 (0.768-1.007)	TRUE	TRUE	TRUE	FALSE
haloperidol	haloperidol	558	42114	62779	18469321	42672	3.92401	3.60825	4.2674	3.924 (3.608-4.267)	1.95112	1.83021	2.07203	1.951 (1.830-2.072)	TRUE	TRUE	TRUE	FALSE
pembrolizumab	pembrolizumab	552	77307	62779	18469321	77859	2.11043	1.94022	2.29557	2.110 (1.940-2.296)	1.06801	0.946805	1.18921	1.068 (0.947-1.189)	TRUE	TRUE	TRUE	FALSE
vitamin b6	vitamin b6	551	77731	62779	18469321	78282	2.09503	1.92592	2.27899	2.095 (1.926-2.279)	1.05758	0.936272	1.17888	1.058 (0.936-1.179)	TRUE	TRUE	TRUE	FALSE
teduglutide	teduglutide	547	10375	62779	18469321	10922	15.6384	14.3448	17.0487	15.638 (14.345-17.049)	3.8883	3.764	4.0126	3.888 (3.764-4.013)	TRUE	TRUE	TRUE	FALSE
cytarabine	cytarabine	547	62675	62779	18469321	63222	2.58139	2.37214	2.8091	2.581 (2.372-2.809)	1.35533	1.23349	1.47717	1.355 (1.233-1.477)	TRUE	TRUE	TRUE	FALSE
olmesartan	olmesartan	535	64762	62779	18469321	65297	2.44265	2.24259	2.66055	2.443 (2.243-2.661)	1.2768	1.15364	1.39996	1.277 (1.154-1.400)	TRUE	TRUE	TRUE	FALSE
niraparib	niraparib	534	20351	62779	18469321	20885	7.7772	7.1343	8.47804	7.777 (7.134-8.478)	2.91856	2.79424	3.04288	2.919 (2.794-3.043)	TRUE	TRUE	TRUE	FALSE
semaglutide	semaglutide	533	49523	62779	18469321	50056	3.18488	2.92327	3.46992	3.185 (2.923-3.470)	1.65487	1.53133	1.7784	1.655 (1.531-1.778)	TRUE	TRUE	TRUE	FALSE
cetuximab	cetuximab	523	29298	62779	18469321	29821	5.28742	4.84771	5.76701	5.287 (4.848-5.767)	2.37477	2.24965	2.49989	2.375 (2.250-2.500)	TRUE	TRUE	TRUE	FALSE
covid 19 vaccine	covid 19 vaccine	521	65097	62779	18469321	65618	2.36591	2.16971	2.57986	2.366 (2.170-2.580)	1.23154	1.10677	1.35631	1.232 (1.107-1.356)	TRUE	TRUE	TRUE	FALSE
vitamin e	vitamin e	516	91490	62779	18469321	92006	1.66472	1.52618	1.81582	1.665 (1.526-1.816)	0.730032	0.60481	0.855253	0.730 (0.605-0.855)	TRUE	TRUE	TRUE	FALSE
carvedilol	carvedilol	516	137722	62779	18469321	138238	1.1031	1.01139	1.20314	1.103 (1.011-1.203)	0.142688	0.0175824	0.267793	0.143 (0.018-0.268)	TRUE	TRUE	TRUE	FALSE
levofloxacin	levofloxacin	502	101996	62779	18469321	102498	1.45157	1.32923	1.58517	1.452 (1.329-1.585)	0.534633	0.40774	0.661527	0.535 (0.408-0.662)	TRUE	TRUE	TRUE	FALSE
celecoxib	celecoxib	499	125155	62779	18469321	125654	1.17436	1.07515	1.28273	1.174 (1.075-1.283)	0.232147	0.104935	0.35936	0.232 (0.105-0.359)	TRUE	TRUE	TRUE	FALSE
zinc	zinc	496	81149	62779	18469321	81645	1.80454	1.6515	1.97177	1.805 (1.651-1.972)	0.845473	0.717747	0.973198	0.845 (0.718-0.973)	TRUE	TRUE	TRUE	FALSE
sitagliptin	sitagliptin	490	94964	62779	18469321	95454	1.52208	1.3923	1.66396	1.522 (1.392-1.664)	0.602514	0.474076	0.730952	0.603 (0.474-0.731)	TRUE	TRUE	TRUE	FALSE
ipratropium	ipratropium	485	83571	62779	18469321	84056	1.71286	1.56606	1.87342	1.713 (1.566-1.873)	0.771198	0.642066	0.90033	0.771 (0.642-0.900)	TRUE	TRUE	TRUE	FALSE
teriparatide	teriparatide	480	113948	62779	18469321	114428	1.24113	1.13431	1.358	1.241 (1.134-1.358)	0.31127	0.181575	0.440966	0.311 (0.182-0.441)	TRUE	TRUE	TRUE	FALSE
nifedipine	nifedipine	475	58280	62779	18469321	58755	2.40844	2.19975	2.63694	2.408 (2.200-2.637)	1.25783	1.12721	1.38845	1.258 (1.127-1.388)	TRUE	TRUE	TRUE	FALSE
lidocaine	lidocaine	467	87809	62779	18469321	88276	1.56887	1.43201	1.71881	1.569 (1.432-1.719)	0.646081	0.514539	0.777624	0.646 (0.515-0.778)	TRUE	TRUE	TRUE	FALSE
everolimus	everolimus	466	52502	62779	18469321	52968	2.62329	2.39383	2.87475	2.623 (2.394-2.875)	1.37987	1.24796	1.51178	1.380 (1.248-1.512)	TRUE	TRUE	TRUE	FALSE
zopiclone	zopiclone	462	53245	62779	18469321	53707	2.56421	2.33902	2.81108	2.564 (2.339-2.811)	1.34748	1.21501	1.47994	1.347 (1.215-1.480)	TRUE	TRUE	TRUE	FALSE
heparin	heparin	458	69830	62779	18469321	70288	1.9364	1.76581	2.12347	1.936 (1.766-2.123)	0.946801	0.813905	1.0797	0.947 (0.814-1.080)	TRUE	TRUE	TRUE	FALSE
fluconazole	fluconazole	455	66870	62779	18469321	67325	2.00909	1.83153	2.20388	2.009 (1.832-2.204)	0.999475	0.866129	1.13282	0.999 (0.866-1.133)	TRUE	TRUE	TRUE	FALSE
zoledronic acid	zoledronic acid	450	104188	62779	18469321	104638	1.27262	1.15969	1.39655	1.273 (1.160-1.397)	0.347392	0.213477	0.481307	0.347 (0.213-0.481)	TRUE	TRUE	TRUE	FALSE
certolizumab	certolizumab	449	102763	62779	18469321	103212	1.28748	1.1731	1.41301	1.287 (1.173-1.413)	0.363985	0.229919	0.498051	0.364 (0.230-0.498)	TRUE	TRUE	TRUE	FALSE
baclofen	baclofen	446	99236	62779	18469321	99682	1.32452	1.20647	1.45412	1.325 (1.206-1.454)	0.40454	0.270019	0.53906	0.405 (0.270-0.539)	TRUE	TRUE	TRUE	FALSE
aripiprazole	aripiprazole	439	117041	62779	18469321	117480	1.10421	1.00509	1.2131	1.104 (1.005-1.213)	0.144762	0.00923352	0.280291	0.145 (0.009-0.280)	TRUE	TRUE	TRUE	FALSE
pravastatin	pravastatin	436	96913	62779	18469321	97349	1.32581	1.20638	1.45708	1.326 (1.206-1.457)	0.406064	0.270024	0.542104	0.406 (0.270-0.542)	TRUE	TRUE	TRUE	FALSE
bisacodyl	bisacodyl	417	22495	62779	18469321	22912	5.48342	4.97559	6.04309	5.483 (4.976-6.043)	2.4289	2.28888	2.56892	2.429 (2.289-2.569)	TRUE	TRUE	TRUE	FALSE
minerals unspecified	minerals unspecified	409	41494	62779	18469321	41903	2.9123	2.6412	3.21123	2.912 (2.641-3.211)	1.53013	1.38934	1.67091	1.530 (1.389-1.671)	TRUE	TRUE	TRUE	FALSE
diphenoxylate	diphenoxylate	407	18582	62779	18469321	18989	6.47927	5.87133	7.15015	6.479 (5.871-7.150)	2.66488	2.52294	2.80682	2.665 (2.523-2.807)	TRUE	TRUE	TRUE	FALSE
piperacillin	piperacillin	405	46009	62779	18469321	46414	2.60002	2.35698	2.86811	2.600 (2.357-2.868)	1.36848	1.22708	1.50988	1.368 (1.227-1.510)	TRUE	TRUE	TRUE	FALSE
vancomycin	vancomycin	405	68369	62779	18469321	68774	1.74756	1.58443	1.92749	1.748 (1.584-1.927)	0.801201	0.659999	0.942404	0.801 (0.660-0.942)	TRUE	TRUE	TRUE	FALSE
tazobactam	tazobactam	403	46270	62779	18469321	46673	2.57247	2.33145	2.83839	2.572 (2.331-2.838)	1.35333	1.21159	1.49507	1.353 (1.212-1.495)	TRUE	TRUE	TRUE	FALSE
vitamin d2	vitamin d2	403	56828	62779	18469321	57231	2.09333	1.89736	2.30955	2.093 (1.897-2.310)	1.05913	0.917505	1.20076	1.059 (0.918-1.201)	TRUE	TRUE	TRUE	FALSE
cyclobenzaprine	cyclobenzaprine	401	74141	62779	18469321	74542	1.59499	1.44544	1.76002	1.595 (1.445-1.760)	0.67073	0.528867	0.812593	0.671 (0.529-0.813)	TRUE	TRUE	TRUE	FALSE
docetaxel	docetaxel	400	91123	62779	18469321	91523	1.29329	1.17194	1.42721	1.293 (1.172-1.427)	0.371063	0.229096	0.513031	0.371 (0.229-0.513)	TRUE	TRUE	TRUE	FALSE
rabeprazole	rabeprazole	395	46967	62779	18469321	47362	2.48357	2.2487	2.74297	2.484 (2.249-2.743)	1.30334	1.1602	1.44647	1.303 (1.160-1.446)	TRUE	TRUE	TRUE	FALSE
metamizole	metamizole	388	36029	62779	18469321	36417	3.18171	2.87793	3.51755	3.182 (2.878-3.518)	1.65671	1.51213	1.80128	1.657 (1.512-1.801)	TRUE	TRUE	TRUE	FALSE
vitamin b1	vitamin b1	388	61419	62779	18469321	61807	1.86385	1.68627	2.06014	1.864 (1.686-2.060)	0.89358	0.749317	1.03784	0.894 (0.749-1.038)	TRUE	TRUE	TRUE	FALSE
lithium	lithium	378	46821	62779	18469321	47199	2.38346	2.15336	2.63815	2.383 (2.153-2.638)	1.24501	1.09874	1.39127	1.245 (1.099-1.391)	TRUE	TRUE	TRUE	FALSE
vitamin b unspecified	vitamin b unspecified	377	67214	62779	18469321	67591	1.65406	1.49436	1.83082	1.654 (1.494-1.831)	0.723139	0.576855	0.869423	0.723 (0.577-0.869)	TRUE	TRUE	TRUE	FALSE
mercaptopurine	mercaptopurine	368	22925	62779	18469321	23293	4.74448	4.27889	5.26073	4.744 (4.279-5.261)	2.22523	2.07643	2.37402	2.225 (2.076-2.374)	TRUE	TRUE	TRUE	FALSE
enalapril	enalapril	366	69934	62779	18469321	70300	1.54284	1.39181	1.71026	1.543 (1.392-1.710)	0.623841	0.475421	0.772261	0.624 (0.475-0.772)	TRUE	TRUE	TRUE	FALSE
digoxin	digoxin	363	76328	62779	18469321	76691	1.40146	1.26376	1.55415	1.401 (1.264-1.554)	0.48647	0.337479	0.635462	0.486 (0.337-0.635)	TRUE	TRUE	TRUE	FALSE
dabigatran	dabigatran	362	80421	62779	18469321	80783	1.32615	1.1957	1.47083	1.326 (1.196-1.471)	0.407509	0.258332	0.556686	0.408 (0.258-0.557)	TRUE	TRUE	TRUE	FALSE
candesartan	candesartan	344	67134	62779	18469321	67478	1.51028	1.35806	1.67956	1.510 (1.358-1.680)	0.593763	0.440719	0.746807	0.594 (0.441-0.747)	TRUE	TRUE	TRUE	FALSE
vitamin a	vitamin a	343	59133	62779	18469321	59476	1.71036	1.53768	1.90243	1.710 (1.538-1.902)	0.771679	0.618363	0.924995	0.772 (0.618-0.925)	TRUE	TRUE	TRUE	FALSE
dicycloverine	dicycloverine	342	22015	62779	18469321	22357	4.58985	4.12371	5.10868	4.590 (4.124-5.109)	2.17898	2.02472	2.33324	2.179 (2.025-2.333)	TRUE	TRUE	TRUE	FALSE
hydroxyzine	hydroxyzine	342	68392	62779	18469321	68734	1.47373	1.3248	1.63941	1.474 (1.325-1.639)	0.558769	0.405292	0.712247	0.559 (0.405-0.712)	TRUE	TRUE	TRUE	FALSE
clonidine	clonidine	337	63206	62779	18469321	63543	1.57165	1.41169	1.74974	1.572 (1.412-1.750)	0.650871	0.496243	0.805499	0.651 (0.496-0.805)	TRUE	TRUE	TRUE	FALSE
filgrastim	filgrastim	333	43129	62779	18469321	43462	2.27827	2.04482	2.53838	2.278 (2.045-2.538)	1.18165	1.02593	1.33738	1.182 (1.026-1.337)	TRUE	TRUE	TRUE	FALSE
valaciclovir	valaciclovir	328	77871	62779	18469321	78199	1.24044	1.11263	1.38292	1.240 (1.113-1.383)	0.312527	0.155896	0.469159	0.313 (0.156-0.469)	TRUE	TRUE	TRUE	FALSE
sulfasalazine	sulfasalazine	323	73484	62779	18469321	73807	1.29466	1.16029	1.44459	1.295 (1.160-1.445)	0.373824	0.215981	0.531667	0.374 (0.216-0.532)	TRUE	TRUE	TRUE	FALSE
glyceryl trinitrate	glyceryl trinitrate	322	68695	62779	18469321	69017	1.38096	1.23741	1.54118	1.381 (1.237-1.541)	0.466167	0.308059	0.624276	0.466 (0.308-0.624)	TRUE	TRUE	TRUE	FALSE
imatinib	imatinib	317	63074	62779	18469321	63391	1.48101	1.32589	1.65428	1.481 (1.326-1.654)	0.56633	0.406963	0.725697	0.566 (0.407-0.726)	TRUE	TRUE	TRUE	FALSE
simeticone	simeticone	316	22353	62779	18469321	22669	4.17497	3.73517	4.66655	4.175 (3.735-4.667)	2.04526	1.88494	2.20559	2.045 (1.885-2.206)	TRUE	TRUE	TRUE	FALSE
ursodeoxycholic acid	ursodeoxycholic acid	314	35318	62779	18469321	35632	2.62371	2.34718	2.93283	2.624 (2.347-2.933)	1.38372	1.2233	1.54415	1.384 (1.223-1.544)	TRUE	TRUE	TRUE	FALSE
macitentan	macitentan	312	61144	62779	18469321	61456	1.5037	1.34501	1.6811	1.504 (1.345-1.681)	0.588189	0.427554	0.748823	0.588 (0.428-0.749)	TRUE	TRUE	TRUE	FALSE
carbamazepine	carbamazepine	312	64319	62779	18469321	64631	1.42922	1.27842	1.59782	1.429 (1.278-1.598)	0.515518	0.354904	0.676133	0.516 (0.355-0.676)	TRUE	TRUE	TRUE	FALSE
upadacitinib	upadacitinib	308	54418	62779	18469321	54726	1.6684	1.49121	1.86663	1.668 (1.491-1.867)	0.736954	0.575244	0.898665	0.737 (0.575-0.899)	TRUE	TRUE	TRUE	FALSE
sunitinib	sunitinib	305	41513	62779	18469321	41818	2.16716	1.93576	2.42621	2.167 (1.936-2.426)	1.11097	0.948334	1.2736	1.111 (0.948-1.274)	TRUE	TRUE	TRUE	FALSE
perindopril	perindopril	305	51392	62779	18469321	51697	1.74963	1.56294	1.95862	1.750 (1.563-1.959)	0.805022	0.642503	0.967541	0.805 (0.643-0.968)	TRUE	TRUE	TRUE	FALSE
clavulanic acid	clavulanic acid	302	68920	62779	18469321	69222	1.29053	1.15229	1.44536	1.291 (1.152-1.445)	0.369672	0.206479	0.532865	0.370 (0.206-0.533)	TRUE	TRUE	TRUE	FALSE
colestyramine	colestyramine	297	12222	62779	18469321	12519	7.17832	6.39613	8.05616	7.178 (6.396-8.056)	2.81259	2.64646	2.97872	2.813 (2.646-2.979)	TRUE	TRUE	TRUE	FALSE
panitumumab	panitumumab	296	13381	62779	18469321	13677	6.53397	5.82158	7.33354	6.534 (5.822-7.334)	2.68013	2.51389	2.84636	2.680 (2.514-2.846)	TRUE	TRUE	TRUE	FALSE
atezolizumab	atezolizumab	296	31065	62779	18469321	31361	2.81176	2.50698	3.1536	2.812 (2.507-3.154)	1.48303	1.31779	1.64827	1.483 (1.318-1.648)	TRUE	TRUE	TRUE	FALSE
verapamil	verapamil	294	48304	62779	18469321	48598	1.79433	1.59952	2.01286	1.794 (1.600-2.013)	0.841385	0.675866	1.0069	0.841 (0.676-1.007)	TRUE	TRUE	TRUE	FALSE
granisetron	granisetron	291	18505	62779	18469321	18796	4.64326	4.13445	5.21469	4.643 (4.134-5.215)	2.19702	2.02988	2.36416	2.197 (2.030-2.364)	TRUE	TRUE	TRUE	FALSE
methadone	methadone	290	53314	62779	18469321	53604	1.60306	1.42795	1.79964	1.603 (1.428-1.800)	0.680251	0.513656	0.846846	0.680 (0.514-0.847)	TRUE	TRUE	TRUE	FALSE
erlotinib	erlotinib	289	44819	62779	18469321	45108	1.90117	1.69306	2.13486	1.901 (1.693-2.135)	0.924232	0.757269	1.0912	0.924 (0.757-1.091)	TRUE	TRUE	TRUE	FALSE
domperidone	domperidone	287	23876	62779	18469321	24163	3.54801	3.15735	3.98701	3.548 (3.157-3.987)	1.81478	1.64678	1.98277	1.815 (1.647-1.983)	TRUE	TRUE	TRUE	FALSE
fenofibrate	fenofibrate	287	57939	62779	18469321	58226	1.4594	1.29923	1.6393	1.459 (1.299-1.639)	0.545983	0.378566	0.713399	0.546 (0.379-0.713)	TRUE	TRUE	TRUE	FALSE
ivacaftor	ivacaftor	280	31763	62779	18469321	32043	2.60056	2.31132	2.926	2.601 (2.311-2.926)	1.3721	1.2023	1.5419	1.372 (1.202-1.542)	TRUE	TRUE	TRUE	FALSE
meloxicam	meloxicam	280	70606	62779	18469321	70886	1.16743	1.03788	1.31315	1.167 (1.038-1.313)	0.226655	0.0572585	0.396052	0.227 (0.057-0.396)	TRUE	TRUE	TRUE	FALSE
loxoprofen	loxoprofen	275	19234	62779	18469321	19509	4.2204	3.74581	4.75513	4.220 (3.746-4.755)	2.06201	1.89023	2.23379	2.062 (1.890-2.234)	TRUE	TRUE	TRUE	FALSE
glimepiride	glimepiride	272	63053	62779	18469321	63325	1.27028	1.12736	1.43132	1.270 (1.127-1.431)	0.347707	0.175827	0.519587	0.348 (0.176-0.520)	TRUE	TRUE	TRUE	FALSE
loxapine	loxapine	271	6336	62779	18469321	6607	12.6334	11.1843	14.2703	12.633 (11.184-14.270)	3.60273	3.42742	3.77804	3.603 (3.427-3.778)	TRUE	TRUE	TRUE	FALSE
irbesartan	irbesartan	268	59666	62779	18469321	59934	1.32281	1.17293	1.49184	1.323 (1.173-1.492)	0.40581	0.232647	0.578973	0.406 (0.233-0.579)	TRUE	TRUE	TRUE	FALSE
olaparib	olaparib	266	16447	62779	18469321	16713	4.77407	4.22831	5.39027	4.774 (4.228-5.390)	2.23732	2.06253	2.41212	2.237 (2.063-2.412)	TRUE	TRUE	TRUE	FALSE
vitamin b7	vitamin b7	266	49194	62779	18469321	49460	1.59328	1.41204	1.79777	1.593 (1.412-1.798)	0.672146	0.49826	0.846032	0.672 (0.498-0.846)	TRUE	TRUE	TRUE	FALSE
melatonin	melatonin	262	46940	62779	18469321	47202	1.64477	1.45633	1.85759	1.645 (1.456-1.858)	0.71778	0.542568	0.892993	0.718 (0.543-0.893)	TRUE	TRUE	TRUE	FALSE
torasemide	torasemide	262	52348	62779	18469321	52610	1.47442	1.30554	1.66514	1.474 (1.306-1.665)	0.561298	0.386135	0.73646	0.561 (0.386-0.736)	TRUE	TRUE	TRUE	FALSE
letrozole	letrozole	262	56837	62779	18469321	57099	1.35764	1.20217	1.53322	1.358 (1.202-1.533)	0.443174	0.268045	0.618302	0.443 (0.268-0.618)	TRUE	TRUE	TRUE	FALSE
vitamin b2	vitamin b2	256	43691	62779	18469321	43947	1.72675	1.52674	1.95297	1.727 (1.527-1.953)	0.787565	0.610303	0.964827	0.788 (0.610-0.965)	TRUE	TRUE	TRUE	FALSE
oxybutynin	oxybutynin	253	45928	62779	18469321	46181	1.62312	1.43411	1.83706	1.623 (1.434-1.837)	0.699093	0.520823	0.877364	0.699 (0.521-0.877)	TRUE	TRUE	TRUE	FALSE
triamcinolone	triamcinolone	253	63582	62779	18469321	63835	1.17133	1.03502	1.32559	1.171 (1.035-1.326)	0.232062	0.0539262	0.410199	0.232 (0.054-0.410)	TRUE	TRUE	TRUE	FALSE
sucralfate	sucralfate	251	23212	62779	18469321	23463	3.19001	2.81622	3.61341	3.190 (2.816-3.613)	1.66454	1.4851	1.84398	1.665 (1.485-1.844)	TRUE	TRUE	TRUE	FALSE
riociguat	riociguat	251	28728	62779	18469321	28979	2.57673	2.27509	2.91836	2.577 (2.275-2.918)	1.35994	1.18069	1.5392	1.360 (1.181-1.539)	TRUE	TRUE	TRUE	FALSE
lenvatinib	lenvatinib	251	31179	62779	18469321	31430	2.37385	2.09605	2.68848	2.374 (2.096-2.688)	1.24282	1.06362	1.42201	1.243 (1.064-1.422)	TRUE	TRUE	TRUE	FALSE
tirzepatide	tirzepatide	250	58001	62779	18469321	58251	1.26914	1.1206	1.43737	1.269 (1.121-1.437)	0.346982	0.167759	0.526204	0.347 (0.168-0.526)	TRUE	TRUE	TRUE	FALSE
probiotics unspecified	probiotics unspecified	246	30474	62779	18469321	30720	2.38029	2.0991	2.69915	2.380 (2.099-2.699)	1.24687	1.06587	1.42786	1.247 (1.066-1.428)	TRUE	TRUE	TRUE	FALSE
risedronic acid	risedronic acid	244	34491	62779	18469321	34735	2.08545	1.83826	2.36588	2.085 (1.838-2.366)	1.05794	0.876293	1.23958	1.058 (0.876-1.240)	TRUE	TRUE	TRUE	FALSE
midazolam	midazolam	241	32762	62779	18469321	33003	2.16862	1.91005	2.46219	2.169 (1.910-2.462)	1.11395	0.931164	1.29673	1.114 (0.931-1.297)	TRUE	TRUE	TRUE	FALSE
ipilimumab	ipilimumab	241	37402	62779	18469321	37643	1.8991	1.67277	2.15607	1.899 (1.673-2.156)	0.924176	0.741472	1.10688	0.924 (0.741-1.107)	TRUE	TRUE	TRUE	FALSE
amino acids unspecified	amino acids unspecified	240	8617	62779	18469321	8857	8.22153	7.23007	9.34894	8.222 (7.230-9.349)	3.00544	2.82049	3.1904	3.005 (2.820-3.190)	TRUE	TRUE	TRUE	FALSE
naloxone	naloxone	240	47826	62779	18469321	48066	1.47816	1.30176	1.67846	1.478 (1.302-1.678)	0.565583	0.38263	0.748536	0.566 (0.383-0.749)	TRUE	TRUE	TRUE	FALSE
plantago spp	plantago spp	234	16959	62779	18469321	17193	4.07076	3.5772	4.63241	4.071 (3.577-4.632)	2.0123	1.82624	2.19836	2.012 (1.826-2.198)	TRUE	TRUE	TRUE	FALSE
nystatin	nystatin	234	30768	62779	18469321	31002	2.24208	1.97101	2.55042	2.242 (1.971-2.550)	1.16183	0.976333	1.34733	1.162 (0.976-1.347)	TRUE	TRUE	TRUE	FALSE
meropenem	meropenem	234	32397	62779	18469321	32631	2.12915	1.87179	2.42191	2.129 (1.872-2.422)	1.08796	0.90249	1.27342	1.088 (0.902-1.273)	TRUE	TRUE	TRUE	FALSE
temazepam	temazepam	234	36815	62779	18469321	37049	1.87319	1.64686	2.13064	1.873 (1.647-2.131)	0.904775	0.719388	1.09016	0.905 (0.719-1.090)	TRUE	TRUE	TRUE	FALSE
clindamycin	clindamycin	234	45071	62779	18469321	45305	1.52938	1.34469	1.73944	1.529 (1.345-1.739)	0.614554	0.429273	0.799834	0.615 (0.429-0.800)	TRUE	TRUE	TRUE	FALSE
sevelamer	sevelamer	232	19231	62779	18469321	19463	3.55859	3.12575	4.05138	3.559 (3.126-4.051)	1.82107	1.63438	2.00777	1.821 (1.634-2.008)	TRUE	TRUE	TRUE	FALSE
epoetin alfa	epoetin alfa	232	40555	62779	18469321	40787	1.68552	1.4811	1.91815	1.686 (1.481-1.918)	0.753777	0.567657	0.939896	0.754 (0.568-0.940)	TRUE	TRUE	TRUE	FALSE
ceftriaxone	ceftriaxone	230	46491	62779	18469321	46721	1.45712	1.27975	1.65907	1.457 (1.280-1.659)	0.545387	0.358537	0.732236	0.545 (0.359-0.732)	TRUE	TRUE	TRUE	FALSE
pemetrexed	pemetrexed	229	31680	62779	18469321	31909	2.13073	1.87056	2.42708	2.131 (1.871-2.427)	1.08921	0.901743	1.27667	1.089 (0.902-1.277)	TRUE	TRUE	TRUE	FALSE
tizanidine	tizanidine	227	44340	62779	18469321	44567	1.50798	1.32328	1.71846	1.508 (1.323-1.718)	0.59462	0.406534	0.782706	0.595 (0.407-0.783)	TRUE	TRUE	TRUE	FALSE
bosentan	bosentan	226	52645	62779	18469321	52871	1.2639	1.10884	1.44066	1.264 (1.109-1.441)	0.341788	0.153366	0.53021	0.342 (0.153-0.530)	TRUE	TRUE	TRUE	FALSE
levofolinic acid	levofolinic acid	225	8743	62779	18469321	8968	7.59473	6.65178	8.67135	7.595 (6.652-8.671)	2.89477	2.70399	3.08555	2.895 (2.704-3.086)	TRUE	TRUE	TRUE	FALSE
sodium picosulfate	sodium picosulfate	222	8955	62779	18469321	9177	7.31563	6.40203	8.35961	7.316 (6.402-8.360)	2.84226	2.65029	3.03424	2.842 (2.650-3.034)	TRUE	TRUE	TRUE	FALSE
melphalan	melphalan	220	27704	62779	18469321	27924	2.34094	2.04961	2.67366	2.341 (2.050-2.674)	1.22406	1.03277	1.41536	1.224 (1.033-1.415)	TRUE	TRUE	TRUE	FALSE
rofecoxib	rofecoxib	220	45302	62779	18469321	45522	1.43021	1.25248	1.63316	1.430 (1.252-1.633)	0.519046	0.328039	0.710052	0.519 (0.328-0.710)	TRUE	TRUE	TRUE	FALSE
trifluridine	trifluridine	219	10323	62779	18469321	10542	6.25964	5.47423	7.15775	6.260 (5.474-7.158)	2.62271	2.42976	2.81566	2.623 (2.430-2.816)	TRUE	TRUE	TRUE	FALSE
carbohydrates unspecified	carbohydrates unspecified	217	6555	62779	18469321	6772	9.76952	8.53181	11.1868	9.770 (8.532-11.187)	3.24788	3.05297	3.44278	3.248 (3.053-3.443)	TRUE	TRUE	TRUE	FALSE
tipiracil	tipiracil	217	9992	62779	18469321	10209	6.40785	5.60022	7.33197	6.408 (5.600-7.332)	2.65583	2.46195	2.84971	2.656 (2.462-2.850)	TRUE	TRUE	TRUE	FALSE
scopolamine	scopolamine	214	12709	62779	18469321	12923	4.96733	4.33859	5.68719	4.967 (4.339-5.687)	2.2958	2.10103	2.49057	2.296 (2.101-2.491)	TRUE	TRUE	TRUE	FALSE
betamethasone	betamethasone	214	45926	62779	18469321	46140	1.37212	1.19942	1.5697	1.372 (1.199-1.570)	0.459883	0.266258	0.653508	0.460 (0.266-0.654)	TRUE	TRUE	TRUE	FALSE
doxazosin	doxazosin	210	38722	62779	18469321	38932	1.5975	1.39458	1.82995	1.598 (1.395-1.830)	0.677839	0.48232	0.873359	0.678 (0.482-0.873)	TRUE	TRUE	TRUE	FALSE
cefalexin	cefalexin	209	35073	62779	18469321	35282	1.75563	1.53207	2.01181	1.756 (1.532-2.012)	0.813002	0.616967	1.00904	0.813 (0.617-1.009)	TRUE	TRUE	TRUE	FALSE
telmisartan	telmisartan	204	39381	62779	18469321	39585	1.52569	1.32928	1.75112	1.526 (1.329-1.751)	0.612224	0.413897	0.810551	0.612 (0.414-0.811)	TRUE	TRUE	TRUE	FALSE
rebamipide	rebamipide	203	15077	62779	18469321	15280	3.97072	3.45644	4.56153	3.971 (3.456-4.562)	1.97836	1.77875	2.17798	1.978 (1.779-2.178)	TRUE	TRUE	TRUE	FALSE
cortisone	cortisone	202	23478	62779	18469321	23680	2.53614	2.20764	2.91353	2.536 (2.208-2.914)	1.33932	1.13968	1.53895	1.339 (1.140-1.539)	TRUE	TRUE	TRUE	FALSE
vitamin b5	vitamin b5	202	28033	62779	18469321	28235	2.12353	1.84865	2.43928	2.124 (1.849-2.439)	1.08552	0.886023	1.28502	1.086 (0.886-1.285)	TRUE	TRUE	TRUE	FALSE
tropatepine	tropatepine	200	2788	62779	18469321	2988	21.1687	18.3353	24.4399	21.169 (18.335-24.440)	4.3106	4.10425	4.51696	4.311 (4.104-4.517)	TRUE	TRUE	TRUE	FALSE
clarithromycin	clarithromycin	200	43742	62779	18469321	43942	1.34624	1.17139	1.5472	1.346 (1.171-1.547)	0.433156	0.232932	0.63338	0.433 (0.233-0.633)	TRUE	TRUE	TRUE	FALSE
colchicine	colchicine	197	27932	62779	18469321	28129	2.0783	1.80615	2.39146	2.078 (1.806-2.391)	1.05497	0.852989	1.25694	1.055 (0.853-1.257)	TRUE	TRUE	TRUE	FALSE
pramipexole	pramipexole	195	34645	62779	18469321	34840	1.65793	1.43994	1.90893	1.658 (1.440-1.909)	0.731653	0.528793	0.934513	0.732 (0.529-0.935)	TRUE	TRUE	TRUE	FALSE
linaclotide	linaclotide	194	23205	62779	18469321	23399	2.46408	2.13891	2.83869	2.464 (2.139-2.839)	1.29853	1.09488	1.50218	1.299 (1.095-1.502)	TRUE	TRUE	TRUE	FALSE
daunorubicin	daunorubicin	193	16396	62779	18469321	16589	3.47062	3.0108	4.00067	3.471 (3.011-4.001)	1.78728	1.58277	1.99179	1.787 (1.583-1.992)	TRUE	TRUE	TRUE	FALSE
oxygen	oxygen	193	39446	62779	18469321	39639	1.44079	1.2505	1.66003	1.441 (1.250-1.660)	0.53069	0.326864	0.734516	0.531 (0.327-0.735)	TRUE	TRUE	TRUE	FALSE
aprepitant	aprepitant	188	16112	62779	18469321	16300	3.44008	2.97874	3.97287	3.440 (2.979-3.973)	1.77496	1.56778	1.98215	1.775 (1.568-1.982)	TRUE	TRUE	TRUE	FALSE
calcitriol	calcitriol	188	24416	62779	18469321	24604	2.26907	1.96533	2.61976	2.269 (1.965-2.620)	1.181	0.974222	1.38778	1.181 (0.974-1.388)	TRUE	TRUE	TRUE	FALSE
levomepromazine	levomepromazine	187	8300	62779	18469321	8487	6.64508	5.7473	7.68311	6.645 (5.747-7.683)	2.70869	2.49989	2.9175	2.709 (2.500-2.918)	TRUE	TRUE	TRUE	FALSE
lactobacillus spp	lactobacillus spp	187	18119	62779	18469321	18306	3.04238	2.63362	3.51458	3.042 (2.634-3.515)	1.59989	1.39229	1.80748	1.600 (1.392-1.807)	TRUE	TRUE	TRUE	FALSE
oxazepam	oxazepam	187	28877	62779	18469321	29064	1.90784	1.65196	2.20335	1.908 (1.652-2.203)	0.933027	0.725822	1.14023	0.933 (0.726-1.140)	TRUE	TRUE	TRUE	FALSE
phenytoin	phenytoin	187	43002	62779	18469321	43189	1.28018	1.10866	1.47825	1.280 (1.109-1.478)	0.361629	0.154642	0.568616	0.362 (0.155-0.569)	TRUE	TRUE	TRUE	FALSE
bendamustine	bendamustine	185	26238	62779	18469321	26423	2.0775	1.79741	2.40125	2.078 (1.797-2.401)	1.05503	0.846655	1.2634	1.055 (0.847-1.263)	TRUE	TRUE	TRUE	FALSE
dimenhydrinate	dimenhydrinate	184	10289	62779	18469321	10473	5.27368	4.55734	6.10263	5.274 (4.557-6.103)	2.3822	2.17217	2.59223	2.382 (2.172-2.592)	TRUE	TRUE	TRUE	FALSE
lanreotide	lanreotide	179	10150	62779	18469321	10329	5.20026	4.4849	6.02971	5.200 (4.485-6.030)	2.36264	2.14975	2.57554	2.363 (2.150-2.576)	TRUE	TRUE	TRUE	FALSE
propofol	propofol	178	34464	62779	18469321	34642	1.52094	1.31237	1.76266	1.521 (1.312-1.763)	0.608981	0.396783	0.821178	0.609 (0.397-0.821)	TRUE	TRUE	TRUE	FALSE
ropinirole	ropinirole	177	34193	62779	18469321	34370	1.52438	1.31479	1.76739	1.524 (1.315-1.767)	0.61227	0.399478	0.825063	0.612 (0.399-0.825)	TRUE	TRUE	TRUE	FALSE
icodextrin	icodextrin	175	30424	62779	18469321	30599	1.69416	1.45994	1.96596	1.694 (1.460-1.966)	0.763623	0.549568	0.977679	0.764 (0.550-0.978)	TRUE	TRUE	TRUE	FALSE
gliclazide	gliclazide	175	32823	62779	18469321	32998	1.57013	1.3531	1.82198	1.570 (1.353-1.822)	0.654736	0.440725	0.868747	0.655 (0.441-0.869)	TRUE	TRUE	TRUE	FALSE
thalidomide	thalidomide	175	36047	62779	18469321	36222	1.42945	1.23191	1.65867	1.429 (1.232-1.659)	0.520256	0.306296	0.734217	0.520 (0.306-0.734)	TRUE	TRUE	TRUE	FALSE
solifenacin	solifenacin	174	30647	62779	18469321	30821	1.67218	1.44039	1.94127	1.672 (1.440-1.941)	0.744974	0.530318	0.959631	0.745 (0.530-0.960)	TRUE	TRUE	TRUE	FALSE
bifidobacterium spp	bifidobacterium spp	173	11464	62779	18469321	11637	4.44913	3.8281	5.17092	4.449 (3.828-5.171)	2.14175	1.92549	2.35801	2.142 (1.925-2.358)	TRUE	TRUE	TRUE	FALSE
nutrients unspecified	nutrients unspecified	171	15149	62779	18469321	15320	3.32718	2.86106	3.86924	3.327 (2.861-3.869)	1.72843	1.51132	1.94554	1.728 (1.511-1.946)	TRUE	TRUE	TRUE	FALSE
hydralazine	hydralazine	170	35034	62779	18469321	35204	1.42873	1.22862	1.66143	1.429 (1.229-1.661)	0.519802	0.302744	0.736859	0.520 (0.303-0.737)	TRUE	TRUE	TRUE	FALSE
vitamin k	vitamin k	168	17848	62779	18469321	18016	2.77396	2.38249	3.22975	2.774 (2.382-3.230)	1.46921	1.25039	1.68804	1.469 (1.250-1.688)	TRUE	TRUE	TRUE	FALSE
dornase alfa	dornase alfa	168	18329	62779	18469321	18497	2.70109	2.31995	3.14486	2.701 (2.320-3.145)	1.4312	1.21241	1.65	1.431 (1.212-1.650)	TRUE	TRUE	TRUE	FALSE
tobramycin	tobramycin	168	27628	62779	18469321	27796	1.79106	1.53868	2.08483	1.791 (1.539-2.085)	0.843669	0.625202	1.06214	0.844 (0.625-1.062)	TRUE	TRUE	TRUE	FALSE
triamterene	triamterene	166	31293	62779	18469321	31459	1.56211	1.34085	1.81987	1.562 (1.341-1.820)	0.64791	0.428227	0.867594	0.648 (0.428-0.868)	TRUE	TRUE	TRUE	FALSE
nortriptyline	nortriptyline	165	22950	62779	18469321	23115	2.11807	1.81697	2.46907	2.118 (1.817-2.469)	1.08386	0.863309	1.3044	1.084 (0.863-1.304)	TRUE	TRUE	TRUE	FALSE
dexlansoprazole	dexlansoprazole	165	39085	62779	18469321	39250	1.24261	1.0662	1.4482	1.243 (1.066-1.448)	0.320044	0.0998192	0.540268	0.320 (0.100-0.540)	TRUE	TRUE	TRUE	FALSE
tezacaftor	tezacaftor	163	18735	62779	18469321	18898	2.56365	2.1969	2.99163	2.564 (2.197-2.992)	1.35694	1.13489	1.57899	1.357 (1.135-1.579)	TRUE	TRUE	TRUE	FALSE
ifosfamide	ifosfamide	162	21881	62779	18469321	22043	2.18118	1.86844	2.54626	2.181 (1.868-2.546)	1.12605	0.903462	1.34863	1.126 (0.903-1.349)	TRUE	TRUE	TRUE	FALSE
rivastigmine	rivastigmine	162	24300	62779	18469321	24462	1.96379	1.68232	2.29236	1.964 (1.682-2.292)	0.975838	0.753333	1.19834	0.976 (0.753-1.198)	TRUE	TRUE	TRUE	FALSE
chlorpromazine	chlorpromazine	161	11241	62779	18469321	11402	4.2219	3.61292	4.93353	4.222 (3.613-4.934)	2.06808	1.84406	2.2921	2.068 (1.844-2.292)	TRUE	TRUE	TRUE	FALSE
placebo	placebo	161	12304	62779	18469321	12465	3.85693	3.30091	4.50662	3.857 (3.301-4.507)	1.93951	1.71562	2.16339	1.940 (1.716-2.163)	TRUE	TRUE	TRUE	FALSE
regorafenib	regorafenib	160	10729	62779	18469321	10889	4.39595	3.75987	5.13965	4.396 (3.760-5.140)	2.12555	1.90077	2.35033	2.126 (1.901-2.350)	TRUE	TRUE	TRUE	FALSE
entacapone	entacapone	158	14090	62779	18469321	14248	3.3048	2.82464	3.86659	3.305 (2.825-3.867)	1.71969	1.49391	1.94547	1.720 (1.494-1.945)	TRUE	TRUE	TRUE	FALSE
amantadine	amantadine	157	22237	62779	18469321	22394	2.07981	1.77732	2.43379	2.080 (1.777-2.434)	1.05831	0.832277	1.28434	1.058 (0.832-1.284)	TRUE	TRUE	TRUE	FALSE
mosapride	mosapride	156	6061	62779	18469321	6217	7.58848	6.47213	8.89738	7.588 (6.472-8.897)	2.89764	2.66885	3.12642	2.898 (2.669-3.126)	TRUE	TRUE	TRUE	FALSE
daratumumab	daratumumab	156	35185	62779	18469321	35341	1.30514	1.11498	1.52772	1.305 (1.115-1.528)	0.390967	0.16451	0.617423	0.391 (0.165-0.617)	TRUE	TRUE	TRUE	FALSE
itraconazole	itraconazole	155	12803	62779	18469321	12958	3.56803	3.04481	4.18116	3.568 (3.045-4.181)	1.82911	1.60107	2.05714	1.829 (1.601-2.057)	TRUE	TRUE	TRUE	FALSE
aluminium	aluminium	155	19066	62779	18469321	19221	2.39516	2.04456	2.80587	2.395 (2.045-2.806)	1.26034	1.03275	1.48793	1.260 (1.033-1.488)	TRUE	TRUE	TRUE	FALSE
rucaparib	rucaparib	154	8425	62779	18469321	8579	5.38835	4.59362	6.32058	5.388 (4.594-6.321)	2.41468	2.18523	2.64412	2.415 (2.185-2.644)	TRUE	TRUE	TRUE	FALSE
dextropropoxyphene	dextropropoxyphene	154	27072	62779	18469321	27226	1.6752	1.42953	1.96308	1.675 (1.430-1.963)	0.748804	0.520753	0.976855	0.749 (0.521-0.977)	TRUE	TRUE	TRUE	FALSE
fulvestrant	fulvestrant	154	28213	62779	18469321	28367	1.60735	1.37166	1.88354	1.607 (1.372-1.884)	0.68958	0.461555	0.917605	0.690 (0.462-0.918)	TRUE	TRUE	TRUE	FALSE
biperiden	biperiden	153	7611	62779	18469321	7764	5.92607	5.04869	6.95593	5.926 (5.049-6.956)	2.54931	2.31893	2.7797	2.549 (2.319-2.780)	TRUE	TRUE	TRUE	FALSE
benzatropine	benzatropine	153	12653	62779	18469321	12806	3.56366	3.03795	4.18034	3.564 (3.038-4.180)	1.82751	1.59801	2.05702	1.828 (1.598-2.057)	TRUE	TRUE	TRUE	FALSE
palonosetron	palonosetron	152	12483	62779	18469321	12635	3.58856	3.05756	4.21178	3.589 (3.058-4.212)	1.8375	1.60724	2.06777	1.838 (1.607-2.068)	TRUE	TRUE	TRUE	FALSE
iodine	iodine	150	21651	62779	18469321	21801	2.0407	1.73762	2.39665	2.041 (1.738-2.397)	1.03165	0.800463	1.26283	1.032 (0.800-1.263)	TRUE	TRUE	TRUE	FALSE
megestrol	megestrol	148	12937	62779	18469321	13085	3.37121	2.86638	3.96494	3.371 (2.866-3.965)	1.7488	1.51556	1.98205	1.749 (1.516-1.982)	TRUE	TRUE	TRUE	FALSE
sodium phosphate	sodium phosphate	147	8159	62779	18469321	8306	5.31059	4.5105	6.25262	5.311 (4.510-6.253)	2.39465	2.15988	2.62942	2.395 (2.160-2.629)	TRUE	TRUE	TRUE	FALSE
vinorelbine	vinorelbine	147	12115	62779	18469321	12262	3.57572	3.03843	4.20802	3.576 (3.038-4.208)	1.83279	1.59869	2.0669	1.833 (1.599-2.067)	TRUE	TRUE	TRUE	FALSE
mirabegron	mirabegron	146	36147	62779	18469321	36293	1.18871	1.0102	1.39878	1.189 (1.010-1.399)	0.257672	0.0237037	0.49164	0.258 (0.024-0.492)	TRUE	TRUE	TRUE	FALSE
clostridium spp	clostridium spp	145	6874	62779	18469321	7019	6.21781	5.27382	7.33078	6.218 (5.274-7.331)	2.61785	2.38114	2.85456	2.618 (2.381-2.855)	TRUE	TRUE	TRUE	FALSE
aztreonam	aztreonam	145	17740	62779	18469321	17885	2.4079	2.04446	2.83594	2.408 (2.044-2.836)	1.26868	1.03344	1.50393	1.269 (1.033-1.504)	TRUE	TRUE	TRUE	FALSE
phenobarbital	phenobarbital	145	21362	62779	18469321	21507	1.99924	1.69767	2.35437	1.999 (1.698-2.354)	1.00265	0.767569	1.23774	1.003 (0.768-1.238)	TRUE	TRUE	TRUE	FALSE
voriconazole	voriconazole	145	27865	62779	18469321	28010	1.53212	1.30118	1.80405	1.532 (1.301-1.804)	0.62155	0.386648	0.856452	0.622 (0.387-0.856)	TRUE	TRUE	TRUE	FALSE
herbals unspecified	herbals unspecified	143	17100	62779	18469321	17243	2.46357	2.08932	2.90486	2.464 (2.089-2.905)	1.30152	1.06463	1.53841	1.302 (1.065-1.538)	TRUE	TRUE	TRUE	FALSE
dalteparin	dalteparin	141	13927	62779	18469321	14068	2.98296	2.5265	3.52188	2.983 (2.526-3.522)	1.5749	1.33614	1.81365	1.575 (1.336-1.814)	TRUE	TRUE	TRUE	FALSE
rifaximin	rifaximin	141	19421	62779	18469321	19562	2.13847	1.81166	2.52423	2.138 (1.812-2.524)	1.09932	0.860895	1.33774	1.099 (0.861-1.338)	TRUE	TRUE	TRUE	FALSE
amphotericin b	amphotericin b	140	23133	62779	18469321	23273	1.78221	1.5091	2.10473	1.782 (1.509-2.105)	0.838541	0.599419	1.07766	0.839 (0.599-1.078)	TRUE	TRUE	TRUE	FALSE
cefepime	cefepime	138	17030	62779	18469321	17168	2.38702	2.01847	2.82286	2.387 (2.018-2.823)	1.25682	1.01575	1.4979	1.257 (1.016-1.498)	TRUE	TRUE	TRUE	FALSE
lubiprostone	lubiprostone	137	8562	62779	18469321	8699	4.71552	3.98241	5.58357	4.716 (3.982-5.584)	2.22704	1.98417	2.46991	2.227 (1.984-2.470)	TRUE	TRUE	TRUE	FALSE
glucosamine	glucosamine	137	33607	62779	18469321	33744	1.19973	1.01422	1.41918	1.200 (1.014-1.419)	0.271579	0.0301138	0.513043	0.272 (0.030-0.513)	TRUE	TRUE	TRUE	FALSE
manganese	manganese	136	16457	62779	18469321	16593	2.43433	2.05593	2.88238	2.434 (2.056-2.882)	1.28505	1.04221	1.5279	1.285 (1.042-1.528)	TRUE	TRUE	TRUE	FALSE
glycopyrronium	glycopyrronium	136	27739	62779	18469321	27875	1.44336	1.21934	1.70853	1.443 (1.219-1.709)	0.536727	0.294286	0.779169	0.537 (0.294-0.779)	TRUE	TRUE	TRUE	FALSE
tolterodine	tolterodine	135	20888	62779	18469321	21023	1.90334	1.60672	2.25472	1.903 (1.607-2.255)	0.933128	0.68961	1.17664	0.933 (0.690-1.177)	TRUE	TRUE	TRUE	FALSE
erythromycin	erythromycin	134	20199	62779	18469321	20333	1.95373	1.64819	2.3159	1.954 (1.648-2.316)	0.970621	0.726185	1.21506	0.971 (0.726-1.215)	TRUE	TRUE	TRUE	FALSE
cyamemazine	cyamemazine	132	8117	62779	18469321	8249	4.79224	4.03433	5.69252	4.792 (4.034-5.693)	2.25041	2.00299	2.49783	2.250 (2.003-2.498)	TRUE	TRUE	TRUE	FALSE
meclozine	meclozine	132	19962	62779	18469321	20094	1.94738	1.64074	2.31133	1.947 (1.641-2.311)	0.966145	0.719884	1.21241	0.966 (0.720-1.212)	TRUE	TRUE	TRUE	FALSE
lanthanum carbonate	lanthanum carbonate	131	4931	62779	18469321	5062	7.83004	6.58165	9.31523	7.830 (6.582-9.315)	2.94382	2.69425	3.19338	2.944 (2.694-3.193)	TRUE	TRUE	TRUE	FALSE
sodium sulfate	sodium sulfate	131	10353	62779	18469321	10484	3.72825	3.13753	4.4302	3.728 (3.138-4.430)	1.8937	1.64578	2.14162	1.894 (1.646-2.142)	TRUE	TRUE	TRUE	FALSE
sorafenib	sorafenib	131	22013	62779	18469321	22144	1.75234	1.47553	2.08108	1.752 (1.476-2.081)	0.815119	0.568009	1.06223	0.815 (0.568-1.062)	TRUE	TRUE	TRUE	FALSE
trihexyphenidyl	trihexyphenidyl	130	6532	62779	18469321	6662	5.86517	4.92955	6.97836	5.865 (4.930-6.978)	2.53673	2.28701	2.78646	2.537 (2.287-2.786)	TRUE	TRUE	TRUE	FALSE
memantine	memantine	130	28181	62779	18469321	28311	1.35788	1.14276	1.61349	1.358 (1.143-1.613)	0.449729	0.201844	0.697613	0.450 (0.202-0.698)	TRUE	TRUE	TRUE	FALSE
topotecan	topotecan	129	6543	62779	18469321	6672	5.81017	4.88013	6.91745	5.810 (4.880-6.917)	2.52351	2.27285	2.77418	2.524 (2.273-2.774)	TRUE	TRUE	TRUE	FALSE
brotizolam	brotizolam	129	9993	62779	18469321	10122	3.80355	3.19657	4.52578	3.804 (3.197-4.526)	1.92236	1.67251	2.17221	1.922 (1.673-2.172)	TRUE	TRUE	TRUE	FALSE
azacitidine	azacitidine	129	25971	62779	18469321	26100	1.46224	1.22973	1.73871	1.462 (1.230-1.739)	0.555978	0.3071	0.804856	0.556 (0.307-0.805)	TRUE	TRUE	TRUE	FALSE
norepinephrine	norepinephrine	128	14488	62779	18469321	14616	2.60246	2.18644	3.09763	2.602 (2.186-3.098)	1.38125	1.13094	1.63157	1.381 (1.131-1.632)	TRUE	TRUE	TRUE	FALSE
influenza vaccine	influenza vaccine	128	15833	62779	18469321	15961	2.38121	2.00069	2.8341	2.381 (2.001-2.834)	1.25427	1.00404	1.50449	1.254 (1.004-1.504)	TRUE	TRUE	TRUE	FALSE
ketorolac	ketorolac	127	19242	62779	18469321	19369	1.94364	1.63214	2.3146	1.944 (1.632-2.315)	0.963872	0.712859	1.21489	0.964 (0.713-1.215)	TRUE	TRUE	TRUE	FALSE
elexacaftor	elexacaftor	125	13082	62779	18469321	13207	2.81469	2.3597	3.35741	2.815 (2.360-3.357)	1.49353	1.24017	1.74689	1.494 (1.240-1.747)	TRUE	TRUE	TRUE	FALSE
linagliptin	linagliptin	125	24616	62779	18469321	24741	1.49491	1.25375	1.78246	1.495 (1.254-1.782)	0.58803	0.335227	0.840833	0.588 (0.335-0.841)	TRUE	TRUE	TRUE	FALSE
hyoscyamine	hyoscyamine	124	11054	62779	18469321	11178	3.30474	2.76817	3.94532	3.305 (2.768-3.945)	1.72263	1.46806	1.97721	1.723 (1.468-1.977)	TRUE	TRUE	TRUE	FALSE
cefuroxime	cefuroxime	124	20200	62779	18469321	20324	1.80755	1.51474	2.15696	1.808 (1.515-2.157)	0.860229	0.606285	1.11417	0.860 (0.606-1.114)	TRUE	TRUE	TRUE	FALSE
vinblastine	vinblastine	123	7215	62779	18469321	7338	5.02328	4.20252	6.00434	5.023 (4.203-6.004)	2.31811	2.0618	2.57443	2.318 (2.062-2.574)	TRUE	TRUE	TRUE	FALSE
gentamicin	gentamicin	123	19340	62779	18469321	19463	1.87276	1.56824	2.23642	1.873 (1.568-2.236)	0.911085	0.656093	1.16608	0.911 (0.656-1.166)	TRUE	TRUE	TRUE	FALSE
febuxostat	febuxostat	123	22854	62779	18469321	22977	1.5845	1.32697	1.89202	1.585 (1.327-1.892)	0.671651	0.416782	0.926519	0.672 (0.417-0.927)	TRUE	TRUE	TRUE	FALSE
temozolomide	temozolomide	123	24758	62779	18469321	24881	1.4625	1.22484	1.74628	1.462 (1.225-1.746)	0.556806	0.30199	0.811623	0.557 (0.302-0.812)	TRUE	TRUE	TRUE	FALSE
zingiber spp	zingiber spp	121	4252	62779	18469321	4373	8.38623	6.99868	10.0489	8.386 (6.999-10.049)	3.04115	2.78136	3.30095	3.041 (2.781-3.301)	TRUE	TRUE	TRUE	FALSE
benserazide	benserazide	121	13869	62779	18469321	13990	2.56974	2.14829	3.07385	2.570 (2.148-3.074)	1.36391	1.10654	1.62127	1.364 (1.107-1.621)	TRUE	TRUE	TRUE	FALSE
theophylline	theophylline	121	17677	62779	18469321	17798	2.01574	1.68544	2.41078	2.016 (1.685-2.411)	1.01663	0.7595	1.27376	1.017 (0.759-1.274)	TRUE	TRUE	TRUE	FALSE
sirolimus	sirolimus	121	19390	62779	18469321	19511	1.83749	1.53648	2.19748	1.837 (1.536-2.197)	0.884072	0.627018	1.14113	0.884 (0.627-1.141)	TRUE	TRUE	TRUE	FALSE
nintedanib	nintedanib	121	26746	62779	18469321	26867	1.33159	1.11362	1.59223	1.332 (1.114-1.592)	0.422565	0.16573	0.679401	0.423 (0.166-0.679)	TRUE	TRUE	TRUE	FALSE
albumin	albumin	120	9836	62779	18469321	9956	3.59417	3.00156	4.30379	3.594 (3.002-4.304)	1.84271	1.58384	2.10157	1.843 (1.584-2.102)	TRUE	TRUE	TRUE	FALSE
durvalumab	durvalumab	120	14485	62779	18469321	14605	2.44	2.0384	2.92072	2.440 (2.038-2.921)	1.28997	1.0316	1.54835	1.290 (1.032-1.548)	TRUE	TRUE	TRUE	FALSE
nitrofurantoin	nitrofurantoin	119	26001	62779	18469321	26120	1.34712	1.12492	1.6132	1.347 (1.125-1.613)	0.439396	0.180426	0.698366	0.439 (0.180-0.698)	TRUE	TRUE	TRUE	FALSE
pethidine	pethidine	117	12354	62779	18469321	12471	2.78955	2.32485	3.34714	2.790 (2.325-3.347)	1.48161	1.21982	1.74339	1.482 (1.220-1.743)	TRUE	TRUE	TRUE	FALSE
chlorphenamine	chlorphenamine	117	23288	62779	18469321	23405	1.47895	1.23307	1.77386	1.479 (1.233-1.774)	0.573474	0.312264	0.834683	0.573 (0.312-0.835)	TRUE	TRUE	TRUE	FALSE
flunitrazepam	flunitrazepam	116	6698	62779	18469321	6814	5.10264	4.24627	6.13173	5.103 (4.246-6.132)	2.34114	2.07724	2.60503	2.341 (2.077-2.605)	TRUE	TRUE	TRUE	FALSE
asparaginase	asparaginase	116	9732	62779	18469321	9848	3.51129	2.92342	4.21738	3.511 (2.923-4.217)	1.80994	1.54673	2.07315	1.810 (1.547-2.073)	TRUE	TRUE	TRUE	FALSE
brentuximab vedotin	brentuximab vedotin	115	9757	62779	18469321	9872	3.47204	2.88848	4.1735	3.472 (2.888-4.173)	1.79405	1.52972	2.05837	1.794 (1.530-2.058)	TRUE	TRUE	TRUE	FALSE
ampicillin	ampicillin	114	13799	62779	18469321	13913	2.43309	2.02318	2.92606	2.433 (2.023-2.926)	1.28662	1.02161	1.55163	1.287 (1.022-1.552)	TRUE	TRUE	TRUE	FALSE
midodrine	midodrine	114	13980	62779	18469321	14094	2.40157	1.99698	2.88812	2.402 (1.997-2.888)	1.26797	1.00298	1.53297	1.268 (1.003-1.533)	TRUE	TRUE	TRUE	FALSE
trametinib	trametinib	114	21951	62779	18469321	22065	1.52883	1.27162	1.83807	1.529 (1.272-1.838)	0.62137	0.35676	0.885981	0.621 (0.357-0.886)	TRUE	TRUE	TRUE	FALSE
indapamide	indapamide	113	26782	62779	18469321	26895	1.24172	1.03207	1.49397	1.242 (1.032-1.494)	0.323215	0.0575773	0.588853	0.323 (0.058-0.589)	TRUE	TRUE	TRUE	FALSE
glycerol	glycerol	111	9334	62779	18469321	9445	3.503	2.90467	4.22459	3.503 (2.905-4.225)	1.8072	1.53819	2.07621	1.807 (1.538-2.076)	TRUE	TRUE	TRUE	FALSE
panax spp	panax spp	110	3003	62779	18469321	3113	10.7936	8.92198	13.0578	10.794 (8.922-13.058)	3.39488	3.12152	3.66825	3.395 (3.122-3.668)	TRUE	TRUE	TRUE	FALSE
paraffin	paraffin	110	11645	62779	18469321	11755	2.78213	2.30549	3.35731	2.782 (2.305-3.357)	1.47867	1.20877	1.74856	1.479 (1.209-1.749)	TRUE	TRUE	TRUE	FALSE
sotalol	sotalol	110	19741	62779	18469321	19851	1.64043	1.35988	1.97886	1.640 (1.360-1.979)	0.722829	0.453451	0.992208	0.723 (0.453-0.992)	TRUE	TRUE	TRUE	FALSE
tamoxifen	tamoxifen	110	23040	62779	18469321	23150	1.40529	1.16504	1.69508	1.405 (1.165-1.695)	0.50105	0.231778	0.770321	0.501 (0.232-0.770)	TRUE	TRUE	TRUE	FALSE
pegaspargase	pegaspargase	109	13506	62779	18469321	13615	2.37669	1.96808	2.87015	2.377 (1.968-2.870)	1.25372	0.98279	1.52465	1.254 (0.983-1.525)	TRUE	TRUE	TRUE	FALSE
corticosteroid unspecified	corticosteroid unspecified	109	13651	62779	18469321	13760	2.35143	1.94717	2.83962	2.351 (1.947-2.840)	1.23844	0.96752	1.50936	1.238 (0.968-1.509)	TRUE	TRUE	TRUE	FALSE
radiotherapy unspecified	radiotherapy unspecified	108	9271	62779	18469321	9379	3.43134	2.83798	4.14876	3.431 (2.838-4.149)	1.77814	1.5055	2.05079	1.778 (1.505-2.051)	TRUE	TRUE	TRUE	FALSE
methocarbamol	methocarbamol	107	20465	62779	18469321	20572	1.5391	1.2726	1.86142	1.539 (1.273-1.861)	0.631836	0.358795	0.904877	0.632 (0.359-0.905)	TRUE	TRUE	TRUE	FALSE
tegafur	tegafur	105	4908	62779	18469321	5013	6.30279	5.19409	7.64814	6.303 (5.194-7.648)	2.64137	2.3636	2.91914	2.641 (2.364-2.919)	TRUE	TRUE	TRUE	FALSE
antibiotics unspecified	antibiotics unspecified	105	10595	62779	18469321	10700	2.91879	2.40798	3.53796	2.919 (2.408-3.538)	1.54781	1.27157	1.82405	1.548 (1.272-1.824)	TRUE	TRUE	TRUE	FALSE
isosorbide dinitrate	isosorbide dinitrate	105	13238	62779	18469321	13343	2.33571	1.9273	2.83066	2.336 (1.927-2.831)	1.22939	0.953423	1.50536	1.229 (0.953-1.505)	TRUE	TRUE	TRUE	FALSE
valganciclovir	valganciclovir	105	18784	62779	18469321	18889	1.64559	1.35816	1.99386	1.646 (1.358-1.994)	0.727992	0.452342	1.00364	0.728 (0.452-1.004)	TRUE	TRUE	TRUE	FALSE
glycyrrhiza spp	glycyrrhiza spp	104	7610	62779	18469321	7714	4.02556	3.31681	4.88576	4.026 (3.317-4.886)	2.00609	1.72804	2.28415	2.006 (1.728-2.284)	TRUE	TRUE	TRUE	FALSE
ceftazidime	ceftazidime	104	10894	62779	18469321	10998	2.81155	2.31745	3.411	2.812 (2.317-3.411)	1.49451	1.21701	1.77201	1.495 (1.217-1.772)	TRUE	TRUE	TRUE	FALSE
pamidronic acid	pamidronic acid	104	11065	62779	18469321	11169	2.76808	2.28165	3.35821	2.768 (2.282-3.358)	1.47226	1.19478	1.74974	1.472 (1.195-1.750)	TRUE	TRUE	TRUE	FALSE
alfuzosin	alfuzosin	103	15112	62779	18469321	15215	2.00682	1.65304	2.43633	2.007 (1.653-2.436)	1.01253	0.734074	1.29098	1.013 (0.734-1.291)	TRUE	TRUE	TRUE	FALSE
ketoprofen	ketoprofen	103	16448	62779	18469321	16551	1.84369	1.51874	2.23816	1.844 (1.519-2.238)	0.891118	0.612741	1.16949	0.891 (0.613-1.169)	TRUE	TRUE	TRUE	FALSE
selenium	selenium	103	16604	62779	18469321	16707	1.82635	1.50446	2.2171	1.826 (1.504-2.217)	0.877585	0.599217	1.15595	0.878 (0.599-1.156)	TRUE	TRUE	TRUE	FALSE
isoniazid	isoniazid	103	20447	62779	18469321	20550	1.48278	1.22158	1.79982	1.483 (1.222-1.800)	0.578932	0.300724	0.857139	0.579 (0.301-0.857)	TRUE	TRUE	TRUE	FALSE
chlorhexidine	chlorhexidine	103	21880	62779	18469321	21983	1.38556	1.14153	1.68176	1.386 (1.142-1.682)	0.481691	0.203529	0.759853	0.482 (0.204-0.760)	TRUE	TRUE	TRUE	FALSE
cefazolin	cefazolin	102	14567	62779	18469321	14669	2.06172	1.69662	2.5054	2.062 (1.697-2.505)	1.0513	0.771479	1.33113	1.051 (0.771-1.331)	TRUE	TRUE	TRUE	FALSE
colestipol	colestipol	101	4834	62779	18469321	4935	6.15512	5.05347	7.49694	6.155 (5.053-7.497)	2.60849	2.3254	2.89157	2.608 (2.325-2.892)	TRUE	TRUE	TRUE	FALSE
basiliximab	basiliximab	101	10260	62779	18469321	10361	2.89914	2.38279	3.52738	2.899 (2.383-3.527)	1.53875	1.25717	1.82034	1.539 (1.257-1.820)	TRUE	TRUE	TRUE	FALSE
dutasteride	dutasteride	101	24387	62779	18469321	24488	1.21878	1.00226	1.48207	1.219 (1.002-1.482)	0.298003	0.0172108	0.578796	0.298 (0.017-0.579)	TRUE	TRUE	TRUE	FALSE
tegaserod	tegaserod	100	4607	62779	18469321	4707	6.39444	5.24438	7.79669	6.394 (5.244-7.797)	2.66249	2.3779	2.94708	2.662 (2.378-2.947)	TRUE	TRUE	TRUE	FALSE
alimemazine	alimemazine	99	5918	62779	18469321	6017	4.92769	4.03936	6.01137	4.928 (4.039-6.011)	2.29403	2.0087	2.57936	2.294 (2.009-2.579)	TRUE	TRUE	TRUE	FALSE
selexipag	selexipag	99	22604	62779	18469321	22703	1.28896	1.05788	1.57053	1.289 (1.058-1.571)	0.378617	0.0950011	0.662232	0.379 (0.095-0.662)	TRUE	TRUE	TRUE	FALSE
antithymocyte immunoglobulin	antithymocyte immunoglobulin	99	23426	62779	18469321	23525	1.24368	1.02073	1.51533	1.244 (1.021-1.515)	0.327309	0.0437155	0.610903	0.327 (0.044-0.611)	TRUE	TRUE	TRUE	FALSE
zanthoxylum spp	zanthoxylum spp	98	1127	62779	18469321	1225	25.6207	20.8391	31.4994	25.621 (20.839-31.499)	4.57392	4.27827	4.86957	4.574 (4.278-4.870)	TRUE	TRUE	TRUE	FALSE
ambroxol	ambroxol	98	7900	62779	18469321	7998	3.65366	2.99325	4.45977	3.654 (2.993-4.460)	1.86906	1.58289	2.15522	1.869 (1.583-2.155)	TRUE	TRUE	TRUE	FALSE
buthylscopolamine	buthylscopolamine	97	3070	62779	18469321	3167	9.30828	7.60362	11.3951	9.308 (7.604-11.395)	3.19038	2.90014	3.48062	3.190 (2.900-3.481)	TRUE	TRUE	TRUE	FALSE
neostigmine	neostigmine	96	1873	62779	18469321	1969	15.1005	12.2984	18.5409	15.100 (12.298-18.541)	3.86068	3.56638	4.15499	3.861 (3.566-4.155)	TRUE	TRUE	TRUE	FALSE
cupric oxide	cupric oxide	96	17096	62779	18469321	17192	1.65301	1.35235	2.02052	1.653 (1.352-2.021)	0.735778	0.44764	1.02392	0.736 (0.448-1.024)	TRUE	TRUE	TRUE	FALSE
amikacin	amikacin	96	17683	62779	18469321	17779	1.59809	1.30744	1.95335	1.598 (1.307-1.953)	0.687347	0.399235	0.975459	0.687 (0.399-0.975)	TRUE	TRUE	TRUE	FALSE
minocycline	minocycline	96	18477	62779	18469321	18573	1.52935	1.25123	1.86928	1.529 (1.251-1.869)	0.624321	0.336243	0.912399	0.624 (0.336-0.912)	TRUE	TRUE	TRUE	FALSE
dacarbazine	dacarbazine	95	6870	62779	18469321	6965	4.07286	3.32582	4.9877	4.073 (3.326-4.988)	2.02412	1.73332	2.31492	2.024 (1.733-2.315)	TRUE	TRUE	TRUE	FALSE
posaconazole	posaconazole	95	13621	62779	18469321	13716	2.05347	1.67797	2.513	2.053 (1.678-2.513)	1.04666	0.756835	1.33649	1.047 (0.757-1.336)	TRUE	TRUE	TRUE	FALSE
bromazepam	bromazepam	95	19496	62779	18469321	19591	1.43421	1.1722	1.75479	1.434 (1.172-1.755)	0.532395	0.242869	0.821921	0.532 (0.243-0.822)	TRUE	TRUE	TRUE	FALSE
bicalutamide	bicalutamide	94	14827	62779	18469321	14921	1.86644	1.52361	2.2864	1.866 (1.524-2.286)	0.910089	0.618833	1.20134	0.910 (0.619-1.201)	TRUE	TRUE	TRUE	FALSE
benzonatate	benzonatate	94	17992	62779	18469321	18086	1.53784	1.25551	1.88367	1.538 (1.256-1.884)	0.632593	0.341499	0.923688	0.633 (0.341-0.924)	TRUE	TRUE	TRUE	FALSE
polatuzumab vedotin	polatuzumab vedotin	92	6908	62779	18469321	7000	3.92235	3.19262	4.81888	3.922 (3.193-4.819)	1.97109	1.67572	2.26646	1.971 (1.676-2.266)	TRUE	TRUE	TRUE	FALSE
levosalbutamol	levosalbutamol	92	15776	62779	18469321	15868	1.7167	1.39838	2.10747	1.717 (1.398-2.107)	0.790627	0.496335	1.08492	0.791 (0.496-1.085)	TRUE	TRUE	TRUE	FALSE
amisulpride	amisulpride	91	7045	62779	18469321	7136	3.80418	3.09307	4.67877	3.804 (3.093-4.679)	1.92774	1.63083	2.22466	1.928 (1.631-2.225)	TRUE	TRUE	TRUE	FALSE
ziprasidone	ziprasidone	91	21100	62779	18469321	21191	1.2692	1.03286	1.55962	1.269 (1.033-1.560)	0.357745	0.0620831	0.653406	0.358 (0.062-0.653)	TRUE	TRUE	TRUE	FALSE
enterococcus spp	enterococcus spp	89	4772	62779	18469321	4861	5.49326	4.45349	6.77579	5.493 (4.453-6.776)	2.44971	2.14868	2.75073	2.450 (2.149-2.751)	TRUE	TRUE	TRUE	FALSE
copper	copper	89	7673	62779	18469321	7762	3.41584	2.77129	4.21029	3.416 (2.771-4.210)	1.77475	1.47475	2.07475	1.775 (1.475-2.075)	TRUE	TRUE	TRUE	FALSE
clomipramine	clomipramine	89	8891	62779	18469321	8980	2.9477	2.39188	3.63267	2.948 (2.392-3.633)	1.56452	1.26475	1.86428	1.565 (1.265-1.864)	TRUE	TRUE	TRUE	FALSE
oteracil	oteracil	88	4135	62779	18469321	4223	6.26838	5.07448	7.74318	6.268 (5.074-7.743)	2.63648	2.3334	2.93957	2.636 (2.333-2.940)	TRUE	TRUE	TRUE	FALSE
gimeracil	gimeracil	88	4141	62779	18469321	4229	6.2593	5.06715	7.73193	6.259 (5.067-7.732)	2.63443	2.33135	2.93751	2.634 (2.331-2.938)	TRUE	TRUE	TRUE	FALSE
vonoprazan	vonoprazan	88	6327	62779	18469321	6415	4.09621	3.31856	5.05608	4.096 (3.319-5.056)	2.03353	1.73152	2.33555	2.034 (1.732-2.336)	TRUE	TRUE	TRUE	FALSE
fatty acids unspecified	fatty acids unspecified	87	3454	62779	18469321	3541	7.41916	5.99639	9.17951	7.419 (5.996-9.180)	2.87416	2.5688	3.17952	2.874 (2.569-3.180)	TRUE	TRUE	TRUE	FALSE
etizolam	etizolam	87	8697	62779	18469321	8784	2.94567	2.38454	3.63884	2.946 (2.385-3.639)	1.56392	1.26078	1.86707	1.564 (1.261-1.867)	TRUE	TRUE	TRUE	FALSE
mupirocin	mupirocin	87	15010	62779	18469321	15097	1.70618	1.38177	2.10674	1.706 (1.382-2.107)	0.782749	0.480229	1.08527	0.783 (0.480-1.085)	TRUE	TRUE	TRUE	FALSE
micafungin	micafungin	86	9406	62779	18469321	9492	2.69218	2.17687	3.32947	2.692 (2.177-3.329)	1.43563	1.13087	1.74038	1.436 (1.131-1.740)	TRUE	TRUE	TRUE	FALSE
dexchlorpheniramine	dexchlorpheniramine	86	10703	62779	18469321	10789	2.36577	1.91317	2.92545	2.366 (1.913-2.925)	1.25089	0.946297	1.55547	1.251 (0.946-1.555)	TRUE	TRUE	TRUE	FALSE
dexmedetomidine	dexmedetomidine	85	5588	62779	18469321	5673	4.47977	3.61549	5.55067	4.480 (3.615-5.551)	2.16134	1.85392	2.46877	2.161 (1.854-2.469)	TRUE	TRUE	TRUE	FALSE
red blood cells	red blood cells	85	7201	62779	18469321	7286	3.47602	2.80639	4.30541	3.476 (2.806-4.305)	1.80044	1.49352	2.10736	1.800 (1.494-2.107)	TRUE	TRUE	TRUE	FALSE
gemfibrozil	gemfibrozil	85	15124	62779	18469321	15209	1.65433	1.33651	2.04772	1.654 (1.337-2.048)	0.73892	0.432934	1.04491	0.739 (0.433-1.045)	TRUE	TRUE	TRUE	FALSE
butalbital	butalbital	85	17598	62779	18469321	17683	1.42156	1.14856	1.75946	1.422 (1.149-1.759)	0.521509	0.215643	0.827375	0.522 (0.216-0.827)	TRUE	TRUE	TRUE	FALSE
lumacaftor	lumacaftor	84	8358	62779	18469321	8442	2.95936	2.38669	3.66945	2.959 (2.387-3.669)	1.57116	1.26271	1.87962	1.571 (1.263-1.880)	TRUE	TRUE	TRUE	FALSE
flecainide	flecainide	84	17485	62779	18469321	17569	1.41391	1.14093	1.75219	1.414 (1.141-1.752)	0.513965	0.206311	0.821619	0.514 (0.206-0.822)	TRUE	TRUE	TRUE	FALSE
encorafenib	encorafenib	83	7661	62779	18469321	7744	3.19024	2.56935	3.96117	3.190 (2.569-3.961)	1.67856	1.36816	1.98896	1.679 (1.368-1.989)	TRUE	TRUE	TRUE	FALSE
chondroitin	chondroitin	83	17041	62779	18469321	17124	1.43349	1.15524	1.77875	1.433 (1.155-1.779)	0.5339	0.224412	0.843387	0.534 (0.224-0.843)	TRUE	TRUE	TRUE	FALSE
acetylcysteine	acetylcysteine	82	14934	62779	18469321	15016	1.61618	1.30068	2.00822	1.616 (1.301-2.008)	0.706117	0.394677	1.01756	0.706 (0.395-1.018)	TRUE	TRUE	TRUE	FALSE
trimebutine	trimebutine	81	3975	62779	18469321	4056	6.00139	4.81562	7.47912	6.001 (4.816-7.479)	2.57648	2.26087	2.89209	2.576 (2.261-2.892)	TRUE	TRUE	TRUE	FALSE
phloroglucinol	phloroglucinol	81	5523	62779	18469321	5604	4.31894	3.46773	5.37909	4.319 (3.468-5.379)	2.11028	1.79554	2.42502	2.110 (1.796-2.425)	TRUE	TRUE	TRUE	FALSE
[truncated: 956 more rows]

## Sheet: TABLE_S7_TOP200_byROR
Drug	drug_key	A	B	n_case	n_noncase	n_exposed	ROR	CI_LOW	CI_HIGH	ROR_disp	IC	IC_025	IC_975	IC_disp	signal_ror	signal_ic	signal_both	is_top50
[truncated: 200 more rows]

[truncated: 1 more sheets: QC]
