# Supplementary material for: Cross-national pharmacovigilance of drug-induced intestinal obstruction: disproportionality signals in FAERS and external validation in JADER
Source: Front Pharmacol. 2026 Mar 20;17:1760208. doi: 10.3389/fphar.2026.1760208 (PMC13046714; doi:10.3389/fphar.2026.1760208)
Supplement: Supplementary file 11 [file Supplementaryfile1.zip › Table s6.XLSX]

## Sheet: Table_S6
drug	ATC1	Category	label_support	source	access_date	note
bevacizumab	L	Antineoplastic & Immunomodulating Agents	Yes	FDA	2026-02-04	FDA label mentions bowel obstruction (e.g., fistula warnings/avoid use with symptoms of bowel obstruction) and lists intestinal obstruction among digestive adverse events (keyword hit: 'bowel obstruction'/'intestinal obstruction').
clozapine	N	Nervous System	Yes	FDA	2026-02-04	Warning: GI hypomotility; postmarketing effects range from constipation to paralytic ileus; severe complications include intestinal obstruction.
infliximab	L	Antineoplastic & Immunomodulating Agents	Yes	FDA	2026-02-04	Adverse events list includes ileus and intestinal obstruction.
loperamide	A	Alimentary Tract & Metabolism	Yes	FDA	2026-02-04	Warning: discontinue if constipation/abdominal distention/ileus; avoid if inhibition of peristalsis should be avoided (ileus risk).
macrogol	A	Alimentary Tract & Metabolism	Yes	FDA	2026-02-04	Contraindicated in known/suspected bowel obstruction (PEG/macrogol laxative class).
morphine	N	Nervous System	Yes	FDA	2026-02-04	Contraindicated with known/suspected GI obstruction incl. paralytic ileus; GI-condition risk warning.
ondansetron	A	Alimentary Tract & Metabolism	Yes	FDA	2026-02-04	Precaution: may mask progressive ileus/gastric distention in abdominal surgery patients.
oxaliplatin	L	Antineoplastic & Immunomodulating Agents	Yes	FDA	2026-02-04	Postmarketing/AE list includes ileus and intestinal obstruction.
oxycodone	N	Nervous System	Yes	FDA	2026-02-04	Contraindicated with known/suspected GI obstruction incl. paralytic ileus (opioid class warning).
paclitaxel	L	Antineoplastic & Immunomodulating Agents	Yes	FDA	2026-02-04	Label notes paralytic ileus and reports of intestinal obstruction/perforation.
potassium	A	Alimentary Tract & Metabolism	Yes	FDA	2026-02-04	Contraindications address conditions causing arrest/delay of tablet passage through GI tract (i.e., risk in GI obstruction/strictures).
tramadol	N	Nervous System	Yes	FDA	2026-02-04	Contraindicated with known/suspected GI obstruction incl. paralytic ileus.
acetylsalicylic acid	B	Blood & Blood-forming Organs	Unclear	Other	2026-02-04	No ileus/intestinal obstruction wording captured during this run for this drug; treat as requiring manual confirmation if needed for publication.
adalimumab	L	Antineoplastic & Immunomodulating Agents	No	FDA	2026-02-04	Text search in label did not identify 'ileus' or 'obstruction'.
amlodipine	C	Cardiovascular System	No	FDA	2026-02-04	No ileus/intestinal obstruction wording captured during this run for this drug; treat as requiring manual confirmation if needed for publication.
atorvastatin	C	Cardiovascular System	No	FDA	2026-02-04	No ileus/intestinal obstruction wording captured during this run for this drug; treat as requiring manual confirmation if needed for publication.
azathioprine	L	Antineoplastic & Immunomodulating Agents	No	FDA	2026-02-04	No ileus/intestinal obstruction wording captured during this run for this drug; treat as requiring manual confirmation if needed for publication.
calcium	A	Alimentary Tract & Metabolism	Unclear	Other	2026-02-04	No ileus/intestinal obstruction wording captured during this run for this drug; treat as requiring manual confirmation if needed for publication.
capecitabine	L	Antineoplastic & Immunomodulating Agents	No	FDA	2026-02-04	Text search in label did not identify 'ileus' or 'obstruction'.
dexamethasone	H	Systemic Hormonal Agents	No	FDA	2026-02-04	No ileus/intestinal obstruction wording captured during this run for this drug; treat as requiring manual confirmation if needed for publication.
doxorubicin	L	Antineoplastic & Immunomodulating Agents	No	FDA	2026-02-04	Text search in label did not identify 'ileus' or 'obstruction' (note: liposomal doxorubicin labels may differ).
esomeprazole	A	Alimentary Tract & Metabolism	Unclear	Other	2026-02-04	No ileus/intestinal obstruction wording captured during this run for this drug; treat as requiring manual confirmation if needed for publication.
fluorouracil	L	Antineoplastic & Immunomodulating Agents	No	FDA	2026-02-04	Text search in label did not identify 'ileus' or 'obstruction'.
fluticasone	R	Respiratory System	No	FDA	2026-02-04	No ileus/intestinal obstruction wording captured during this run for this drug; treat as requiring manual confirmation if needed for publication.
folinic acid	Others	Others	No	FDA	2026-02-04	No ileus/intestinal obstruction wording captured during this run for this drug; treat as requiring manual confirmation if needed for publication.
furosemide	C	Cardiovascular System	No	FDA	2026-02-04	No ileus/intestinal obstruction wording captured during this run for this drug; treat as requiring manual confirmation if needed for publication.
gabapentin	N	Nervous System	No	FDA	2026-02-04	No ileus/intestinal obstruction wording captured during this run for this drug; treat as requiring manual confirmation if needed for publication.
hydrochlorothiazide	C	Cardiovascular System	No	FDA	2026-02-04	No ileus/intestinal obstruction wording captured during this run for this drug; treat as requiring manual confirmation if needed for publication.
insulin	A	Alimentary Tract & Metabolism	No	FDA	2026-02-04	No ileus/intestinal obstruction wording captured during this run for this drug; treat as requiring manual confirmation if needed for publication.
iron	B	Blood & Blood-forming Organs	Unclear	Other	2026-02-04	No ileus/intestinal obstruction wording captured during this run for this drug; treat as requiring manual confirmation if needed for publication.
levothyroxine	H	Systemic Hormonal Agents	No	FDA	2026-02-04	No ileus/intestinal obstruction wording captured during this run for this drug; treat as requiring manual confirmation if needed for publication.
lisinopril	C	Cardiovascular System	No	FDA	2026-02-04	No ileus/intestinal obstruction wording captured during this run for this drug; treat as requiring manual confirmation if needed for publication.
lorazepam	N	Nervous System	No	FDA	2026-02-04	No ileus/intestinal obstruction wording captured during this run for this drug; treat as requiring manual confirmation if needed for publication.
magnesium	A	Alimentary Tract & Metabolism	Unclear	Other	2026-02-04	No ileus/intestinal obstruction wording captured during this run for this drug; treat as requiring manual confirmation if needed for publication.
metformin	A	Alimentary Tract & Metabolism	No	FDA	2026-02-04	No ileus/intestinal obstruction wording captured during this run for this drug; treat as requiring manual confirmation if needed for publication.
methotrexate	L	Antineoplastic & Immunomodulating Agents	No	FDA	2026-02-04	No ileus/intestinal obstruction wording captured during this run for this drug; treat as requiring manual confirmation if needed for publication.
metoprolol	C	Cardiovascular System	No	FDA	2026-02-04	No ileus/intestinal obstruction wording captured during this run for this drug; treat as requiring manual confirmation if needed for publication.
omeprazole	A	Alimentary Tract & Metabolism	Unclear	Other	2026-02-04	No ileus/intestinal obstruction wording captured during this run for this drug; treat as requiring manual confirmation if needed for publication.
pantoprazole	A	Alimentary Tract & Metabolism	Unclear	Other	2026-02-04	No ileus/intestinal obstruction wording captured during this run for this drug; treat as requiring manual confirmation if needed for publication.
paracetamol	N	Nervous System	Unclear	Other	2026-02-04	No ileus/intestinal obstruction wording captured during this run for this drug; treat as requiring manual confirmation if needed for publication.
prednisolone	H	Systemic Hormonal Agents	No	FDA	2026-02-04	No ileus/intestinal obstruction wording captured during this run for this drug; treat as requiring manual confirmation if needed for publication.
prednisone	H	Systemic Hormonal Agents	No	FDA	2026-02-04	No ileus/intestinal obstruction wording captured during this run for this drug; treat as requiring manual confirmation if needed for publication.
salbutamol	R	Respiratory System	No	FDA	2026-02-04	No ileus/intestinal obstruction wording captured during this run for this drug; treat as requiring manual confirmation if needed for publication.
sodium chloride	B	Blood & Blood-forming Organs	Unclear	Other	2026-02-04	No ileus/intestinal obstruction wording captured during this run for this drug; treat as requiring manual confirmation if needed for publication.
vedolizumab	L	Antineoplastic & Immunomodulating Agents	No	FDA	2026-02-04	Text search in label did not identify 'ileus' or 'obstruction'.
vitamin b12	B	Blood & Blood-forming Organs	Unclear	Other	2026-02-04	No ileus/intestinal obstruction wording captured during this run for this drug; treat as requiring manual confirmation if needed for publication.
vitamin b9	B	Blood & Blood-forming Organs	No	FDA	2026-02-04	No ileus/intestinal obstruction wording captured during this run for this drug; treat as requiring manual confirmation if needed for publication.
vitamin d, unspecified	A	Alimentary Tract & Metabolism	No	FDA	2026-02-04	No ileus/intestinal obstruction wording captured during this run for this drug; treat as requiring manual confirmation if needed for publication.
vitamin d3	Others	Others	No	FDA	2026-02-04	No ileus/intestinal obstruction wording captured during this run for this drug; treat as requiring manual confirmation if needed for publication.
vitamins, unspecified	A	Alimentary Tract & Metabolism	No	FDA	2026-02-04	No ileus/intestinal obstruction wording captured during this run for this drug; treat as requiring manual confirmation if needed for publication.

## Sheet: QC_S6
S	n_yes	n_no	n_unclear	missing_source	missing_access_date	missing_note	mismatch_rows_vs_TABLE1
50	12	28	10	0	0	0	10

## Sheet: SourceBreakdown
source	n	pct
FDA	40	80
Other	10	20
