# Supplementary material for: Cross-national pharmacovigilance of drug-induced intestinal obstruction: disproportionality signals in FAERS and external validation in JADER
Source: Front Pharmacol. 2026 Mar 20;17:1760208. doi: 10.3389/fphar.2026.1760208 (PMC13046714; doi:10.3389/fphar.2026.1760208)
Supplement: Supplementary file 11 [file Supplementaryfile1.zip › Table s5.XLSX]

## Sheet: TABLE_S5_LONG
stratum	Drug	A	B	n_case	n_noncase	N	ROR	CI_LOW	CI_HIGH	ROR_disp	IC	IC_025	IC_975	IC_disp	signal_ror	signal_ic	signal_both	n_exposed
NonOncology_indication	adalimumab	10786	679317	44813	14526025	14570838	6.46116	6.32187	6.60353	6.461 (6.322-6.604)	2.34544	2.31491	2.37596	2.345 (2.315-2.376)	TRUE	TRUE	TRUE	690103
NonOncology_indication	paracetamol	3299	741487	44813	14526025	14570838	1.47733	1.42576	1.53076	1.477 (1.426-1.531)	0.526667	0.475553	0.577781	0.527 (0.476-0.578)	TRUE	TRUE	TRUE	744786
NonOncology_indication	prednisone	2954	388281	44813	14526025	14570838	2.56954	2.47509	2.66759	2.570 (2.475-2.668)	1.29615	1.24225	1.35005	1.296 (1.242-1.350)	TRUE	TRUE	TRUE	391235
NonOncology_indication	infliximab	2719	219230	44813	14526025	14570838	4.21533	4.05405	4.38303	4.215 (4.054-4.383)	1.9944	1.93823	2.05056	1.994 (1.938-2.051)	TRUE	TRUE	TRUE	221949
NonOncology_indication	acetylsalicylic acid	2171	638365	44813	14526025	14570838	1.1076	1.06077	1.15649	1.108 (1.061-1.156)	0.140771	0.0785392	0.203002	0.141 (0.079-0.203)	TRUE	TRUE	TRUE	640536
NonOncology_indication	calcium	2170	348054	44813	14526025	14570838	2.07291	1.98514	2.16455	2.073 (1.985-2.165)	1.0111	0.948776	1.07343	1.011 (0.949-1.073)	TRUE	TRUE	TRUE	350224
NonOncology_indication	pantoprazole	2023	266644	44813	14526025	14570838	2.52826	2.4176	2.644	2.528 (2.418-2.644)	1.29241	1.22792	1.3569	1.292 (1.228-1.357)	TRUE	TRUE	TRUE	268667
NonOncology_indication	omeprazole	1911	347242	44813	14526025	14570838	1.81882	1.73714	1.90434	1.819 (1.737-1.904)	0.832246	0.766036	0.898456	0.832 (0.766-0.898)	TRUE	TRUE	TRUE	349153
NonOncology_indication	magnesium	1876	312144	44813	14526025	14570838	1.98957	1.89943	2.08399	1.990 (1.899-2.084)	0.958594	0.891778	1.02541	0.959 (0.892-1.025)	TRUE	TRUE	TRUE	314020
NonOncology_indication	methotrexate	1833	414767	44813	14526025	14570838	1.45097	1.38456	1.52056	1.451 (1.385-1.521)	0.517355	0.449842	0.584867	0.517 (0.450-0.585)	TRUE	TRUE	TRUE	416600
NonOncology_indication	levothyroxine	1804	436394	44813	14526025	14570838	1.35425	1.29181	1.4197	1.354 (1.292-1.420)	0.42144	0.353418	0.489462	0.421 (0.353-0.489)	TRUE	TRUE	TRUE	438198
NonOncology_indication	amlodipine	1590	343977	44813	14526025	14570838	1.51667	1.44247	1.5947	1.517 (1.442-1.595)	0.581991	0.509688	0.654294	0.582 (0.510-0.654)	TRUE	TRUE	TRUE	345567
NonOncology_indication	azathioprine	1578	77897	44813	14526025	14570838	6.76959	6.43477	7.12183	6.770 (6.435-7.122)	2.69143	2.61833	2.76453	2.691 (2.618-2.765)	TRUE	TRUE	TRUE	79475
NonOncology_indication	clozapine	1562	105717	44813	14526025	14570838	4.92623	4.68203	5.18316	4.926 (4.682-5.183)	2.24395	2.17068	2.31723	2.244 (2.171-2.317)	TRUE	TRUE	TRUE	107279
NonOncology_indication	vedolizumab	1560	62891	44813	14526025	14570838	8.29435	7.88104	8.72934	8.294 (7.881-8.729)	2.97718	2.90353	3.05084	2.977 (2.904-3.051)	TRUE	TRUE	TRUE	64451
NonOncology_indication	vitamin b12	1551	159252	44813	14526025	14570838	3.23429	3.07381	3.40316	3.234 (3.074-3.403)	1.64985	1.57649	1.7232	1.650 (1.576-1.723)	TRUE	TRUE	TRUE	160803
NonOncology_indication	furosemide	1466	322773	44813	14526025	14570838	1.48821	1.41257	1.56791	1.488 (1.413-1.568)	0.556833	0.481639	0.632026	0.557 (0.482-0.632)	TRUE	TRUE	TRUE	324239
NonOncology_indication	potassium	1449	177980	44813	14526025	14570838	2.69377	2.55586	2.83912	2.694 (2.556-2.839)	1.39365	1.31791	1.4694	1.394 (1.318-1.469)	TRUE	TRUE	TRUE	179429
NonOncology_indication	vitamin b9	1439	253780	44813	14526025	14570838	1.8658	1.77008	1.9667	1.866 (1.770-1.967)	0.875352	0.799438	0.951266	0.875 (0.799-0.951)	TRUE	TRUE	TRUE	255219
NonOncology_indication	iron	1362	170093	44813	14526025	14570838	2.64559	2.50615	2.79279	2.646 (2.506-2.793)	1.36997	1.29192	1.44802	1.370 (1.292-1.448)	TRUE	TRUE	TRUE	171455
NonOncology_indication	atorvastatin	1355	382191	44813	14526025	14570838	1.15387	1.09303	1.21809	1.154 (1.093-1.218)	0.200981	0.122901	0.27906	0.201 (0.123-0.279)	TRUE	TRUE	TRUE	383546
NonOncology_indication	sodium chloride	1352	242452	44813	14526025	14570838	1.83269	1.73587	1.93491	1.833 (1.736-1.935)	0.851459	0.773219	0.929698	0.851 (0.773-0.930)	TRUE	TRUE	TRUE	243804
NonOncology_indication	vitamin d3	1351	239433	44813	14526025	14570838	1.85477	1.75675	1.95826	1.855 (1.757-1.958)	0.868374	0.790104	0.946644	0.868 (0.790-0.947)	TRUE	TRUE	TRUE	240784
NonOncology_indication	oxycodone	1341	322109	44813	14526025	14570838	1.36027	1.28818	1.43639	1.360 (1.288-1.436)	0.431864	0.353367	0.510361	0.432 (0.353-0.510)	TRUE	TRUE	TRUE	323450
NonOncology_indication	vitamin d, unspecified	1321	209401	44813	14526025	14570838	2.07661	1.96566	2.19383	2.077 (1.966-2.194)	1.0284	0.949245	1.10755	1.028 (0.949-1.108)	TRUE	TRUE	TRUE	210722
NonOncology_indication	salbutamol	1281	340127	44813	14526025	14570838	1.22732	1.16086	1.29757	1.227 (1.161-1.298)	0.287922	0.207676	0.368167	0.288 (0.208-0.368)	TRUE	TRUE	TRUE	341408
NonOncology_indication	metoprolol	1196	291152	44813	14526025	14570838	1.34063	1.26564	1.42007	1.341 (1.266-1.420)	0.412757	0.329774	0.49574	0.413 (0.330-0.496)	TRUE	TRUE	TRUE	292348
NonOncology_indication	vitamins, unspecified	1184	229352	44813	14526025	14570838	1.69164	1.59652	1.79244	1.692 (1.597-1.792)	0.740913	0.65748	0.824347	0.741 (0.657-0.824)	TRUE	TRUE	TRUE	230536
NonOncology_indication	gabapentin	1169	260618	44813	14526025	14570838	1.46612	1.3832	1.55401	1.466 (1.383-1.554)	0.539135	0.455209	0.62306	0.539 (0.455-0.623)	TRUE	TRUE	TRUE	261787
NonOncology_indication	macrogol	1162	111717	44813	14526025	14570838	3.43468	3.23934	3.6418	3.435 (3.239-3.642)	1.74408	1.65967	1.82849	1.744 (1.660-1.828)	TRUE	TRUE	TRUE	112879
NonOncology_indication	hydrochlorothiazide	1087	257247	44813	14526025	14570838	1.37888	1.29818	1.4646	1.379 (1.298-1.465)	0.453461	0.366518	0.540403	0.453 (0.367-0.540)	TRUE	TRUE	TRUE	258334
NonOncology_indication	tramadol	1012	187910	44813	14526025	14570838	1.76294	1.65616	1.87662	1.763 (1.656-1.877)	0.801859	0.711779	0.891939	0.802 (0.712-0.892)	TRUE	TRUE	TRUE	188922
NonOncology_indication	ondansetron	1004	95534	44813	14526025	14570838	3.46173	3.25075	3.68641	3.462 (3.251-3.686)	1.75903	1.66838	1.84968	1.759 (1.668-1.850)	TRUE	TRUE	TRUE	96538
NonOncology_indication	morphine	949	156971	44813	14526025	14570838	1.98046	1.85675	2.11241	1.980 (1.857-2.112)	0.967818	0.874833	1.0608	0.968 (0.875-1.061)	TRUE	TRUE	TRUE	157920
NonOncology_indication	prednisolone	936	159341	44813	14526025	14570838	1.92339	1.80247	2.05243	1.923 (1.802-2.052)	0.926566	0.832959	1.02017	0.927 (0.833-1.020)	TRUE	TRUE	TRUE	160277
NonOncology_indication	lisinopril	930	256079	44813	14526025	14570838	1.18096	1.10657	1.26035	1.181 (1.107-1.260)	0.236054	0.142253	0.329854	0.236 (0.142-0.330)	TRUE	TRUE	TRUE	257009
NonOncology_indication	esomeprazole	841	178611	44813	14526025	14570838	1.53633	1.43478	1.64508	1.536 (1.435-1.645)	0.609309	0.51072	0.707897	0.609 (0.511-0.708)	TRUE	TRUE	TRUE	179452
NonOncology_indication	loperamide	833	48327	44813	14526025	14570838	5.67413	5.29513	6.08026	5.674 (5.295-6.080)	2.46353	2.36389	2.56318	2.464 (2.364-2.563)	TRUE	TRUE	TRUE	49160
NonOncology_indication	lorazepam	820	131449	44813	14526025	14570838	2.04114	1.90449	2.18759	2.041 (1.904-2.188)	1.01299	0.913096	1.11288	1.013 (0.913-1.113)	TRUE	TRUE	TRUE	132269
NonOncology_indication	dexamethasone	491	94410	44813	14526025	14570838	1.6934	1.54893	1.85134	1.693 (1.549-1.851)	0.753235	0.624725	0.881745	0.753 (0.625-0.882)	TRUE	TRUE	TRUE	94901
NonOncology_indication	doxorubicin	223	24699	44813	14526025	14570838	2.93627	2.57274	3.35117	2.936 (2.573-3.351)	1.54699	1.35674	1.73724	1.547 (1.357-1.737)	TRUE	TRUE	TRUE	24922
NonOncology_indication	bevacizumab	137	27611	44813	14526025	14570838	1.61022	1.36103	1.90503	1.610 (1.361-1.905)	0.693211	0.451535	0.934888	0.693 (0.452-0.935)	TRUE	TRUE	TRUE	27748
NonOncology_indication	capecitabine	119	11916	44813	14526025	14570838	3.24308	2.70666	3.8858	3.243 (2.707-3.886)	1.69659	1.43683	1.95635	1.697 (1.437-1.956)	TRUE	TRUE	TRUE	12035
NonOncology_indication	folinic acid	85	13987	44813	14526025	14570838	1.97171	1.59275	2.44084	1.972 (1.593-2.441)	0.990407	0.684267	1.29655	0.990 (0.684-1.297)	TRUE	TRUE	TRUE	14072
NonOncology_indication	fluorouracil	80	8031	44813	14526025	14570838	3.23295	2.59342	4.03019	3.233 (2.593-4.030)	1.69872	1.38268	2.01475	1.699 (1.383-2.015)	TRUE	TRUE	TRUE	8111
NonOncology_indication	oxaliplatin	59	5369	44813	14526025	14570838	3.56544	2.75812	4.60906	3.565 (2.758-4.609)	1.84504	1.47773	2.21235	1.845 (1.478-2.212)	TRUE	TRUE	TRUE	5428
NonOncology_indication	metformin	1177	405452	44813	14526025	14570838	0.939387	0.88647	0.995462	0.939 (0.886-0.995)	-0.08635	-0.169934	-0.00276638	-0.086 (-0.170--0.003)	FALSE	FALSE	FALSE	406629
NonOncology_indication	fluticasone	1045	330002	44813	14526025	14570838	1.02709	0.96588	1.09219	1.027 (0.966-1.092)	0.0388687	-0.0497161	0.127454	0.039 (-0.050-0.127)	FALSE	FALSE	FALSE	331047
NonOncology_indication	insulin	1008	427790	44813	14526025	14570838	0.758352	0.712396	0.807273	0.758 (0.712-0.807)	-0.386348	-0.476471	-0.296226	-0.386 (-0.476--0.296)	FALSE	FALSE	FALSE	428798
NonOncology_indication	paclitaxel	32	7637	44813	14526025	14570838	1.35848	0.95986	1.92263	1.358 (0.960-1.923)	0.484082	-0.0093933	0.977557	0.484 (-0.009-0.978)	FALSE	FALSE	FALSE	7669
Oncology_indication	bevacizumab	2129	81566	14316	1950635	1964951	4.00309	3.82094	4.19392	4.003 (3.821-4.194)	1.80427	1.73785	1.87069	1.804 (1.738-1.871)	TRUE	TRUE	TRUE	83695
Oncology_indication	fluorouracil	1528	74161	14316	1950635	1964951	3.02334	2.86568	3.18968	3.023 (2.866-3.190)	1.47106	1.39427	1.54786	1.471 (1.394-1.548)	TRUE	TRUE	TRUE	75689
Oncology_indication	paracetamol	1389	128812	14316	1950635	1964951	1.51969	1.43745	1.60663	1.520 (1.437-1.607)	0.550988	0.471137	0.63084	0.551 (0.471-0.631)	TRUE	TRUE	TRUE	130201
Oncology_indication	oxaliplatin	1310	65986	14316	1950635	1964951	2.87678	2.71646	3.04656	2.877 (2.716-3.047)	1.4187	1.33636	1.50104	1.419 (1.336-1.501)	TRUE	TRUE	TRUE	67296
Oncology_indication	capecitabine	1184	68004	14316	1950635	1964951	2.49604	2.35077	2.65029	2.496 (2.351-2.650)	1.23292	1.14675	1.31909	1.233 (1.147-1.319)	TRUE	TRUE	TRUE	69188
Oncology_indication	paclitaxel	1100	91668	14316	1950635	1964951	1.6879	1.58665	1.79562	1.688 (1.587-1.796)	0.703751	0.614807	0.792694	0.704 (0.615-0.793)	TRUE	TRUE	TRUE	92768
Oncology_indication	folinic acid	1067	42263	14316	1950635	1964951	3.6365	3.41409	3.87341	3.637 (3.414-3.873)	1.75807	1.66733	1.84881	1.758 (1.667-1.849)	TRUE	TRUE	TRUE	43330
Oncology_indication	ondansetron	1038	83922	14316	1950635	1964951	1.73887	1.63181	1.85295	1.739 (1.632-1.853)	0.746972	0.655582	0.838363	0.747 (0.656-0.838)	TRUE	TRUE	TRUE	84960
Oncology_indication	doxorubicin	974	90750	14316	1950635	1964951	1.49616	1.40145	1.59727	1.496 (1.401-1.597)	0.544738	0.450661	0.638815	0.545 (0.451-0.639)	TRUE	TRUE	TRUE	91724
Oncology_indication	oxycodone	893	63961	14316	1950635	1964951	1.96238	1.83302	2.10087	1.962 (1.833-2.101)	0.919701	0.82157	1.01783	0.920 (0.822-1.018)	TRUE	TRUE	TRUE	64854
Oncology_indication	pantoprazole	862	61697	14316	1950635	1964951	1.9616	1.83021	2.10242	1.962 (1.830-2.102)	0.920763	0.820986	1.02054	0.921 (0.821-1.021)	TRUE	TRUE	TRUE	62559
Oncology_indication	magnesium	773	49789	14316	1950635	1964951	2.1791	2.02565	2.34419	2.179 (2.026-2.344)	1.07089	0.965765	1.17601	1.071 (0.966-1.176)	TRUE	TRUE	TRUE	50562
Oncology_indication	omeprazole	701	69273	14316	1950635	1964951	1.39833	1.29562	1.50918	1.398 (1.296-1.509)	0.461277	0.351428	0.571126	0.461 (0.351-0.571)	TRUE	TRUE	TRUE	69974
Oncology_indication	prednisone	699	76161	14316	1950635	1964951	1.2634	1.17053	1.36365	1.263 (1.171-1.364)	0.321751	0.2118	0.431701	0.322 (0.212-0.432)	TRUE	TRUE	TRUE	76860
Oncology_indication	potassium	657	55676	14316	1950635	1964951	1.63711	1.51315	1.77122	1.637 (1.513-1.771)	0.680722	0.567338	0.794107	0.681 (0.567-0.794)	TRUE	TRUE	TRUE	56333
Oncology_indication	morphine	644	33751	14316	1950635	1964951	2.67524	2.47015	2.89737	2.675 (2.470-2.897)	1.36368	1.24883	1.47854	1.364 (1.249-1.479)	TRUE	TRUE	TRUE	34395
Oncology_indication	amlodipine	625	75936	14316	1950635	1964951	1.12701	1.03985	1.22149	1.127 (1.040-1.221)	0.166182	0.0502516	0.282112	0.166 (0.050-0.282)	TRUE	TRUE	TRUE	76561
Oncology_indication	lorazepam	508	35163	14316	1950635	1964951	2.00412	1.83314	2.19104	2.004 (1.833-2.191)	0.969499	0.841065	1.09793	0.969 (0.841-1.098)	TRUE	TRUE	TRUE	35671
Oncology_indication	furosemide	506	58459	14316	1950635	1964951	1.18595	1.08486	1.29646	1.186 (1.085-1.296)	0.238744	0.110413	0.367075	0.239 (0.110-0.367)	TRUE	TRUE	TRUE	58965
Oncology_indication	loperamide	465	26662	14316	1950635	1964951	2.42258	2.20701	2.6592	2.423 (2.207-2.659)	1.23716	1.10294	1.37138	1.237 (1.103-1.371)	TRUE	TRUE	TRUE	27127
Oncology_indication	macrogol	444	27737	14316	1950635	1964951	2.21891	2.01735	2.44062	2.219 (2.017-2.441)	1.11565	0.978481	1.25281	1.116 (0.978-1.253)	TRUE	TRUE	TRUE	28181
Oncology_indication	vitamins, unspecified	392	46350	14316	1950635	1964951	1.15666	1.04575	1.27933	1.157 (1.046-1.279)	0.206414	0.061228	0.351601	0.206 (0.061-0.352)	TRUE	TRUE	TRUE	46742
Oncology_indication	vitamin b12	374	40246	14316	1950635	1964951	1.27334	1.14852	1.41173	1.273 (1.149-1.412)	0.341296	0.192697	0.489894	0.341 (0.193-0.490)	TRUE	TRUE	TRUE	40620
Oncology_indication	prednisolone	366	36709	14316	1950635	1964951	1.36792	1.23243	1.51829	1.368 (1.232-1.518)	0.441922	0.291705	0.592139	0.442 (0.292-0.592)	TRUE	TRUE	TRUE	37075
Oncology_indication	esomeprazole	346	25789	14316	1950635	1964951	1.84859	1.66039	2.05813	1.849 (1.660-2.058)	0.865508	0.710876	1.02014	0.866 (0.711-1.020)	TRUE	TRUE	TRUE	26135
Oncology_indication	sodium chloride	345	29776	14316	1950635	1964951	1.59302	1.43075	1.77369	1.593 (1.431-1.774)	0.656573	0.501856	0.811289	0.657 (0.502-0.811)	TRUE	TRUE	TRUE	30121
Oncology_indication	tramadol	325	30341	14316	1950635	1964951	1.47019	1.31631	1.64206	1.470 (1.316-1.642)	0.544804	0.385587	0.704022	0.545 (0.386-0.704)	TRUE	TRUE	TRUE	30666
Oncology_indication	iron	310	28812	14316	1950635	1964951	1.47634	1.31841	1.6532	1.476 (1.318-1.653)	0.551372	0.38844	0.714305	0.551 (0.388-0.714)	TRUE	TRUE	TRUE	29122
Oncology_indication	vitamin b9	295	32044	14316	1950635	1964951	1.25973	1.12194	1.41445	1.260 (1.122-1.414)	0.328899	0.162098	0.4957	0.329 (0.162-0.496)	TRUE	TRUE	TRUE	32339
Oncology_indication	insulin	285	31642	14316	1950635	1964951	1.23187	1.09498	1.38588	1.232 (1.095-1.386)	0.297814	0.128196	0.467432	0.298 (0.128-0.467)	TRUE	TRUE	TRUE	31927
Oncology_indication	fluticasone	213	23976	14316	1950635	1964951	1.21366	1.05943	1.39033	1.214 (1.059-1.390)	0.279807	0.0842139	0.475399	0.280 (0.084-0.475)	TRUE	TRUE	TRUE	24189
Oncology_indication	infliximab	21	1324	14316	1950635	1964951	2.16286	1.40499	3.32953	2.163 (1.405-3.330)	1.16442	0.55619	1.77265	1.164 (0.556-1.773)	TRUE	TRUE	TRUE	1345
Oncology_indication	adalimumab	20	1147	14316	1950635	1964951	2.37779	1.52774	3.7008	2.378 (1.528-3.701)	1.30178	0.678761	1.9248	1.302 (0.679-1.925)	TRUE	TRUE	TRUE	1167
Oncology_indication	vedolizumab	15	279	14316	1950635	1964951	7.3322	4.36021	12.33	7.332 (4.360-12.330)	2.89107	2.16491	3.61723	2.891 (2.165-3.617)	TRUE	TRUE	TRUE	294
Oncology_indication	dexamethasone	1656	232906	14316	1950635	1964951	0.964718	0.916385	1.0156	0.965 (0.916-1.016)	-0.0447417	-0.118376	0.0288929	-0.045 (-0.118-0.029)	FALSE	FALSE	FALSE	234562
Oncology_indication	acetylsalicylic acid	870	129807	14316	1950635	1964951	0.907605	0.847264	0.972244	0.908 (0.847-0.972)	-0.128616	-0.22763	-0.0296027	-0.129 (-0.228--0.030)	FALSE	FALSE	FALSE	130677
Oncology_indication	calcium	607	77634	14316	1950635	1964951	1.06824	0.984521	1.15908	1.068 (0.985-1.159)	0.0927759	-0.0247642	0.210316	0.093 (-0.025-0.210)	FALSE	FALSE	FALSE	78241
Oncology_indication	levothyroxine	581	78389	14316	1950635	1964951	1.01031	0.929541	1.0981	1.010 (0.930-1.098)	0.0163442	-0.103665	0.136353	0.016 (-0.104-0.136)	FALSE	FALSE	FALSE	78970
Oncology_indication	metoprolol	436	58241	14316	1950635	1964951	1.02066	0.927521	1.12314	1.021 (0.928-1.123)	0.0314553	-0.10637	0.16928	0.031 (-0.106-0.169)	FALSE	FALSE	FALSE	58677
Oncology_indication	vitamin d3	395	57397	14316	1950635	1964951	0.935929	0.846565	1.03472	0.936 (0.847-1.035)	-0.088753	-0.233294	0.0557885	-0.089 (-0.233-0.056)	FALSE	FALSE	FALSE	57792
Oncology_indication	atorvastatin	389	59065	14316	1950635	1964951	0.894508	0.808505	0.989659	0.895 (0.809-0.990)	-0.151682	-0.297281	-0.00608319	-0.152 (-0.297--0.006)	FALSE	FALSE	FALSE	59454
Oncology_indication	hydrochlorothiazide	335	41290	14316	1950635	1964951	1.10802	0.993791	1.23537	1.108 (0.994-1.235)	0.147608	-0.0090815	0.304297	0.148 (-0.009-0.304)	FALSE	FALSE	FALSE	41625
Oncology_indication	metformin	317	47081	14316	1950635	1964951	0.915549	0.818788	1.02375	0.916 (0.819-1.024)	-0.119194	-0.280052	0.0416636	-0.119 (-0.280-0.042)	FALSE	FALSE	FALSE	47398
Oncology_indication	lisinopril	313	43624	14316	1950635	1964951	0.977127	0.873229	1.09339	0.977 (0.873-1.093)	-0.0280712	-0.189962	0.13382	-0.028 (-0.190-0.134)	FALSE	FALSE	FALSE	43937
Oncology_indication	gabapentin	311	48328	14316	1950635	1964951	0.874096	0.78091	0.978402	0.874 (0.781-0.978)	-0.183961	-0.346301	-0.0216201	-0.184 (-0.346--0.022)	FALSE	FALSE	FALSE	48639
Oncology_indication	vitamin d, unspecified	249	36221	14316	1950635	1964951	0.935564	0.825025	1.06091	0.936 (0.825-1.061)	-0.0881949	-0.269206	0.0928158	-0.088 (-0.269-0.093)	FALSE	FALSE	FALSE	36470
Oncology_indication	salbutamol	210	31162	14316	1950635	1964951	0.917006	0.79983	1.05135	0.917 (0.800-1.051)	-0.11566	-0.312414	0.0810937	-0.116 (-0.312-0.081)	FALSE	FALSE	FALSE	31372
Oncology_indication	methotrexate	196	27696	14316	1950635	1964951	0.963762	0.836627	1.11022	0.964 (0.837-1.110)	-0.0450929	-0.248654	0.158468	-0.045 (-0.249-0.158)	FALSE	FALSE	FALSE	27892
Oncology_indication	azathioprine	10	1104	14316	1950635	1964951	1.23436	0.662146	2.30108	1.234 (0.662-2.301)	0.435833	-0.421265	1.29293	0.436 (-0.421-1.293)	FALSE	FALSE	FALSE	1114
Oncology_indication	clozapine	6	939	14316	1950635	1964951	0.870588	0.390053	1.94313	0.871 (0.390-1.943)	0.0206568	-1.05231	1.09363	0.021 (-1.052-1.094)	FALSE	FALSE	FALSE	945

## Sheet: TABLE_S5_WIDE
Drug	A_onco	B_onco	n_case_onco	n_noncase_onco	ROR_onco	CI_LOW_onco	CI_HIGH_onco	ROR_disp_onco	IC_onco	IC_025_onco	IC_975_onco	IC_disp_onco	signal_both_onco	A_nononco	B_nononco	n_case_nononco	n_noncase_nononco	ROR_nononco	CI_LOW_nononco	CI_HIGH_nononco	ROR_disp_nononco	IC_nononco	IC_025_nononco	IC_975_nononco	IC_disp_nononco	signal_both_nononco	ROR_ratio_onco_vs_non	delta_logROR	p_interaction	q_interaction_BH
acetylsalicylic acid	870	129807	14316	1950635	0.907605	0.847264	0.972244	0.908 (0.847-0.972)	-0.128616	-0.22763	-0.0296027	-0.129 (-0.228--0.030)	FALSE	2171	638365	44813	14526025	1.1076	1.06077	1.15649	1.108 (1.061-1.156)	0.140771	0.0785392	0.203002	0.141 (0.079-0.203)	TRUE	0.819435	-0.19914
adalimumab	20	1147	14316	1950635	2.37779	1.52774	3.7008	2.378 (1.528-3.701)	1.30178	0.678761	1.9248	1.302 (0.679-1.925)	TRUE	10786	679317	44813	14526025	6.46116	6.32187	6.60353	6.461 (6.322-6.604)	2.34544	2.31491	2.37596	2.345 (2.315-2.376)	TRUE	0.368012	-0.99964
amlodipine	625	75936	14316	1950635	1.12701	1.03985	1.22149	1.127 (1.040-1.221)	0.166182	0.0502516	0.282112	0.166 (0.050-0.282)	TRUE	1590	343977	44813	14526025	1.51667	1.44247	1.5947	1.517 (1.442-1.595)	0.581991	0.509688	0.654294	0.582 (0.510-0.654)	TRUE	0.743082	-0.296948
atorvastatin	389	59065	14316	1950635	0.894508	0.808505	0.989659	0.895 (0.809-0.990)	-0.151682	-0.297281	-0.00608319	-0.152 (-0.297--0.006)	FALSE	1355	382191	44813	14526025	1.15387	1.09303	1.21809	1.154 (1.093-1.218)	0.200981	0.122901	0.27906	0.201 (0.123-0.279)	TRUE	0.775225	-0.254601
azathioprine	10	1104	14316	1950635	1.23436	0.662146	2.30108	1.234 (0.662-2.301)	0.435833	-0.421265	1.29293	0.436 (-0.421-1.293)	FALSE	1578	77897	44813	14526025	6.76959	6.43477	7.12183	6.770 (6.435-7.122)	2.69143	2.61833	2.76453	2.691 (2.618-2.765)	TRUE	0.182339	-1.70189
bevacizumab	2129	81566	14316	1950635	4.00309	3.82094	4.19392	4.003 (3.821-4.194)	1.80427	1.73785	1.87069	1.804 (1.738-1.871)	TRUE	137	27611	44813	14526025	1.61022	1.36103	1.90503	1.610 (1.361-1.905)	0.693211	0.451535	0.934888	0.693 (0.452-0.935)	TRUE	2.48605	0.910696
calcium	607	77634	14316	1950635	1.06824	0.984521	1.15908	1.068 (0.985-1.159)	0.0927759	-0.0247642	0.210316	0.093 (-0.025-0.210)	FALSE	2170	348054	44813	14526025	2.07291	1.98514	2.16455	2.073 (1.985-2.165)	1.0111	0.948776	1.07343	1.011 (0.949-1.073)	TRUE	0.515335	-0.662938
capecitabine	1184	68004	14316	1950635	2.49604	2.35077	2.65029	2.496 (2.351-2.650)	1.23292	1.14675	1.31909	1.233 (1.147-1.319)	TRUE	119	11916	44813	14526025	3.24308	2.70666	3.8858	3.243 (2.707-3.886)	1.69659	1.43683	1.95635	1.697 (1.437-1.956)	TRUE	0.769651	-0.261818
clozapine	6	939	14316	1950635	0.870588	0.390053	1.94313	0.871 (0.390-1.943)	0.0206568	-1.05231	1.09363	0.021 (-1.052-1.094)	FALSE	1562	105717	44813	14526025	4.92623	4.68203	5.18316	4.926 (4.682-5.183)	2.24395	2.17068	2.31723	2.244 (2.171-2.317)	TRUE	0.176725	-1.73316
dexamethasone	1656	232906	14316	1950635	0.964718	0.916385	1.0156	0.965 (0.916-1.016)	-0.0447417	-0.118376	0.0288929	-0.045 (-0.118-0.029)	FALSE	491	94410	44813	14526025	1.6934	1.54893	1.85134	1.693 (1.549-1.851)	0.753235	0.624725	0.881745	0.753 (0.625-0.882)	TRUE	0.569694	-0.562656
doxorubicin	974	90750	14316	1950635	1.49616	1.40145	1.59727	1.496 (1.401-1.597)	0.544738	0.450661	0.638815	0.545 (0.451-0.639)	TRUE	223	24699	44813	14526025	2.93627	2.57274	3.35117	2.936 (2.573-3.351)	1.54699	1.35674	1.73724	1.547 (1.357-1.737)	TRUE	0.509544	-0.674239
esomeprazole	346	25789	14316	1950635	1.84859	1.66039	2.05813	1.849 (1.660-2.058)	0.865508	0.710876	1.02014	0.866 (0.711-1.020)	TRUE	841	178611	44813	14526025	1.53633	1.43478	1.64508	1.536 (1.435-1.645)	0.609309	0.51072	0.707897	0.609 (0.511-0.708)	TRUE	1.20325	0.185026
fluorouracil	1528	74161	14316	1950635	3.02334	2.86568	3.18968	3.023 (2.866-3.190)	1.47106	1.39427	1.54786	1.471 (1.394-1.548)	TRUE	80	8031	44813	14526025	3.23295	2.59342	4.03019	3.233 (2.593-4.030)	1.69872	1.38268	2.01475	1.699 (1.383-2.015)	TRUE	0.935166	-0.0670311
fluticasone	213	23976	14316	1950635	1.21366	1.05943	1.39033	1.214 (1.059-1.390)	0.279807	0.0842139	0.475399	0.280 (0.084-0.475)	TRUE	1045	330002	44813	14526025	1.02709	0.96588	1.09219	1.027 (0.966-1.092)	0.0388687	-0.0497161	0.127454	0.039 (-0.050-0.127)	FALSE	1.18164	0.166906
folinic acid	1067	42263	14316	1950635	3.6365	3.41409	3.87341	3.637 (3.414-3.873)	1.75807	1.66733	1.84881	1.758 (1.667-1.849)	TRUE	85	13987	44813	14526025	1.97171	1.59275	2.44084	1.972 (1.593-2.441)	0.990407	0.684267	1.29655	0.990 (0.684-1.297)	TRUE	1.84434	0.612121
furosemide	506	58459	14316	1950635	1.18595	1.08486	1.29646	1.186 (1.085-1.296)	0.238744	0.110413	0.367075	0.239 (0.110-0.367)	TRUE	1466	322773	44813	14526025	1.48821	1.41257	1.56791	1.488 (1.413-1.568)	0.556833	0.481639	0.632026	0.557 (0.482-0.632)	TRUE	0.796896	-0.227032
gabapentin	311	48328	14316	1950635	0.874096	0.78091	0.978402	0.874 (0.781-0.978)	-0.183961	-0.346301	-0.0216201	-0.184 (-0.346--0.022)	FALSE	1169	260618	44813	14526025	1.46612	1.3832	1.55401	1.466 (1.383-1.554)	0.539135	0.455209	0.62306	0.539 (0.455-0.623)	TRUE	0.596196	-0.517185
hydrochlorothiazide	335	41290	14316	1950635	1.10802	0.993791	1.23537	1.108 (0.994-1.235)	0.147608	-0.0090815	0.304297	0.148 (-0.009-0.304)	FALSE	1087	257247	44813	14526025	1.37888	1.29818	1.4646	1.379 (1.298-1.465)	0.453461	0.366518	0.540403	0.453 (0.367-0.540)	TRUE	0.803563	-0.2187
infliximab	21	1324	14316	1950635	2.16286	1.40499	3.32953	2.163 (1.405-3.330)	1.16442	0.55619	1.77265	1.164 (0.556-1.773)	TRUE	2719	219230	44813	14526025	4.21533	4.05405	4.38303	4.215 (4.054-4.383)	1.9944	1.93823	2.05056	1.994 (1.938-2.051)	TRUE	0.513094	-0.667296
insulin	285	31642	14316	1950635	1.23187	1.09498	1.38588	1.232 (1.095-1.386)	0.297814	0.128196	0.467432	0.298 (0.128-0.467)	TRUE	1008	427790	44813	14526025	0.758352	0.712396	0.807273	0.758 (0.712-0.807)	-0.386348	-0.476471	-0.296226	-0.386 (-0.476--0.296)	FALSE	1.62441	0.485143
iron	310	28812	14316	1950635	1.47634	1.31841	1.6532	1.476 (1.318-1.653)	0.551372	0.38844	0.714305	0.551 (0.388-0.714)	TRUE	1362	170093	44813	14526025	2.64559	2.50615	2.79279	2.646 (2.506-2.793)	1.36997	1.29192	1.44802	1.370 (1.292-1.448)	TRUE	0.55804	-0.583325
levothyroxine	581	78389	14316	1950635	1.01031	0.929541	1.0981	1.010 (0.930-1.098)	0.0163442	-0.103665	0.136353	0.016 (-0.104-0.136)	FALSE	1804	436394	44813	14526025	1.35425	1.29181	1.4197	1.354 (1.292-1.420)	0.42144	0.353418	0.489462	0.421 (0.353-0.489)	TRUE	0.746032	-0.292987
lisinopril	313	43624	14316	1950635	0.977127	0.873229	1.09339	0.977 (0.873-1.093)	-0.0280712	-0.189962	0.13382	-0.028 (-0.190-0.134)	FALSE	930	256079	44813	14526025	1.18096	1.10657	1.26035	1.181 (1.107-1.260)	0.236054	0.142253	0.329854	0.236 (0.142-0.330)	TRUE	0.827401	-0.189466
loperamide	465	26662	14316	1950635	2.42258	2.20701	2.6592	2.423 (2.207-2.659)	1.23716	1.10294	1.37138	1.237 (1.103-1.371)	TRUE	833	48327	44813	14526025	5.67413	5.29513	6.08026	5.674 (5.295-6.080)	2.46353	2.36389	2.56318	2.464 (2.364-2.563)	TRUE	0.426952	-0.851085
lorazepam	508	35163	14316	1950635	2.00412	1.83314	2.19104	2.004 (1.833-2.191)	0.969499	0.841065	1.09793	0.969 (0.841-1.098)	TRUE	820	131449	44813	14526025	2.04114	1.90449	2.18759	2.041 (1.904-2.188)	1.01299	0.913096	1.11288	1.013 (0.913-1.113)	TRUE	0.981863	-0.0183033
macrogol	444	27737	14316	1950635	2.21891	2.01735	2.44062	2.219 (2.017-2.441)	1.11565	0.978481	1.25281	1.116 (0.978-1.253)	TRUE	1162	111717	44813	14526025	3.43468	3.23934	3.6418	3.435 (3.239-3.642)	1.74408	1.65967	1.82849	1.744 (1.660-1.828)	TRUE	0.646032	-0.436906
magnesium	773	49789	14316	1950635	2.1791	2.02565	2.34419	2.179 (2.026-2.344)	1.07089	0.965765	1.17601	1.071 (0.966-1.176)	TRUE	1876	312144	44813	14526025	1.98957	1.89943	2.08399	1.990 (1.899-2.084)	0.958594	0.891778	1.02541	0.959 (0.892-1.025)	TRUE	1.09527	0.0909966
metformin	317	47081	14316	1950635	0.915549	0.818788	1.02375	0.916 (0.819-1.024)	-0.119194	-0.280052	0.0416636	-0.119 (-0.280-0.042)	FALSE	1177	405452	44813	14526025	0.939387	0.88647	0.995462	0.939 (0.886-0.995)	-0.08635	-0.169934	-0.00276638	-0.086 (-0.170--0.003)	FALSE	0.974625	-0.0257029
methotrexate	196	27696	14316	1950635	0.963762	0.836627	1.11022	0.964 (0.837-1.110)	-0.0450929	-0.248654	0.158468	-0.045 (-0.249-0.158)	FALSE	1833	414767	44813	14526025	1.45097	1.38456	1.52056	1.451 (1.385-1.521)	0.517355	0.449842	0.584867	0.517 (0.450-0.585)	TRUE	0.66422	-0.409141
metoprolol	436	58241	14316	1950635	1.02066	0.927521	1.12314	1.021 (0.928-1.123)	0.0314553	-0.10637	0.16928	0.031 (-0.106-0.169)	FALSE	1196	291152	44813	14526025	1.34063	1.26564	1.42007	1.341 (1.266-1.420)	0.412757	0.329774	0.49574	0.413 (0.330-0.496)	TRUE	0.761326	-0.272694
morphine	644	33751	14316	1950635	2.67524	2.47015	2.89737	2.675 (2.470-2.897)	1.36368	1.24883	1.47854	1.364 (1.249-1.479)	TRUE	949	156971	44813	14526025	1.98046	1.85675	2.11241	1.980 (1.857-2.112)	0.967818	0.874833	1.0608	0.968 (0.875-1.061)	TRUE	1.35082	0.300709
omeprazole	701	69273	14316	1950635	1.39833	1.29562	1.50918	1.398 (1.296-1.509)	0.461277	0.351428	0.571126	0.461 (0.351-0.571)	TRUE	1911	347242	44813	14526025	1.81882	1.73714	1.90434	1.819 (1.737-1.904)	0.832246	0.766036	0.898456	0.832 (0.766-0.898)	TRUE	0.76881	-0.262912
ondansetron	1038	83922	14316	1950635	1.73887	1.63181	1.85295	1.739 (1.632-1.853)	0.746972	0.655582	0.838363	0.747 (0.656-0.838)	TRUE	1004	95534	44813	14526025	3.46173	3.25075	3.68641	3.462 (3.251-3.686)	1.75903	1.66838	1.84968	1.759 (1.668-1.850)	TRUE	0.502311	-0.688535
oxaliplatin	1310	65986	14316	1950635	2.87678	2.71646	3.04656	2.877 (2.716-3.047)	1.4187	1.33636	1.50104	1.419 (1.336-1.501)	TRUE	59	5369	44813	14526025	3.56544	2.75812	4.60906	3.565 (2.758-4.609)	1.84504	1.47773	2.21235	1.845 (1.478-2.212)	TRUE	0.806851	-0.214617
oxycodone	893	63961	14316	1950635	1.96238	1.83302	2.10087	1.962 (1.833-2.101)	0.919701	0.82157	1.01783	0.920 (0.822-1.018)	TRUE	1341	322109	44813	14526025	1.36027	1.28818	1.43639	1.360 (1.288-1.436)	0.431864	0.353367	0.510361	0.432 (0.353-0.510)	TRUE	1.44264	0.366477
paclitaxel	1100	91668	14316	1950635	1.6879	1.58665	1.79562	1.688 (1.587-1.796)	0.703751	0.614807	0.792694	0.704 (0.615-0.793)	TRUE	32	7637	44813	14526025	1.35848	0.95986	1.92263	1.358 (0.960-1.923)	0.484082	-0.0093933	0.977557	0.484 (-0.009-0.978)	FALSE	1.2425	0.217122
pantoprazole	862	61697	14316	1950635	1.9616	1.83021	2.10242	1.962 (1.830-2.102)	0.920763	0.820986	1.02054	0.921 (0.821-1.021)	TRUE	2023	266644	44813	14526025	2.52826	2.4176	2.644	2.528 (2.418-2.644)	1.29241	1.22792	1.3569	1.292 (1.228-1.357)	TRUE	0.775867	-0.253775
paracetamol	1389	128812	14316	1950635	1.51969	1.43745	1.60663	1.520 (1.437-1.607)	0.550988	0.471137	0.63084	0.551 (0.471-0.631)	TRUE	3299	741487	44813	14526025	1.47733	1.42576	1.53076	1.477 (1.426-1.531)	0.526667	0.475553	0.577781	0.527 (0.476-0.578)	TRUE	1.02867	0.028271
potassium	657	55676	14316	1950635	1.63711	1.51315	1.77122	1.637 (1.513-1.771)	0.680722	0.567338	0.794107	0.681 (0.567-0.794)	TRUE	1449	177980	44813	14526025	2.69377	2.55586	2.83912	2.694 (2.556-2.839)	1.39365	1.31791	1.4694	1.394 (1.318-1.469)	TRUE	0.60774	-0.498008
prednisolone	366	36709	14316	1950635	1.36792	1.23243	1.51829	1.368 (1.232-1.518)	0.441922	0.291705	0.592139	0.442 (0.292-0.592)	TRUE	936	159341	44813	14526025	1.92339	1.80247	2.05243	1.923 (1.802-2.052)	0.926566	0.832959	1.02017	0.927 (0.833-1.020)	TRUE	0.7112	-0.340802
prednisone	699	76161	14316	1950635	1.2634	1.17053	1.36365	1.263 (1.171-1.364)	0.321751	0.2118	0.431701	0.322 (0.212-0.432)	TRUE	2954	388281	44813	14526025	2.56954	2.47509	2.66759	2.570 (2.475-2.668)	1.29615	1.24225	1.35005	1.296 (1.242-1.350)	TRUE	0.491685	-0.709917
salbutamol	210	31162	14316	1950635	0.917006	0.79983	1.05135	0.917 (0.800-1.051)	-0.11566	-0.312414	0.0810937	-0.116 (-0.312-0.081)	FALSE	1281	340127	44813	14526025	1.22732	1.16086	1.29757	1.227 (1.161-1.298)	0.287922	0.207676	0.368167	0.288 (0.208-0.368)	TRUE	0.747164	-0.291471
sodium chloride	345	29776	14316	1950635	1.59302	1.43075	1.77369	1.593 (1.431-1.774)	0.656573	0.501856	0.811289	0.657 (0.502-0.811)	TRUE	1352	242452	44813	14526025	1.83269	1.73587	1.93491	1.833 (1.736-1.935)	0.851459	0.773219	0.929698	0.851 (0.773-0.930)	TRUE	0.869226	-0.140152
tramadol	325	30341	14316	1950635	1.47019	1.31631	1.64206	1.470 (1.316-1.642)	0.544804	0.385587	0.704022	0.545 (0.386-0.704)	TRUE	1012	187910	44813	14526025	1.76294	1.65616	1.87662	1.763 (1.656-1.877)	0.801859	0.711779	0.891939	0.802 (0.712-0.892)	TRUE	0.833938	-0.181596
vedolizumab	15	279	14316	1950635	7.3322	4.36021	12.33	7.332 (4.360-12.330)	2.89107	2.16491	3.61723	2.891 (2.165-3.617)	TRUE	1560	62891	44813	14526025	8.29435	7.88104	8.72934	8.294 (7.881-8.729)	2.97718	2.90353	3.05084	2.977 (2.904-3.051)	TRUE	0.884	-0.123298
vitamin b12	374	40246	14316	1950635	1.27334	1.14852	1.41173	1.273 (1.149-1.412)	0.341296	0.192697	0.489894	0.341 (0.193-0.490)	TRUE	1551	159252	44813	14526025	3.23429	3.07381	3.40316	3.234 (3.074-3.403)	1.64985	1.57649	1.7232	1.650 (1.576-1.723)	TRUE	0.393701	-0.932165
vitamin b9	295	32044	14316	1950635	1.25973	1.12194	1.41445	1.260 (1.122-1.414)	0.328899	0.162098	0.4957	0.329 (0.162-0.496)	TRUE	1439	253780	44813	14526025	1.8658	1.77008	1.9667	1.866 (1.770-1.967)	0.875352	0.799438	0.951266	0.875 (0.799-0.951)	TRUE	0.675169	-0.392792
vitamin d, unspecified	249	36221	14316	1950635	0.935564	0.825025	1.06091	0.936 (0.825-1.061)	-0.0881949	-0.269206	0.0928158	-0.088 (-0.269-0.093)	FALSE	1321	209401	44813	14526025	2.07661	1.96566	2.19383	2.077 (1.966-2.194)	1.0284	0.949245	1.10755	1.028 (0.949-1.108)	TRUE	0.450524	-0.797344
vitamin d3	395	57397	14316	1950635	0.935929	0.846565	1.03472	0.936 (0.847-1.035)	-0.088753	-0.233294	0.0557885	-0.089 (-0.233-0.056)	FALSE	1351	239433	44813	14526025	1.85477	1.75675	1.95826	1.855 (1.757-1.958)	0.868374	0.790104	0.946644	0.868 (0.790-0.947)	TRUE	0.504606	-0.683977
vitamins, unspecified	392	46350	14316	1950635	1.15666	1.04575	1.27933	1.157 (1.046-1.279)	0.206414	0.061228	0.351601	0.206 (0.061-0.352)	TRUE	1184	229352	44813	14526025	1.69164	1.59652	1.79244	1.692 (1.597-1.792)	0.740913	0.65748	0.824347	0.741 (0.657-0.824)	TRUE	0.683747	-0.380167

## Sheet: QC
N_pid_keep	N_with_INDI	INDI_coverage_pct	N_onco	N_nononco	median_n_indi
18532100	16535789	89.2278	1964951	14570838	1
