# Supplementary material for: Cross-national pharmacovigilance of drug-induced intestinal obstruction: disproportionality signals in FAERS and external validation in JADER
Source: Front Pharmacol. 2026 Mar 20;17:1760208. doi: 10.3389/fphar.2026.1760208 (PMC13046714; doi:10.3389/fphar.2026.1760208)
Supplement: Supplementary file 11 [file Supplementaryfile1.zip › Table s4.XLSX]

## Sheet: Table_S4_Age
Stratum	Drug	A	B	C	D	ROR	CI_LOW	CI_HIGH	ROR_CI	IC	IC_025	IC_975	IC_CI	no_exposure	n_case	n_noncase
Age_known_overall	acetylsalicylic acid	2545	580464	40415	10052212	1.09051	1.0476	1.13518	1.091 (1.048–1.135)	0.117899	0.0600965	0.175701	0.118 (0.060–0.176)	FALSE	42960	10632676
Age_known_overall	adalimumab	6428	375892	36532	10256784	4.80121	4.67467	4.93117	4.801 (4.675–4.931)	2.063	2.0249	2.10109	2.063 (2.025–2.101)	FALSE	42960	10632676
Age_known_overall	amlodipine	1805	333277	41155	10299399	1.35538	1.29281	1.42097	1.355 (1.293–1.421)	0.421465	0.353361	0.489568	0.421 (0.353–0.490)	FALSE	42960	10632676
Age_known_overall	atorvastatin	1466	353044	41494	10279632	1.02872	0.976404	1.08384	1.029 (0.976–1.084)	0.0402239	-0.0350081	0.115456	0.040 (-0.035–0.115)	FALSE	42960	10632676
Age_known_overall	azathioprine	1149	56223	41811	10576453	5.16958	4.87245	5.48483	5.170 (4.872–5.485)	2.31635	2.23104	2.40167	2.316 (2.231–2.402)	FALSE	42960	10632676
Age_known_overall	bevacizumab	1614	70384	41346	10562292	5.85807	5.57081	6.16014	5.858 (5.571–6.160)	2.47865	2.40621	2.5511	2.479 (2.406–2.551)	FALSE	42960	10632676
Age_known_overall	calcium	2154	305348	40806	10327328	1.78531	1.70935	1.86465	1.785 (1.709–1.865)	0.800272	0.737637	0.862908	0.800 (0.738–0.863)	FALSE	42960	10632676
Age_known_overall	capecitabine	1031	59947	41929	10572729	4.33674	4.07478	4.61555	4.337 (4.075–4.616)	2.07222	1.98241	2.16203	2.072 (1.982–2.162)	FALSE	42960	10632676
Age_known_overall	clozapine	1313	78536	41647	10554140	4.23677	4.0085	4.47804	4.237 (4.009–4.478)	2.03177	1.95195	2.1116	2.032 (1.952–2.112)	FALSE	42960	10632676
Age_known_overall	dexamethasone	1721	240764	41239	10391912	1.80126	1.71617	1.89057	1.801 (1.716–1.891)	0.819367	0.749631	0.889104	0.819 (0.750–0.889)	FALSE	42960	10632676
Age_known_overall	doxorubicin	920	81793	42040	10550883	2.82291	2.64345	3.01456	2.823 (2.643–3.015)	1.46824	1.37356	1.56293	1.468 (1.374–1.563)	FALSE	42960	10632676
Age_known_overall	esomeprazole	1026	169405	41934	10463271	1.5112	1.42018	1.60805	1.511 (1.420–1.608)	0.582421	0.49287	0.671972	0.582 (0.493–0.672)	FALSE	42960	10632676
Age_known_overall	fluorouracil	1316	64534	41644	10568142	5.17504	4.89604	5.46993	5.175 (4.896–5.470)	2.31315	2.23327	2.39302	2.313 (2.233–2.393)	FALSE	42960	10632676
Age_known_overall	fluticasone	980	215776	41980	10416900	1.12699	1.05767	1.20085	1.127 (1.058–1.201)	0.169429	0.0779176	0.260941	0.169 (0.078–0.261)	FALSE	42960	10632676
Age_known_overall	folinic acid	923	44074	42037	10588602	5.27504	4.93869	5.6343	5.275 (4.939–5.634)	2.35119	2.25623	2.44615	2.351 (2.256–2.446)	FALSE	42960	10632676
Age_known_overall	furosemide	1717	311177	41243	10321499	1.38088	1.31563	1.44937	1.381 (1.316–1.449)	0.448236	0.378476	0.517997	0.448 (0.378–0.518)	FALSE	42960	10632676
Age_known_overall	gabapentin	1146	226250	41814	10406426	1.2606	1.18857	1.33699	1.261 (1.189–1.337)	0.325835	0.241023	0.410647	0.326 (0.241–0.411)	FALSE	42960	10632676
Age_known_overall	hydrochlorothiazide	1046	230214	41914	10402462	1.12766	1.0604	1.19918	1.128 (1.060–1.199)	0.169923	0.0812757	0.25857	0.170 (0.081–0.259)	FALSE	42960	10632676
Age_known_overall	infliximab	1798	126255	41162	10506421	3.63496	3.46617	3.81196	3.635 (3.466–3.812)	1.80362	1.73511	1.87213	1.804 (1.735–1.872)	FALSE	42960	10632676
Age_known_overall	insulin	1085	324590	41875	10308086	0.822845	0.774639	0.87405	0.823 (0.775–0.874)	-0.271228	-0.358257	-0.184199	-0.271 (-0.358–-0.184)	FALSE	42960	10632676
Age_known_overall	iron	1375	150081	41585	10482595	2.30945	2.18813	2.43751	2.309 (2.188–2.438)	1.17475	1.09697	1.25254	1.175 (1.097–1.253)	FALSE	42960	10632676
Age_known_overall	levothyroxine	1902	381225	41058	10251451	1.24571	1.1896	1.30446	1.246 (1.190–1.304)	0.303635	0.237231	0.370038	0.304 (0.237–0.370)	FALSE	42960	10632676
Age_known_overall	lisinopril	1008	230581	41952	10402095	1.08394	1.01816	1.15397	1.084 (1.018–1.154)	0.114536	0.0242821	0.204791	0.115 (0.024–0.205)	FALSE	42960	10632676
Age_known_overall	loperamide	1067	52929	41893	10579747	5.09102	4.78802	5.41318	5.091 (4.788–5.413)	2.29712	2.20868	2.38556	2.297 (2.209–2.386)	FALSE	42960	10632676
Age_known_overall	lorazepam	1119	134758	41841	10497918	2.08342	1.96285	2.2114	2.083 (1.963–2.211)	1.03437	0.948431	1.1203	1.034 (0.948–1.120)	FALSE	42960	10632676
Age_known_overall	macrogol	1351	100625	41609	10532051	3.3984	3.21803	3.58889	3.398 (3.218–3.589)	1.72003	1.64142	1.79864	1.720 (1.641–1.799)	FALSE	42960	10632676
Age_known_overall	magnesium	2071	228722	40889	10403954	2.3039	2.20398	2.40836	2.304 (2.204–2.408)	1.1576	1.09372	1.22148	1.158 (1.094–1.221)	FALSE	42960	10632676
Age_known_overall	metformin	1225	354980	41735	10277696	0.849821	0.802805	0.899591	0.850 (0.803–0.900)	-0.225567	-0.307611	-0.143524	-0.226 (-0.308–-0.144)	FALSE	42960	10632676
Age_known_overall	methotrexate	1524	316841	41436	10315835	1.19749	1.13767	1.26045	1.197 (1.138–1.260)	0.251308	0.177449	0.325167	0.251 (0.177–0.325)	FALSE	42960	10632676
Age_known_overall	metoprolol	1338	270810	41622	10361866	1.23	1.16468	1.29899	1.230 (1.165–1.299)	0.289943	0.211281	0.368605	0.290 (0.211–0.369)	FALSE	42960	10632676
Age_known_overall	morphine	1327	110713	41633	10521963	3.02922	2.86719	3.20042	3.029 (2.867–3.200)	1.55841	1.47916	1.63765	1.558 (1.479–1.638)	FALSE	42960	10632676
Age_known_overall	omeprazole	2184	315093	40776	10317583	1.75383	1.67969	1.83124	1.754 (1.680–1.831)	0.775071	0.71285	0.837292	0.775 (0.713–0.837)	FALSE	42960	10632676
Age_known_overall	ondansetron	1691	133630	41269	10499046	3.21933	3.0656	3.38076	3.219 (3.066–3.381)	1.63551	1.565	1.70602	1.636 (1.565–1.706)	FALSE	42960	10632676
Age_known_overall	oxaliplatin	1111	58295	41849	10574381	4.81562	4.53459	5.11408	4.816 (4.535–5.114)	2.21762	2.13095	2.30429	2.218 (2.131–2.304)	FALSE	42960	10632676
Age_known_overall	oxycodone	1784	186304	41176	10446372	2.42937	2.3164	2.54786	2.429 (2.316–2.548)	1.23769	1.16907	1.30631	1.238 (1.169–1.306)	FALSE	42960	10632676
Age_known_overall	paclitaxel	973	81188	41987	10551488	3.01176	2.82523	3.21059	3.012 (2.825–3.211)	1.55862	1.46646	1.65078	1.559 (1.466–1.651)	FALSE	42960	10632676
Age_known_overall	pantoprazole	2413	252198	40547	10380478	2.44948	2.35047	2.55266	2.449 (2.350–2.553)	1.23631	1.17689	1.29573	1.236 (1.177–1.296)	FALSE	42960	10632676
Age_known_overall	paracetamol	3734	589584	39226	10043092	1.62152	1.56783	1.67704	1.622 (1.568–1.677)	0.645487	0.597102	0.693872	0.645 (0.597–0.694)	FALSE	42960	10632676
Age_known_overall	potassium	1805	181653	41155	10451023	2.52331	2.40659	2.6457	2.523 (2.407–2.646)	1.29052	1.22227	1.35877	1.291 (1.222–1.359)	FALSE	42960	10632676
Age_known_overall	prednisolone	1051	156756	41909	10475920	1.67596	1.57613	1.78211	1.676 (1.576–1.782)	0.728145	0.639612	0.816678	0.728 (0.640–0.817)	FALSE	42960	10632676
Age_known_overall	prednisone	2796	333437	40164	10299239	2.15026	2.06907	2.23464	2.150 (2.069–2.235)	1.0476	0.992198	1.103	1.048 (0.992–1.103)	FALSE	42960	10632676
Age_known_overall	salbutamol	1182	247978	41778	10384698	1.18482	1.11811	1.2555	1.185 (1.118–1.256)	0.238556	0.155022	0.322089	0.239 (0.155–0.322)	FALSE	42960	10632676
Age_known_overall	sodium chloride	1283	162209	41677	10470467	1.98711	1.87932	2.10108	1.987 (1.879–2.101)	0.964597	0.884204	1.04499	0.965 (0.884–1.045)	FALSE	42960	10632676
Age_known_overall	tramadol	1085	154485	41875	10478191	1.75742	1.65428	1.86698	1.757 (1.654–1.867)	0.794631	0.707448	0.881814	0.795 (0.707–0.882)	FALSE	42960	10632676
Age_known_overall	vedolizumab	1166	39173	41794	10593503	7.54462	7.11212	8.00342	7.545 (7.112–8.003)	2.84568	2.76061	2.93074	2.846 (2.761–2.931)	FALSE	42960	10632676
Age_known_overall	vitamin b12	1517	143182	41443	10489494	2.68164	2.54703	2.82336	2.682 (2.547–2.823)	1.38229	1.30806	1.45651	1.382 (1.308–1.457)	FALSE	42960	10632676
Age_known_overall	vitamin b9	1384	209063	41576	10423613	1.65972	1.5729	1.75133	1.660 (1.573–1.751)	0.709605	0.632158	0.787051	0.710 (0.632–0.787)	FALSE	42960	10632676
Age_known_overall	vitamin d, unspecified	1215	176923	41745	10455753	1.72006	1.62437	1.82138	1.720 (1.624–1.821)	0.762321	0.679815	0.844827	0.762 (0.680–0.845)	FALSE	42960	10632676
Age_known_overall	vitamin d3	1345	218193	41615	10414483	1.54266	1.46088	1.62901	1.543 (1.461–1.629)	0.607384	0.528875	0.685893	0.607 (0.529–0.686)	FALSE	42960	10632676
Age_known_overall	vitamins, unspecified	1239	198279	41721	10434397	1.56281	1.4767	1.65395	1.563 (1.477–1.654)	0.626996	0.545295	0.708698	0.627 (0.545–0.709)	FALSE	42960	10632676
<18	acetylsalicylic acid	14	6150	1932	630574	0.742988	0.438936	1.25766	0.743 (0.439–1.258)	-0.326286	-1.06009	0.407516	-0.326 (-1.060–0.408)	FALSE	1946	636724
<18	adalimumab	196	13050	1750	623674	5.3526	4.61327	6.21043	5.353 (4.613–6.210)	2.28551	2.07265	2.49836	2.286 (2.073–2.498)	FALSE	1946	636724
<18	amlodipine	27	4180	1919	632544	2.12914	1.45449	3.11671	2.129 (1.454–3.117)	1.12504	0.585053	1.66502	1.125 (0.585–1.665)	FALSE	1946	636724
<18	atorvastatin	1	575	1945	636149	0.568815	0.0799457	4.04714	0.569 (0.080–4.047)	0.182017	-1.82194	2.18597	0.182 (-1.822–2.186)	FALSE	1946	636724
<18	azathioprine	57	4363	1889	632361	4.37344	3.35475	5.70146	4.373 (3.355–5.701)	2.10444	1.72525	2.48363	2.104 (1.725–2.484)	FALSE	1946	636724
<18	bevacizumab	7	1292	1939	635432	1.77553	0.843619	3.73687	1.776 (0.844–3.737)	1.01154	0.00668058	2.01639	1.012 (0.007–2.016)	FALSE	1946	636724
<18	calcium	47	7199	1899	629525	2.16428	1.6189	2.8934	2.164 (1.619–2.893)	1.11854	0.704051	1.53302	1.119 (0.704–1.533)	FALSE	1946	636724
<18	capecitabine	2	151	1944	636573	4.33716	1.07404	17.5141	4.337 (1.074–17.514)	2.66578	1.01625	4.31532	2.666 (1.016–4.315)	FALSE	1946	636724
<18	clozapine	15	1914	1931	634810	2.57639	1.54709	4.29047	2.576 (1.547–4.290)	1.44181	0.729072	2.15455	1.442 (0.729–2.155)	FALSE	1946	636724
<18	dexamethasone	99	13804	1847	622920	2.41878	1.97459	2.96288	2.419 (1.975–2.963)	1.23748	0.946536	1.52843	1.237 (0.947–1.528)	FALSE	1946	636724
<18	doxorubicin	91	9254	1855	627470	3.3263	2.69236	4.1095	3.326 (2.692–4.109)	1.69022	1.38709	1.99334	1.690 (1.387–1.993)	FALSE	1946	636724
<18	esomeprazole	36	2994	1910	633730	3.98953	2.86335	5.55864	3.990 (2.863–5.559)	2.00034	1.52826	2.47242	2.000 (1.528–2.472)	FALSE	1946	636724
<18	fluorouracil	5	459	1941	636265	3.57084	1.47753	8.62983	3.571 (1.478–8.630)	2.07772	0.914144	3.24129	2.078 (0.914–3.241)	FALSE	1946	636724
<18	fluticasone	47	12640	1899	624084	1.22199	0.914422	1.63302	1.222 (0.914–1.633)	0.310614	-0.103302	0.72453	0.311 (-0.103–0.725)	FALSE	1946	636724
<18	folinic acid	21	1985	1925	634739	3.48838	2.26404	5.3748	3.488 (2.264–5.375)	1.84483	1.23529	2.45437	1.845 (1.235–2.454)	FALSE	1946	636724
<18	furosemide	39	6477	1907	630247	1.98999	1.44794	2.73496	1.990 (1.448–2.735)	1.00866	0.555624	1.46169	1.009 (0.556–1.462)	FALSE	1946	636724
<18	gabapentin	29	4084	1917	632640	2.3434	1.62192	3.38583	2.343 (1.622–3.386)	1.25716	0.735058	1.77925	1.257 (0.735–1.779)	FALSE	1946	636724
<18	hydrochlorothiazide	5	1121	1941	635603	1.46058	0.606053	3.51997	1.461 (0.606–3.520)	0.802353	-0.356886	1.96159	0.802 (-0.357–1.962)	FALSE	1946	636724
<18	infliximab	230	15147	1716	621577	5.5002	4.7885	6.31769	5.500 (4.789–6.318)	2.30002	2.1019	2.49814	2.300 (2.102–2.498)	FALSE	1946	636724
<18	insulin	17	7107	1929	629617	0.780741	0.484061	1.25925	0.781 (0.484–1.259)	-0.27201	-0.94242	0.3984	-0.272 (-0.942–0.398)	FALSE	1946	636724
<18	iron	76	7780	1870	628944	3.28552	2.60931	4.13697	3.286 (2.609–4.137)	1.68378	1.35367	2.0139	1.684 (1.354–2.014)	FALSE	1946	636724
<18	levothyroxine	12	6749	1934	629975	0.579173	0.328173	1.02215	0.579 (0.328–1.022)	-0.666066	-1.4537	0.121564	-0.666 (-1.454–0.122)	FALSE	1946	636724
<18	lisinopril	4	1556	1942	635168	0.840794	0.314844	2.24535	0.841 (0.315–2.245)	0.0696916	-1.19853	1.33792	0.070 (-1.199–1.338)	FALSE	1946	636724
<18	loperamide	46	1232	1900	635492	12.4883	9.27234	16.8197	12.488 (9.272–16.820)	3.5896	3.16477	4.01444	3.590 (3.165–4.014)	FALSE	1946	636724
<18	lorazepam	47	5363	1899	631361	2.91369	2.17877	3.89649	2.914 (2.179–3.896)	1.53996	1.12502	1.9549	1.540 (1.125–1.955)	FALSE	1946	636724
<18	macrogol	78	8579	1868	628145	3.05732	2.4352	3.83838	3.057 (2.435–3.838)	1.58074	1.25477	1.9067	1.581 (1.255–1.907)	FALSE	1946	636724
<18	magnesium	32	5791	1914	630933	1.82154	1.2832	2.58572	1.822 (1.283–2.586)	0.893294	0.395513	1.39108	0.893 (0.396–1.391)	FALSE	1946	636724
<18	metformin	1	2626	1945	634098	0.124149	0.017472	0.882147	0.124 (0.017–0.882)	-2.00336	-4.00462	-0.00209358	-2.003 (-4.005–-0.002)	FALSE	1946	636724
<18	methotrexate	207	29824	1739	606900	2.42227	2.0962	2.79905	2.422 (2.096–2.799)	1.18312	0.97618	1.39006	1.183 (0.976–1.390)	FALSE	1946	636724
<18	metoprolol	4	1501	1942	635223	0.871678	0.326394	2.32793	0.872 (0.326–2.328)	0.121407	-1.14689	1.3897	0.121 (-1.147–1.390)	FALSE	1946	636724
<18	morphine	58	4983	1888	631741	3.8947	2.99472	5.06515	3.895 (2.995–5.065)	1.93952	1.56372	2.31532	1.940 (1.564–2.315)	FALSE	1946	636724
<18	omeprazole	97	8443	1849	628281	3.90384	3.17934	4.79344	3.904 (3.179–4.793)	1.91129	1.61694	2.20565	1.911 (1.617–2.206)	FALSE	1946	636724
<18	ondansetron	106	9538	1840	627186	3.78815	3.11135	4.61217	3.788 (3.111–4.612)	1.86269	1.58043	2.14496	1.863 (1.580–2.145)	FALSE	1946	636724
<18	oxaliplatin	7	246	1939	636478	9.34047	4.40068	19.8252	9.340 (4.401–19.825)	3.36259	2.34527	4.37991	3.363 (2.345–4.380)	FALSE	1946	636724
<18	oxycodone	27	3767	1919	632957	2.36411	1.61479	3.46113	2.364 (1.615–3.461)	1.27403	0.733859	1.81421	1.274 (0.734–1.814)	FALSE	1946	636724
<18	paclitaxel	5	363	1941	636361	4.51587	1.86623	10.9274	4.516 (1.866–10.927)	2.41052	1.24504	3.57601	2.411 (1.245–3.576)	FALSE	1946	636724
<18	pantoprazole	36	2722	1910	634002	4.39007	3.15022	6.1179	4.390 (3.150–6.118)	2.13594	1.66359	2.6083	2.136 (1.664–2.608)	FALSE	1946	636724
<18	paracetamol	138	30330	1808	606394	1.52603	1.28298	1.81512	1.526 (1.283–1.815)	0.580781	0.331978	0.829585	0.581 (0.332–0.830)	FALSE	1946	636724
<18	potassium	25	3623	1921	633101	2.27414	1.53068	3.37871	2.274 (1.531–3.379)	1.2237	0.663489	1.78391	1.224 (0.663–1.784)	FALSE	1946	636724
<18	prednisolone	80	13074	1866	623650	2.04508	1.63393	2.5597	2.045 (1.634–2.560)	1.01336	0.691741	1.33498	1.013 (0.692–1.335)	FALSE	1946	636724
<18	prednisone	162	16549	1784	620175	3.40301	2.8953	3.99974	3.403 (2.895–4.000)	1.67699	1.44536	1.90861	1.677 (1.445–1.909)	FALSE	1946	636724
<18	salbutamol	83	17021	1863	619703	1.62205	1.3012	2.02201	1.622 (1.301–2.022)	0.687045	0.371177	1.00291	0.687 (0.371–1.003)	FALSE	1946	636724
<18	sodium chloride	43	9937	1903	626787	1.42526	1.0528	1.9295	1.425 (1.053–1.929)	0.531261	0.0992415	0.96328	0.531 (0.099–0.963)	FALSE	1946	636724
<18	tramadol	16	3104	1930	633620	1.69227	1.03333	2.77142	1.692 (1.033–2.771)	0.83615	0.145485	1.52682	0.836 (0.145–1.527)	FALSE	1946	636724
<18	vedolizumab	22	1470	1924	635254	4.94137	3.23582	7.5459	4.941 (3.236–7.546)	2.33554	1.73795	2.93313	2.336 (1.738–2.933)	FALSE	1946	636724
<18	vitamin b12	22	2676	1924	634048	2.70928	1.77662	4.13154	2.709 (1.777–4.132)	1.48176	0.886176	2.07735	1.482 (0.886–2.077)	FALSE	1946	636724
<18	vitamin b9	44	9095	1902	627629	1.5964	1.18312	2.15405	1.596 (1.183–2.154)	0.690659	0.263253	1.11807	0.691 (0.263–1.118)	FALSE	1946	636724
<18	vitamin d, unspecified	41	5421	1905	631303	2.50638	1.83732	3.41908	2.506 (1.837–3.419)	1.33352	0.890848	1.77619	1.334 (0.891–1.776)	FALSE	1946	636724
<18	vitamin d3	51	7597	1895	629127	2.22873	1.68605	2.94607	2.229 (1.686–2.946)	1.15614	0.757481	1.5548	1.156 (0.757–1.555)	FALSE	1946	636724
<18	vitamins, unspecified	58	9494	1888	627230	2.02957	1.56167	2.63766	2.030 (1.562–2.638)	1.0177	0.642895	1.3925	1.018 (0.643–1.392)	FALSE	1946	636724
18-64	acetylsalicylic acid	871	215384	23649	5931219	1.01423	0.947781	1.08534	1.014 (0.948–1.085)	0.0211105	-0.0765307	0.118752	0.021 (-0.077–0.119)	FALSE	24520	6146603
18-64	adalimumab	4945	280852	19575	5865751	5.27607	5.11286	5.4445	5.276 (5.113–5.444)	2.12272	2.07831	2.16713	2.123 (2.078–2.167)	FALSE	24520	6146603
18-64	amlodipine	658	130498	23862	6016105	1.27125	1.17627	1.37389	1.271 (1.176–1.374)	0.338502	0.226602	0.450402	0.339 (0.227–0.450)	FALSE	24520	6146603
18-64	atorvastatin	571	141422	23949	6005181	1.01241	0.931624	1.10021	1.012 (0.932–1.100)	0.0197043	-0.100139	0.139547	0.020 (-0.100–0.140)	FALSE	24520	6146603
18-64	azathioprine	963	41664	23557	6104939	5.99	5.61216	6.39327	5.990 (5.612–6.393)	2.50866	2.4148	2.60251	2.509 (2.415–2.603)	FALSE	24520	6146603
18-64	bevacizumab	935	37348	23585	6109255	6.4848	6.06975	6.92824	6.485 (6.070–6.928)	2.62119	2.5259	2.71647	2.621 (2.526–2.716)	FALSE	24520	6146603
18-64	calcium	1039	136212	23481	6010391	1.95248	1.83442	2.07813	1.952 (1.834–2.078)	0.931203	0.841348	1.02106	0.931 (0.841–1.021)	FALSE	24520	6146603
18-64	capecitabine	563	33368	23957	6113235	4.30543	3.95753	4.68393	4.305 (3.958–4.684)	2.06446	1.94306	2.18587	2.064 (1.943–2.186)	FALSE	24520	6146603
18-64	clozapine	1052	62990	23468	6083613	4.32942	4.06807	4.60756	4.329 (4.068–4.608)	2.04883	1.95913	2.13852	2.049 (1.959–2.139)	FALSE	24520	6146603
18-64	dexamethasone	828	109500	23692	6037103	1.92683	1.79737	2.06561	1.927 (1.797–2.066)	0.919076	0.818852	1.0193	0.919 (0.819–1.019)	FALSE	24520	6146603
18-64	doxorubicin	534	48653	23986	6097950	2.79034	2.55984	3.0416	2.790 (2.560–3.042)	1.45266	1.32842	1.5769	1.453 (1.328–1.577)	FALSE	24520	6146603
18-64	esomeprazole	546	92315	23974	6054288	1.49363	1.37181	1.62627	1.494 (1.372–1.626)	0.567894	0.445293	0.690495	0.568 (0.445–0.690)	FALSE	24520	6146603
18-64	fluorouracil	737	34954	23783	6111649	5.41829	5.03152	5.83479	5.418 (5.032–5.835)	2.37944	2.27273	2.48614	2.379 (2.273–2.486)	FALSE	24520	6146603
18-64	fluticasone	486	108260	24034	6038343	1.12787	1.03079	1.23409	1.128 (1.031–1.234)	0.172462	0.0427727	0.302152	0.172 (0.043–0.302)	FALSE	24520	6146603
18-64	folinic acid	503	24377	24017	6122226	5.25991	4.81107	5.75062	5.260 (4.811–5.751)	2.34978	2.22127	2.47828	2.350 (2.221–2.478)	FALSE	24520	6146603
18-64	furosemide	581	100997	23939	6045606	1.45279	1.3377	1.57777	1.453 (1.338–1.578)	0.527932	0.409001	0.646863	0.528 (0.409–0.647)	FALSE	24520	6146603
18-64	gabapentin	653	138177	23867	6008426	1.18971	1.10052	1.28612	1.190 (1.101–1.286)	0.24548	0.133181	0.357778	0.245 (0.133–0.358)	FALSE	24520	6146603
18-64	hydrochlorothiazide	455	102103	24065	6044500	1.1193	1.01995	1.22834	1.119 (1.020–1.228)	0.162095	0.0281548	0.296035	0.162 (0.028–0.296)	FALSE	24520	6146603
18-64	infliximab	1372	88186	23148	6058417	4.07193	3.85454	4.30158	4.072 (3.855–4.302)	1.94786	1.86887	2.02686	1.948 (1.869–2.027)	FALSE	24520	6146603
18-64	insulin	522	158782	23998	5987821	0.820282	0.75204	0.894715	0.820 (0.752–0.895)	-0.27546	-0.400624	-0.150297	-0.275 (-0.401–-0.150)	FALSE	24520	6146603
18-64	iron	697	76722	23823	6069881	2.31471	2.14605	2.49662	2.315 (2.146–2.497)	1.18196	1.07294	1.29098	1.182 (1.073–1.291)	FALSE	24520	6146603
18-64	levothyroxine	826	182104	23694	5964499	1.14182	1.06512	1.22403	1.142 (1.065–1.224)	0.186109	0.0859118	0.286306	0.186 (0.086–0.286)	FALSE	24520	6146603
18-64	lisinopril	478	117717	24042	6028886	1.01825	0.929944	1.11495	1.018 (0.930–1.115)	0.0283615	-0.102358	0.159081	0.028 (-0.102–0.159)	FALSE	24520	6146603
18-64	loperamide	542	24694	23978	6121909	5.60379	5.14176	6.10734	5.604 (5.142–6.107)	2.43681	2.31284	2.56079	2.437 (2.313–2.561)	FALSE	24520	6146603
18-64	lorazepam	697	81214	23823	6065389	2.18506	2.02589	2.35674	2.185 (2.026–2.357)	1.10059	0.991595	1.20959	1.101 (0.992–1.210)	FALSE	24520	6146603
18-64	macrogol	616	33733	23904	6112870	4.66982	4.3078	5.06227	4.670 (4.308–5.062)	2.17638	2.0601	2.29265	2.176 (2.060–2.293)	FALSE	24520	6146603
18-64	magnesium	952	110560	23568	6036043	2.2053	2.06638	2.35357	2.205 (2.066–2.354)	1.10478	1.01103	1.19853	1.105 (1.011–1.199)	FALSE	24520	6146603
18-64	metformin	603	182749	23917	5963854	0.822778	0.758798	0.892153	0.823 (0.759–0.892)	-0.270554	-0.387212	-0.153896	-0.271 (-0.387–-0.154)	FALSE	24520	6146603
18-64	methotrexate	924	191844	23596	5954759	1.21548	1.13798	1.29827	1.215 (1.138–1.298)	0.272102	0.177166	0.367039	0.272 (0.177–0.367)	FALSE	24520	6146603
18-64	metoprolol	534	107663	23986	6038940	1.24876	1.14589	1.36086	1.249 (1.146–1.361)	0.315381	0.191499	0.439263	0.315 (0.191–0.439)	FALSE	24520	6146603
18-64	morphine	741	69815	23779	6076788	2.71238	2.52018	2.91923	2.712 (2.520–2.919)	1.40407	1.29816	1.50998	1.404 (1.298–1.510)	FALSE	24520	6146603
18-64	omeprazole	1095	157329	23425	5989274	1.77951	1.67453	1.89107	1.780 (1.675–1.891)	0.799896	0.712299	0.887493	0.800 (0.712–0.887)	FALSE	24520	6146603
18-64	ondansetron	965	73482	23555	6073121	3.38591	3.17351	3.61252	3.386 (3.174–3.613)	1.70723	1.61389	1.80057	1.707 (1.614–1.801)	FALSE	24520	6146603
18-64	oxaliplatin	648	31286	23872	6115317	5.30585	4.9037	5.74099	5.306 (4.904–5.741)	2.35449	2.24092	2.46806	2.354 (2.241–2.468)	FALSE	24520	6146603
18-64	oxycodone	1077	124392	23443	6022211	2.22416	2.09183	2.36486	2.224 (2.092–2.365)	1.11246	1.0241	1.20083	1.112 (1.024–1.201)	FALSE	24520	6146603
18-64	paclitaxel	554	47715	23966	6098888	2.95468	2.71469	3.21587	2.955 (2.715–3.216)	1.53279	1.41072	1.65485	1.533 (1.411–1.655)	FALSE	24520	6146603
18-64	pantoprazole	1267	121175	23253	6025428	2.7094	2.55972	2.86783	2.709 (2.560–2.868)	1.38189	1.30005	1.46373	1.382 (1.300–1.464)	FALSE	24520	6146603
18-64	paracetamol	2010	329313	22510	5817290	1.57737	1.50681	1.65123	1.577 (1.507–1.651)	0.611123	0.545339	0.676907	0.611 (0.545–0.677)	FALSE	24520	6146603
18-64	potassium	804	73134	23716	6073469	2.81535	2.62327	3.02149	2.815 (2.623–3.021)	1.45409	1.35227	1.55592	1.454 (1.352–1.556)	FALSE	24520	6146603
18-64	prednisolone	588	80386	23932	6066217	1.85411	1.70795	2.01278	1.854 (1.708–2.013)	0.872231	0.753904	0.990558	0.872 (0.754–0.991)	FALSE	24520	6146603
18-64	prednisone	1772	197041	22748	5949562	2.35206	2.2406	2.46907	2.352 (2.241–2.469)	1.16622	1.09639	1.23606	1.166 (1.096–1.236)	FALSE	24520	6146603
18-64	salbutamol	584	131650	23936	6014953	1.11474	1.0267	1.21033	1.115 (1.027–1.210)	0.154851	0.0362935	0.273408	0.155 (0.036–0.273)	FALSE	24520	6146603
18-64	sodium chloride	651	82198	23869	6064405	2.01221	1.86092	2.1758	2.012 (1.861–2.176)	0.98581	0.873172	1.09845	0.986 (0.873–1.098)	FALSE	24520	6146603
18-64	tramadol	569	90442	23951	6056161	1.5908	1.46351	1.72916	1.591 (1.464–1.729)	0.656347	0.536168	0.776525	0.656 (0.536–0.777)	FALSE	24520	6146603
18-64	vedolizumab	855	28628	23665	6117975	7.72105	7.20474	8.27436	7.721 (7.205–8.274)	2.86909	2.76939	2.96878	2.869 (2.769–2.969)	FALSE	24520	6146603
18-64	vitamin b12	802	68300	23718	6078303	3.00925	2.80363	3.22994	3.009 (2.804–3.230)	1.54809	1.44611	1.65007	1.548 (1.446–1.650)	FALSE	24520	6146603
18-64	vitamin b9	756	118159	23764	6028444	1.62308	1.50937	1.74537	1.623 (1.509–1.745)	0.679868	0.575192	0.784544	0.680 (0.575–0.785)	FALSE	24520	6146603
18-64	vitamin d, unspecified	632	94041	23888	6052562	1.70278	1.57304	1.84322	1.703 (1.573–1.843)	0.750679	0.636472	0.864887	0.751 (0.636–0.865)	FALSE	24520	6146603
18-64	vitamin d3	619	94820	23901	6051783	1.65294	1.52578	1.7907	1.653 (1.526–1.791)	0.709116	0.593758	0.824475	0.709 (0.594–0.824)	FALSE	24520	6146603
18-64	vitamins, unspecified	589	103277	23931	6043326	1.44021	1.32686	1.56326	1.440 (1.327–1.563)	0.515493	0.397355	0.633631	0.515 (0.397–0.634)	FALSE	24520	6146603
>=65	acetylsalicylic acid	1660	358930	14834	3490419	1.08822	1.03428	1.14498	1.088 (1.034–1.145)	0.110353	0.0373955	0.18331	0.110 (0.037–0.183)	FALSE	16494	3849349
>=65	adalimumab	1287	81990	15207	3767359	3.88876	3.67213	4.11817	3.889 (3.672–4.118)	1.85778	1.77537	1.94018	1.858 (1.775–1.940)	FALSE	16494	3849349
>=65	amlodipine	1120	198599	15374	3650750	1.33917	1.26014	1.42316	1.339 (1.260–1.423)	0.395469	0.30795	0.482987	0.395 (0.308–0.483)	FALSE	16494	3849349
>=65	atorvastatin	894	211047	15600	3638302	0.987944	0.923416	1.05698	0.988 (0.923–1.057)	-0.0150484	-0.112302	0.0822056	-0.015 (-0.112–0.082)	FALSE	16494	3849349
>=65	azathioprine	129	10196	16365	3839153	2.96811	2.49326	3.53339	2.968 (2.493–3.533)	1.56076	1.31023	1.81129	1.561 (1.310–1.811)	FALSE	16494	3849349
>=65	bevacizumab	672	31744	15822	3817605	5.10784	4.72465	5.52211	5.108 (4.725–5.522)	2.28248	2.17017	2.39479	2.282 (2.170–2.395)	FALSE	16494	3849349
>=65	calcium	1068	161937	15426	3687412	1.5765	1.4814	1.6777	1.576 (1.481–1.678)	0.619996	0.530467	0.709526	0.620 (0.530–0.710)	FALSE	16494	3849349
>=65	capecitabine	466	26428	16028	3822921	4.20569	3.8326	4.61511	4.206 (3.833–4.615)	2.0247	1.89089	2.15851	2.025 (1.891–2.159)	FALSE	16494	3849349
>=65	clozapine	246	13632	16248	3835717	4.26012	3.75194	4.83714	4.260 (3.752–4.837)	2.06017	1.87732	2.24302	2.060 (1.877–2.243)	FALSE	16494	3849349
>=65	dexamethasone	794	117460	15700	3731889	1.60679	1.49587	1.72594	1.607 (1.496–1.726)	0.655782	0.552767	0.758796	0.656 (0.553–0.759)	FALSE	16494	3849349
>=65	doxorubicin	295	23886	16199	3825463	2.91658	2.59753	3.27482	2.917 (2.598–3.275)	1.52027	1.35345	1.6871	1.520 (1.353–1.687)	FALSE	16494	3849349
>=65	esomeprazole	444	74096	16050	3775253	1.40948	1.28229	1.54929	1.409 (1.282–1.549)	0.48442	0.348177	0.620663	0.484 (0.348–0.621)	FALSE	16494	3849349
>=65	fluorouracil	574	29121	15920	3820228	4.7299	4.34853	5.14471	4.730 (4.349–5.145)	2.18191	2.06083	2.303	2.182 (2.061–2.303)	FALSE	16494	3849349
>=65	fluticasone	447	94876	16047	3754473	1.10232	1.00321	1.21121	1.102 (1.003–1.211)	0.139312	0.00359801	0.275027	0.139 (0.004–0.275)	FALSE	16494	3849349
>=65	folinic acid	399	17712	16095	3831637	5.36289	4.85049	5.92941	5.363 (4.850–5.929)	2.37164	2.22701	2.51627	2.372 (2.227–2.516)	FALSE	16494	3849349
>=65	furosemide	1097	203703	15397	3645646	1.27511	1.19916	1.35587	1.275 (1.199–1.356)	0.329317	0.240954	0.417679	0.329 (0.241–0.418)	FALSE	16494	3849349
>=65	gabapentin	464	83989	16030	3765360	1.29768	1.18297	1.42352	1.298 (1.183–1.424)	0.367716	0.234387	0.501045	0.368 (0.234–0.501)	FALSE	16494	3849349
>=65	hydrochlorothiazide	586	126990	15908	3722359	1.07977	0.99413	1.17278	1.080 (0.994–1.173)	0.108721	-0.0103204	0.227763	0.109 (-0.010–0.228)	FALSE	16494	3849349
>=65	infliximab	196	22922	16298	3826427	2.00753	1.74276	2.31253	2.008 (1.743–2.313)	0.997723	0.794203	1.20124	0.998 (0.794–1.201)	FALSE	16494	3849349
>=65	insulin	546	158701	15948	3690648	0.796177	0.730968	0.867203	0.796 (0.731–0.867)	-0.313003	-0.436107	-0.1899	-0.313 (-0.436–-0.190)	FALSE	16494	3849349
>=65	iron	602	65579	15892	3783770	2.18564	2.01407	2.37181	2.186 (2.014–2.372)	1.09437	0.976605	1.21213	1.094 (0.977–1.212)	FALSE	16494	3849349
>=65	levothyroxine	1064	192372	15430	3656977	1.31086	1.23169	1.39511	1.311 (1.232–1.395)	0.36765	0.278007	0.457294	0.368 (0.278–0.457)	FALSE	16494	3849349
>=65	lisinopril	526	111308	15968	3738041	1.10625	1.01401	1.20688	1.106 (1.014–1.207)	0.143159	0.017737	0.26858	0.143 (0.018–0.269)	FALSE	16494	3849349
>=65	loperamide	479	27003	16015	3822346	4.23376	3.86292	4.64021	4.234 (3.863–4.640)	2.03311	1.90107	2.16515	2.033 (1.901–2.165)	FALSE	16494	3849349
>=65	lorazepam	375	48181	16119	3801168	1.83542	1.65615	2.03409	1.835 (1.656–2.034)	0.859692	0.711649	1.00774	0.860 (0.712–1.008)	FALSE	16494	3849349
>=65	macrogol	657	58313	15837	3791036	2.69703	2.49349	2.91717	2.697 (2.493–2.917)	1.38673	1.2737	1.49975	1.387 (1.274–1.500)	FALSE	16494	3849349
>=65	magnesium	1087	112371	15407	3736978	2.34627	2.20567	2.49583	2.346 (2.206–2.496)	1.16816	1.07925	1.25708	1.168 (1.079–1.257)	FALSE	16494	3849349
>=65	metformin	621	169605	15873	3679744	0.848812	0.783299	0.919805	0.849 (0.783–0.920)	-0.223814	-0.339523	-0.108104	-0.224 (-0.340–-0.108)	FALSE	16494	3849349
>=65	methotrexate	393	95173	16101	3754176	0.96281	0.870947	1.06436	0.963 (0.871–1.064)	-0.0496637	-0.194109	0.0947812	-0.050 (-0.194–0.095)	FALSE	16494	3849349
>=65	metoprolol	800	161646	15694	3687703	1.16291	1.08298	1.24875	1.163 (1.083–1.249)	0.208564	0.106006	0.311123	0.209 (0.106–0.311)	FALSE	16494	3849349
>=65	morphine	528	35915	15966	3813434	3.51138	3.21778	3.83177	3.511 (3.218–3.832)	1.76622	1.64043	1.892	1.766 (1.640–1.892)	FALSE	16494	3849349
>=65	omeprazole	992	149321	15502	3700028	1.58565	1.48676	1.69113	1.586 (1.487–1.691)	0.630545	0.537851	0.723239	0.631 (0.538–0.723)	FALSE	16494	3849349
>=65	ondansetron	620	50610	15874	3798739	2.93163	2.70429	3.17807	2.932 (2.704–3.178)	1.50622	1.38995	1.62249	1.506 (1.390–1.622)	FALSE	16494	3849349
>=65	oxaliplatin	456	26763	16038	3822586	4.06104	3.69723	4.46064	4.061 (3.697–4.461)	1.97614	1.84095	2.11133	1.976 (1.841–2.111)	FALSE	16494	3849349
>=65	oxycodone	680	58145	15814	3791204	2.8037	2.59541	3.02871	2.804 (2.595–3.029)	1.43984	1.32865	1.55104	1.440 (1.329–1.551)	FALSE	16494	3849349
>=65	paclitaxel	414	33110	16080	3816239	2.9675	2.69005	3.27356	2.967 (2.690–3.274)	1.5365	1.39511	1.67789	1.536 (1.395–1.678)	FALSE	16494	3849349
>=65	pantoprazole	1110	128301	15384	3721048	2.09261	1.96845	2.22461	2.093 (1.968–2.225)	1.00854	0.920536	1.09655	1.009 (0.921–1.097)	FALSE	16494	3849349
>=65	paracetamol	1586	229941	14908	3619408	1.67458	1.58982	1.76385	1.675 (1.590–1.764)	0.683778	0.609215	0.75834	0.684 (0.609–0.758)	FALSE	16494	3849349
>=65	potassium	976	104896	15518	3744453	2.24514	2.10391	2.39585	2.245 (2.104–2.396)	1.11275	1.01923	1.20627	1.113 (1.019–1.206)	FALSE	16494	3849349
>=65	prednisolone	383	63296	16111	3786053	1.42196	1.28453	1.57408	1.422 (1.285–1.574)	0.498912	0.352506	0.645318	0.499 (0.353–0.645)	FALSE	16494	3849349
>=65	prednisone	862	119847	15632	3729502	1.716	1.60188	1.83824	1.716 (1.602–1.838)	0.744544	0.645457	0.84363	0.745 (0.645–0.844)	FALSE	16494	3849349
>=65	salbutamol	515	99307	15979	3750042	1.21707	1.11457	1.32899	1.217 (1.115–1.329)	0.276653	0.149914	0.403391	0.277 (0.150–0.403)	FALSE	16494	3849349
>=65	sodium chloride	589	70074	15905	3779275	1.99725	1.83895	2.16919	1.997 (1.839–2.169)	0.968387	0.849425	1.08735	0.968 (0.849–1.087)	FALSE	16494	3849349
>=65	tramadol	500	60939	15994	3788410	1.94346	1.7773	2.12514	1.943 (1.777–2.125)	0.934277	0.805527	1.06303	0.934 (0.806–1.063)	FALSE	16494	3849349
>=65	vedolizumab	289	9075	16205	3840274	7.54683	6.70598	8.49311	7.547 (6.706–8.493)	2.85922	2.68918	3.02925	2.859 (2.689–3.029)	FALSE	16494	3849349
>=65	vitamin b12	693	72206	15801	3777143	2.29424	2.12544	2.47645	2.294 (2.125–2.476)	1.15767	1.04758	1.26775	1.158 (1.048–1.268)	FALSE	16494	3849349
>=65	vitamin b9	584	81809	15910	3767540	1.69044	1.556	1.83649	1.690 (1.556–1.836)	0.734548	0.615167	0.853929	0.735 (0.615–0.854)	FALSE	16494	3849349
>=65	vitamin d, unspecified	542	77461	15952	3771888	1.65447	1.51828	1.80288	1.654 (1.518–1.803)	0.706054	0.582302	0.829806	0.706 (0.582–0.830)	FALSE	16494	3849349
>=65	vitamin d3	675	115776	15819	3733573	1.37604	1.27374	1.48656	1.376 (1.274–1.487)	0.444016	0.332734	0.555297	0.444 (0.333–0.555)	FALSE	16494	3849349
>=65	vitamins, unspecified	592	85508	15902	3763841	1.63868	1.50919	1.77929	1.639 (1.509–1.779)	0.690654	0.572065	0.809242	0.691 (0.572–0.809)	FALSE	16494	3849349

## Sheet: Table_S4_Sex
Stratum	Drug	A	B	C	D	ROR	CI_LOW	CI_HIGH	ROR_CI	IC	IC_025	IC_975	IC_CI	no_exposure	n_case	n_noncase
Sex_known_overall	acetylsalicylic acid	3035	739080	54525	15523136	1.1691	1.12705	1.21271	1.169 (1.127–1.213)	0.213958	0.161196	0.26672	0.214 (0.161–0.267)	FALSE	57560	16262216
Sex_known_overall	adalimumab	10631	651618	46929	15610598	5.42699	5.31316	5.54326	5.427 (5.313–5.543)	2.1864	2.15634	2.21645	2.186 (2.156–2.216)	FALSE	57560	16262216
Sex_known_overall	amlodipine	2139	419423	55421	15842793	1.45786	1.39609	1.52237	1.458 (1.396–1.522)	0.525292	0.462884	0.5877	0.525 (0.463–0.588)	FALSE	57560	16262216
Sex_known_overall	atorvastatin	1698	451461	55862	15810755	1.06452	1.01425	1.11728	1.065 (1.014–1.117)	0.0880951	0.0183584	0.157832	0.088 (0.018–0.158)	FALSE	57560	16262216
Sex_known_overall	azathioprine	1437	70979	56123	16191237	5.84072	5.53989	6.15788	5.841 (5.540–6.158)	2.49308	2.41685	2.5693	2.493 (2.417–2.569)	FALSE	57560	16262216
Sex_known_overall	bevacizumab	2120	93360	55440	16168856	6.62264	6.33852	6.9195	6.623 (6.339–6.919)	2.65488	2.59169	2.71807	2.655 (2.592–2.718)	FALSE	57560	16262216
Sex_known_overall	calcium	2688	416229	54872	15845987	1.86494	1.79389	1.9388	1.865 (1.794–1.939)	0.863831	0.807867	0.919796	0.864 (0.808–0.920)	FALSE	57560	16262216
Sex_known_overall	capecitabine	1332	82319	56228	16179897	4.65615	4.40801	4.91826	4.656 (4.408–4.918)	2.17562	2.09667	2.25457	2.176 (2.097–2.255)	FALSE	57560	16262216
Sex_known_overall	clozapine	1626	107636	55934	16154580	4.36298	4.15156	4.58516	4.363 (4.152–4.585)	2.07783	2.00623	2.14943	2.078 (2.006–2.149)	FALSE	57560	16262216
Sex_known_overall	dexamethasone	2024	301960	55536	15960256	1.92631	1.84247	2.01397	1.926 (1.842–2.014)	0.91735	0.853208	0.981492	0.917 (0.853–0.981)	FALSE	57560	16262216
Sex_known_overall	doxorubicin	1116	95904	56444	16166312	3.33289	3.14009	3.53752	3.333 (3.140–3.538)	1.70668	1.62077	1.79259	1.707 (1.621–1.793)	FALSE	57560	16262216
Sex_known_overall	esomeprazole	1200	217981	56360	16044235	1.56715	1.47982	1.65963	1.567 (1.480–1.660)	0.635533	0.552868	0.718198	0.636 (0.553–0.718)	FALSE	57560	16262216
Sex_known_overall	fluorouracil	1538	74525	56022	16187691	5.96322	5.66577	6.27628	5.963 (5.666–6.276)	2.52012	2.44637	2.59388	2.520 (2.446–2.594)	FALSE	57560	16262216
Sex_known_overall	fluticasone	1205	338100	56355	15924116	1.00708	0.951127	1.06633	1.007 (0.951–1.066)	0.0110717	-0.0713478	0.0934912	0.011 (-0.071–0.093)	FALSE	57560	16262216
Sex_known_overall	folinic acid	1072	50247	56488	16211969	6.123	5.76032	6.50852	6.123 (5.760–6.509)	2.56746	2.47944	2.65548	2.567 (2.479–2.655)	FALSE	57560	16262216
Sex_known_overall	furosemide	1972	377491	55588	15884725	1.49279	1.42706	1.56155	1.493 (1.427–1.562)	0.559857	0.494949	0.624765	0.560 (0.495–0.625)	FALSE	57560	16262216
Sex_known_overall	gabapentin	1434	312072	56126	15950144	1.30585	1.23902	1.37629	1.306 (1.239–1.376)	0.375981	0.300239	0.451724	0.376 (0.300–0.452)	FALSE	57560	16262216
Sex_known_overall	hydrochlorothiazide	1245	299172	56315	15963044	1.17961	1.11506	1.2479	1.180 (1.115–1.248)	0.233761	0.152624	0.314898	0.234 (0.153–0.315)	FALSE	57560	16262216
Sex_known_overall	infliximab	2189	178865	55371	16083351	3.5548	3.4053	3.71086	3.555 (3.405–3.711)	1.77793	1.716	1.83985	1.778 (1.716–1.840)	FALSE	57560	16262216
Sex_known_overall	insulin	1293	475616	56267	15786600	0.762741	0.721774	0.806032	0.763 (0.722–0.806)	-0.378449	-0.458044	-0.298855	-0.378 (-0.458–-0.299)	FALSE	57560	16262216
Sex_known_overall	iron	1638	196580	55922	16065636	2.39381	2.27858	2.51487	2.394 (2.279–2.515)	1.22915	1.15803	1.30027	1.229 (1.158–1.300)	FALSE	57560	16262216
Sex_known_overall	levothyroxine	2354	507282	55206	15754934	1.3243	1.27067	1.3802	1.324 (1.271–1.380)	0.389687	0.330103	0.449272	0.390 (0.330–0.449)	FALSE	57560	16262216
Sex_known_overall	lisinopril	1257	304493	56303	15957723	1.17003	1.1063	1.23744	1.170 (1.106–1.237)	0.222203	0.141447	0.302959	0.222 (0.141–0.303)	FALSE	57560	16262216
Sex_known_overall	loperamide	1262	71054	56298	16191162	5.10806	4.82855	5.40374	5.108 (4.829–5.404)	2.30786	2.22674	2.38898	2.308 (2.227–2.389)	FALSE	57560	16262216
Sex_known_overall	lorazepam	1356	168337	56204	16093879	2.30661	2.18518	2.43478	2.307 (2.185–2.435)	1.18091	1.10294	1.25888	1.181 (1.103–1.259)	FALSE	57560	16262216
Sex_known_overall	macrogol	1584	139745	55976	16122471	3.26474	3.10485	3.43287	3.265 (3.105–3.433)	1.66884	1.59645	1.74123	1.669 (1.596–1.741)	FALSE	57560	16262216
Sex_known_overall	magnesium	2610	349742	54950	15912474	2.16104	2.07753	2.2479	2.161 (2.078–2.248)	1.07101	1.01423	1.12779	1.071 (1.014–1.128)	FALSE	57560	16262216
Sex_known_overall	metformin	1478	456728	56082	15805488	0.912013	0.866032	0.960437	0.912 (0.866–0.960)	-0.127948	-0.202534	-0.0533617	-0.128 (-0.203–-0.053)	FALSE	57560	16262216
Sex_known_overall	methotrexate	1915	431438	55645	15830778	1.26278	1.20642	1.32176	1.263 (1.206–1.322)	0.325981	0.260171	0.391792	0.326 (0.260–0.392)	FALSE	57560	16262216
Sex_known_overall	metoprolol	1633	353423	55927	15908793	1.31434	1.25109	1.38078	1.314 (1.251–1.381)	0.383786	0.312686	0.454887	0.384 (0.313–0.455)	FALSE	57560	16262216
Sex_known_overall	morphine	1566	180140	55994	16082076	2.49679	2.374	2.62594	2.497 (2.374–2.626)	1.28982	1.21711	1.36252	1.290 (1.217–1.363)	FALSE	57560	16262216
Sex_known_overall	omeprazole	2620	409563	54940	15852653	1.84584	1.77468	1.91986	1.846 (1.775–1.920)	0.850258	0.793606	0.90691	0.850 (0.794–0.907)	FALSE	57560	16262216
Sex_known_overall	ondansetron	1981	172221	55579	16089995	3.32999	3.18326	3.48349	3.330 (3.183–3.483)	1.68961	1.62465	1.75457	1.690 (1.625–1.755)	FALSE	57560	16262216
Sex_known_overall	oxaliplatin	1339	65629	56221	16196587	5.87773	5.56465	6.20843	5.878 (5.565–6.208)	2.50408	2.42518	2.58298	2.504 (2.425–2.583)	FALSE	57560	16262216
Sex_known_overall	oxycodone	2249	375990	55311	15886226	1.718	1.64687	1.7922	1.718 (1.647–1.792)	0.754052	0.693108	0.814997	0.754 (0.693–0.815)	FALSE	57560	16262216
Sex_known_overall	paclitaxel	1194	95431	56366	16166785	3.58857	3.38746	3.80161	3.589 (3.387–3.802)	1.80995	1.7268	1.89309	1.810 (1.727–1.893)	FALSE	57560	16262216
Sex_known_overall	pantoprazole	2822	316674	54738	15945542	2.59594	2.49915	2.69648	2.596 (2.499–2.696)	1.32486	1.27011	1.3796	1.325 (1.270–1.380)	FALSE	57560	16262216
Sex_known_overall	paracetamol	4550	845046	53010	15417170	1.56595	1.51913	1.61422	1.566 (1.519–1.614)	0.602836	0.559181	0.646491	0.603 (0.559–0.646)	FALSE	57560	16262216
Sex_known_overall	potassium	2108	231674	55452	16030542	2.63042	2.51798	2.74788	2.630 (2.518–2.748)	1.35482	1.29185	1.41778	1.355 (1.292–1.418)	FALSE	57560	16262216
Sex_known_overall	prednisolone	1187	182791	56373	16079425	1.85223	1.74844	1.96219	1.852 (1.748–1.962)	0.872419	0.789273	0.955565	0.872 (0.789–0.956)	FALSE	57560	16262216
Sex_known_overall	prednisone	3412	430273	54148	15831943	2.31855	2.23942	2.40048	2.319 (2.239–2.400)	1.15782	1.10781	1.20782	1.158 (1.108–1.208)	FALSE	57560	16262216
Sex_known_overall	salbutamol	1463	361303	56097	15900913	1.14777	1.0896	1.20905	1.148 (1.090–1.209)	0.194301	0.119314	0.269288	0.194 (0.119–0.269)	FALSE	57560	16262216
Sex_known_overall	sodium chloride	1666	259512	55894	16002704	1.838	1.75031	1.93008	1.838 (1.750–1.930)	0.855643	0.785169	0.926116	0.856 (0.785–0.926)	FALSE	57560	16262216
Sex_known_overall	tramadol	1287	220840	56273	16041376	1.66128	1.57172	1.75594	1.661 (1.572–1.756)	0.717168	0.637272	0.797063	0.717 (0.637–0.797)	FALSE	57560	16262216
Sex_known_overall	vedolizumab	1521	58548	56039	16203668	7.51173	7.13413	7.90932	7.512 (7.134–7.909)	2.84466	2.77032	2.919	2.845 (2.770–2.919)	FALSE	57560	16262216
Sex_known_overall	vitamin b12	1872	194649	55688	16067567	2.77487	2.64939	2.90628	2.775 (2.649–2.906)	1.43409	1.36738	1.50079	1.434 (1.367–1.501)	FALSE	57560	16262216
Sex_known_overall	vitamin b9	1676	277146	55884	15985070	1.72979	1.64751	1.81617	1.730 (1.648–1.816)	0.769961	0.699704	0.840217	0.770 (0.700–0.840)	FALSE	57560	16262216
Sex_known_overall	vitamin d, unspecified	1537	241591	56023	16020625	1.81931	1.72914	1.91418	1.819 (1.729–1.914)	0.842761	0.769473	0.916048	0.843 (0.769–0.916)	FALSE	57560	16262216
Sex_known_overall	vitamin d3	1668	286906	55892	15975310	1.66171	1.5825	1.74489	1.662 (1.583–1.745)	0.713466	0.643053	0.783878	0.713 (0.643–0.784)	FALSE	57560	16262216
Sex_known_overall	vitamins, unspecified	1562	272617	55998	15989599	1.63604	1.55559	1.72064	1.636 (1.556–1.721)	0.692622	0.619929	0.765315	0.693 (0.620–0.765)	FALSE	57560	16262216
Male	acetylsalicylic acid	1598	374691	24616	6068707	1.05143	0.999451	1.10612	1.051 (0.999–1.106)	0.0685537	-0.00443931	0.141547	0.069 (-0.004–0.142)	FALSE	26214	6443398
Male	adalimumab	4505	209246	21709	6234152	6.18266	5.98565	6.38615	6.183 (5.986–6.386)	2.37914	2.33311	2.42516	2.379 (2.333–2.425)	FALSE	26214	6443398
Male	amlodipine	1114	192682	25100	6250716	1.43979	1.3557	1.52911	1.440 (1.356–1.529)	0.505723	0.419013	0.592432	0.506 (0.419–0.592)	FALSE	26214	6443398
Male	atorvastatin	853	224543	25361	6218855	0.931523	0.869973	0.997427	0.932 (0.870–0.997)	-0.0969342	-0.195445	0.00157696	-0.097 (-0.195–0.002)	FALSE	26214	6443398
Male	azathioprine	663	27314	25551	6416084	6.09523	5.63781	6.58977	6.095 (5.638–6.590)	2.55007	2.43767	2.66247	2.550 (2.438–2.662)	FALSE	26214	6443398
Male	bevacizumab	905	42691	25309	6400707	5.36124	5.01387	5.73267	5.361 (5.014–5.733)	2.35848	2.26197	2.455	2.358 (2.262–2.455)	FALSE	26214	6443398
Male	calcium	970	127904	25244	6315494	1.8973	1.77903	2.02345	1.897 (1.779–2.023)	0.894792	0.80204	0.987544	0.895 (0.802–0.988)	FALSE	26214	6443398
Male	capecitabine	672	28833	25542	6414565	5.85318	5.41688	6.32462	5.853 (5.417–6.325)	2.49278	2.38117	2.6044	2.493 (2.381–2.604)	FALSE	26214	6443398
Male	clozapine	1090	65492	25124	6377906	4.22501	3.97448	4.49133	4.225 (3.974–4.491)	2.01564	1.92757	2.1037	2.016 (1.928–2.104)	FALSE	26214	6443398
Male	dexamethasone	1018	153891	25196	6289507	1.65128	1.55067	1.75841	1.651 (1.551–1.758)	0.698947	0.608368	0.789526	0.699 (0.608–0.790)	FALSE	26214	6443398
Male	doxorubicin	399	40414	25815	6402984	2.44879	2.21717	2.7046	2.449 (2.217–2.705)	1.27413	1.13098	1.41728	1.274 (1.131–1.417)	FALSE	26214	6443398
Male	esomeprazole	522	81521	25692	6361877	1.58558	1.45357	1.72958	1.586 (1.454–1.730)	0.653628	0.52836	0.778896	0.654 (0.528–0.779)	FALSE	26214	6443398
Male	fluorouracil	952	40158	25262	6403240	6.00893	5.62824	6.41536	6.009 (5.628–6.415)	2.51615	2.42186	2.61044	2.516 (2.422–2.610)	FALSE	26214	6443398
Male	fluticasone	481	120358	25733	6323040	0.981987	0.897128	1.07487	0.982 (0.897–1.075)	-0.0227725	-0.153008	0.107463	-0.023 (-0.153–0.107)	FALSE	26214	6443398
Male	folinic acid	664	27337	25550	6416061	6.09951	5.64208	6.59402	6.100 (5.642–6.594)	2.55101	2.43869	2.66332	2.551 (2.439–2.663)	FALSE	26214	6443398
Male	furosemide	896	170070	25318	6273328	1.30542	1.22106	1.3956	1.305 (1.221–1.396)	0.372686	0.276421	0.468951	0.373 (0.276–0.469)	FALSE	26214	6443398
Male	gabapentin	512	109567	25702	6333831	1.15157	1.0549	1.2571	1.152 (1.055–1.257)	0.201698	0.0753443	0.328051	0.202 (0.075–0.328)	FALSE	26214	6443398
Male	hydrochlorothiazide	549	109746	25665	6333652	1.23452	1.1342	1.3437	1.235 (1.134–1.344)	0.299342	0.177209	0.421476	0.299 (0.177–0.421)	FALSE	26214	6443398
Male	infliximab	1052	67536	25162	6375862	3.94706	3.70924	4.20013	3.947 (3.709–4.200)	1.92167	1.83213	2.0112	1.922 (1.832–2.011)	FALSE	26214	6443398
Male	insulin	628	215552	25586	6227846	0.709158	0.655105	0.767671	0.709 (0.655–0.768)	-0.477882	-0.592141	-0.363623	-0.478 (-0.592–-0.364)	FALSE	26214	6443398
Male	iron	660	63837	25554	6379561	2.58109	2.38822	2.78954	2.581 (2.388–2.790)	1.33861	1.22668	1.45053	1.339 (1.227–1.451)	FALSE	26214	6443398
Male	levothyroxine	604	108565	25610	6334833	1.37617	1.26921	1.49214	1.376 (1.269–1.492)	0.45165	0.335049	0.56825	0.452 (0.335–0.568)	FALSE	26214	6443398
Male	lisinopril	629	146083	25585	6297315	1.05979	0.979022	1.14723	1.060 (0.979–1.147)	0.0836497	-0.0305977	0.197897	0.084 (-0.031–0.198)	FALSE	26214	6443398
Male	loperamide	625	28794	25589	6414604	5.4412	5.0219	5.89551	5.441 (5.022–5.896)	2.39255	2.277	2.50809	2.393 (2.277–2.508)	FALSE	26214	6443398
Male	lorazepam	505	60610	25709	6382788	2.06858	1.8935	2.25984	2.069 (1.894–2.260)	1.0308	0.903364	1.15823	1.031 (0.903–1.158)	FALSE	26214	6443398
Male	macrogol	721	57709	25493	6385689	3.12953	2.90493	3.37148	3.130 (2.905–3.371)	1.60847	1.50115	1.71579	1.608 (1.501–1.716)	FALSE	26214	6443398
Male	magnesium	1224	155871	24990	6287527	1.97574	1.86516	2.09288	1.976 (1.865–2.093)	0.944359	0.861387	1.02733	0.944 (0.861–1.027)	FALSE	26214	6443398
Male	metformin	759	211984	25455	6231414	0.876501	0.815345	0.942243	0.877 (0.815–0.942)	-0.181821	-0.286055	-0.0775881	-0.182 (-0.286–-0.078)	FALSE	26214	6443398
Male	methotrexate	728	124869	25486	6318529	1.44541	1.34247	1.55625	1.445 (1.342–1.556)	0.518398	0.411918	0.624879	0.518 (0.412–0.625)	FALSE	26214	6443398
Male	metoprolol	811	162533	25403	6280865	1.23371	1.1502	1.32328	1.234 (1.150–1.323)	0.294853	0.193847	0.395859	0.295 (0.194–0.396)	FALSE	26214	6443398
Male	morphine	725	85605	25489	6357793	2.11248	1.96155	2.27502	2.112 (1.962–2.275)	1.05331	0.946478	1.16014	1.053 (0.946–1.160)	FALSE	26214	6443398
Male	omeprazole	1143	164548	25071	6278850	1.73965	1.63919	1.84627	1.740 (1.639–1.846)	0.768807	0.683111	0.854503	0.769 (0.683–0.855)	FALSE	26214	6443398
Male	ondansetron	759	64099	25455	6379299	2.9675	2.75965	3.191	2.967 (2.760–3.191)	1.5319	1.42726	1.63655	1.532 (1.427–1.637)	FALSE	26214	6443398
Male	oxaliplatin	813	38290	25401	6405108	5.35403	4.98932	5.7454	5.354 (4.989–5.745)	2.36091	2.25925	2.46256	2.361 (2.259–2.463)	FALSE	26214	6443398
Male	oxycodone	1030	186197	25184	6257201	1.37442	1.29118	1.46303	1.374 (1.291–1.463)	0.442473	0.352449	0.532497	0.442 (0.352–0.532)	FALSE	26214	6443398
Male	paclitaxel	259	27371	25955	6416027	2.33913	2.06847	2.6452	2.339 (2.068–2.645)	1.2154	1.03835	1.39246	1.215 (1.038–1.392)	FALSE	26214	6443398
Male	pantoprazole	1300	133229	24914	6310169	2.47139	2.33674	2.6138	2.471 (2.337–2.614)	1.25491	1.17422	1.33561	1.255 (1.174–1.336)	FALSE	26214	6443398
Male	paracetamol	1913	325015	24301	6118383	1.48192	1.41434	1.55273	1.482 (1.414–1.553)	0.530842	0.463698	0.597985	0.531 (0.464–0.598)	FALSE	26214	6443398
Male	potassium	855	88666	25359	6354732	2.41643	2.25651	2.58769	2.416 (2.257–2.588)	1.23858	1.13991	1.33726	1.239 (1.140–1.337)	FALSE	26214	6443398
Male	prednisolone	622	85019	25592	6358379	1.81768	1.67822	1.96872	1.818 (1.678–1.969)	0.844129	0.729091	0.959168	0.844 (0.729–0.959)	FALSE	26214	6443398
Male	prednisone	1538	172810	24676	6270588	2.26163	2.1476	2.38171	2.262 (2.148–2.382)	1.12324	1.04876	1.19772	1.123 (1.049–1.198)	FALSE	26214	6443398
Male	salbutamol	570	130287	25644	6313111	1.07704	0.991072	1.17046	1.077 (0.991–1.170)	0.106782	-0.0130949	0.226659	0.107 (-0.013–0.227)	FALSE	26214	6443398
Male	sodium chloride	845	129186	25369	6314212	1.62801	1.51983	1.74389	1.628 (1.520–1.744)	0.683084	0.583993	0.782175	0.683 (0.584–0.782)	FALSE	26214	6443398
Male	tramadol	525	83184	25689	6360214	1.56259	1.43284	1.70408	1.563 (1.433–1.704)	0.632878	0.507967	0.75779	0.633 (0.508–0.758)	FALSE	26214	6443398
Male	vedolizumab	627	25967	25587	6417431	6.05602	5.58952	6.56146	6.056 (5.590–6.561)	2.54279	2.42729	2.65828	2.543 (2.427–2.658)	FALSE	26214	6443398
Male	vitamin b12	748	68543	25466	6374855	2.73179	2.53923	2.93896	2.732 (2.539–2.939)	1.41549	1.31015	1.52083	1.415 (1.310–1.521)	FALSE	26214	6443398
Male	vitamin b9	678	91217	25536	6352181	1.84894	1.7127	1.99603	1.849 (1.713–1.996)	0.866626	0.756313	0.97694	0.867 (0.756–0.977)	FALSE	26214	6443398
Male	vitamin d, unspecified	478	63181	25736	6380217	1.87558	1.71275	2.05389	1.876 (1.713–2.054)	0.892848	0.761988	1.02371	0.893 (0.762–1.024)	FALSE	26214	6443398
Male	vitamin d3	616	91178	25598	6352220	1.67653	1.54735	1.81649	1.677 (1.547–1.816)	0.730072	0.614519	0.845625	0.730 (0.615–0.846)	FALSE	26214	6443398
Male	vitamins, unspecified	637	94037	25577	6349361	1.68159	1.55404	1.81961	1.682 (1.554–1.820)	0.73379	0.62011	0.847471	0.734 (0.620–0.847)	FALSE	26214	6443398
Female	acetylsalicylic acid	1437	364389	29909	9454429	1.24659	1.1822	1.31449	1.247 (1.182–1.314)	0.304673	0.228266	0.38108	0.305 (0.228–0.381)	FALSE	31346	9818818
Female	adalimumab	6126	442372	25220	9376446	5.14852	5.00596	5.29514	5.149 (5.006–5.295)	2.10185	2.06211	2.14158	2.102 (2.062–2.142)	FALSE	31346	9818818
Female	amlodipine	1025	226741	30321	9592077	1.43009	1.3436	1.52215	1.430 (1.344–1.522)	0.501241	0.411329	0.591152	0.501 (0.411–0.591)	FALSE	31346	9818818
Female	atorvastatin	845	226918	30501	9591900	1.17106	1.09355	1.25406	1.171 (1.094–1.254)	0.222958	0.124256	0.321661	0.223 (0.124–0.322)	FALSE	31346	9818818
Female	azathioprine	774	43665	30572	9775153	5.6677	5.27422	6.09055	5.668 (5.274–6.091)	2.45408	2.35038	2.55778	2.454 (2.350–2.558)	FALSE	31346	9818818
Female	bevacizumab	1215	50669	30131	9768149	7.77379	7.33564	8.23811	7.774 (7.336–8.238)	2.8805	2.79692	2.96408	2.881 (2.797–2.964)	FALSE	31346	9818818
Female	calcium	1718	288325	29628	9530493	1.9167	1.82545	2.01251	1.917 (1.825–2.013)	0.897068	0.826819	0.967316	0.897 (0.827–0.967)	FALSE	31346	9818818
Female	capecitabine	660	53486	30686	9765332	3.92691	3.63379	4.24367	3.927 (3.634–4.244)	1.93952	1.82771	2.05132	1.940 (1.828–2.051)	FALSE	31346	9818818
Female	clozapine	536	42144	30810	9776674	4.03579	3.70349	4.39791	4.036 (3.703–4.398)	1.98307	1.85924	2.1069	1.983 (1.859–2.107)	FALSE	31346	9818818
Female	dexamethasone	1006	148069	30340	9670749	2.1656	2.03333	2.30647	2.166 (2.033–2.306)	1.08578	0.994953	1.17661	1.086 (0.995–1.177)	FALSE	31346	9818818
Female	doxorubicin	717	55490	30629	9763328	4.11879	3.82302	4.43744	4.119 (3.823–4.437)	2.00496	1.89756	2.11236	2.005 (1.898–2.112)	FALSE	31346	9818818
Female	esomeprazole	678	136460	30668	9682358	1.56863	1.45341	1.69298	1.569 (1.453–1.693)	0.637609	0.527654	0.747564	0.638 (0.528–0.748)	FALSE	31346	9818818
Female	fluorouracil	586	34367	30760	9784451	5.42383	4.99474	5.88979	5.424 (4.995–5.890)	2.39964	2.28087	2.51841	2.400 (2.281–2.518)	FALSE	31346	9818818
Female	fluticasone	724	217742	30622	9601076	1.04252	0.968328	1.12239	1.043 (0.968–1.122)	0.0604059	-0.045995	0.166807	0.060 (-0.046–0.167)	FALSE	31346	9818818
Female	folinic acid	408	22910	30938	9795908	5.63881	5.10972	6.22269	5.639 (5.110–6.223)	2.46231	2.32036	2.60425	2.462 (2.320–2.604)	FALSE	31346	9818818
Female	furosemide	1076	207421	30270	9611397	1.64715	1.54974	1.75069	1.647 (1.550–1.751)	0.698753	0.610899	0.786607	0.699 (0.611–0.787)	FALSE	31346	9818818
Female	gabapentin	922	202505	30424	9616313	1.43909	1.34762	1.53676	1.439 (1.348–1.537)	0.511652	0.417005	0.606299	0.512 (0.417–0.606)	FALSE	31346	9818818
Female	hydrochlorothiazide	696	189426	30650	9629392	1.15435	1.07065	1.24459	1.154 (1.071–1.245)	0.204065	0.0955768	0.312553	0.204 (0.096–0.313)	FALSE	31346	9818818
Female	infliximab	1137	111329	30209	9707489	3.28188	3.09229	3.48309	3.282 (3.092–3.483)	1.66876	1.58301	1.75451	1.669 (1.583–1.755)	FALSE	31346	9818818
Female	insulin	665	260064	30681	9558754	0.79666	0.737676	0.860361	0.797 (0.738–0.860)	-0.317193	-0.428063	-0.206323	-0.317 (-0.428–-0.206)	FALSE	31346	9818818
Female	iron	978	132743	30368	9686075	2.34995	2.20448	2.50503	2.350 (2.204–2.505)	1.20191	1.10981	1.29401	1.202 (1.110–1.294)	FALSE	31346	9818818
Female	levothyroxine	1750	398717	29596	9420101	1.397	1.3311	1.46616	1.397 (1.331–1.466)	0.458263	0.388677	0.52785	0.458 (0.389–0.528)	FALSE	31346	9818818
Female	lisinopril	628	158410	30718	9660408	1.24675	1.15186	1.34946	1.247 (1.152–1.349)	0.313517	0.19942	0.427614	0.314 (0.199–0.428)	FALSE	31346	9818818
Female	loperamide	637	42260	30709	9776558	4.79877	4.43409	5.19346	4.799 (4.434–5.193)	2.22439	2.11048	2.33829	2.224 (2.110–2.338)	FALSE	31346	9818818
Female	lorazepam	851	107727	30495	9711091	2.51562	2.34934	2.69366	2.516 (2.349–2.694)	1.30194	1.20338	1.4005	1.302 (1.203–1.401)	FALSE	31346	9818818
Female	macrogol	863	82036	30483	9736782	3.36019	3.13928	3.59665	3.360 (3.139–3.597)	1.71142	1.6134	1.80943	1.711 (1.613–1.809)	FALSE	31346	9818818
Female	magnesium	1386	193871	29960	9624947	2.29671	2.1759	2.42424	2.297 (2.176–2.424)	1.15835	1.0805	1.23621	1.158 (1.080–1.236)	FALSE	31346	9818818
Female	metformin	719	244744	30627	9574074	0.918352	0.852798	0.988944	0.918 (0.853–0.989)	-0.117674	-0.224415	-0.0109323	-0.118 (-0.224–-0.011)	FALSE	31346	9818818
Female	methotrexate	1187	306569	30159	9512249	1.22121	1.15226	1.29427	1.221 (1.152–1.294)	0.278513	0.194774	0.362253	0.279 (0.195–0.362)	FALSE	31346	9818818
Female	metoprolol	822	190890	30524	9627928	1.35825	1.26715	1.4559	1.358 (1.267–1.456)	0.431784	0.331719	0.531849	0.432 (0.332–0.532)	FALSE	31346	9818818
Female	morphine	841	94535	30505	9724283	2.83589	2.64732	3.0379	2.836 (2.647–3.038)	1.47194	1.37276	1.57111	1.472 (1.373–1.571)	FALSE	31346	9818818
Female	omeprazole	1477	245015	29869	9573803	1.9322	1.83356	2.03614	1.932 (1.834–2.036)	0.913869	0.838382	0.989355	0.914 (0.838–0.989)	FALSE	31346	9818818
Female	ondansetron	1222	108122	30124	9710696	3.6433	3.43969	3.85896	3.643 (3.440–3.859)	1.8133	1.73043	1.89617	1.813 (1.730–1.896)	FALSE	31346	9818818
Female	oxaliplatin	526	27339	30820	9791479	6.1125	5.60319	6.6681	6.112 (5.603–6.668)	2.57102	2.44566	2.69638	2.571 (2.446–2.696)	FALSE	31346	9818818
Female	oxycodone	1219	189793	30127	9629025	2.05282	1.93822	2.17419	2.053 (1.938–2.174)	1.00498	0.922203	1.08775	1.005 (0.922–1.088)	FALSE	31346	9818818
Female	paclitaxel	935	68060	30411	9750758	4.40481	4.12549	4.70304	4.405 (4.125–4.703)	2.09175	1.99733	2.18617	2.092 (1.997–2.186)	FALSE	31346	9818818
Female	pantoprazole	1522	183445	29824	9635373	2.68047	2.54538	2.82273	2.680 (2.545–2.823)	1.37141	1.29691	1.4459	1.371 (1.297–1.446)	FALSE	31346	9818818
Female	paracetamol	2637	520031	28709	9298787	1.64244	1.57807	1.70943	1.642 (1.578–1.709)	0.665319	0.607855	0.722784	0.665 (0.608–0.723)	FALSE	31346	9818818
Female	potassium	1253	143008	30093	9675810	2.81717	2.66174	2.98167	2.817 (2.662–2.982)	1.44961	1.36783	1.53139	1.450 (1.368–1.531)	FALSE	31346	9818818
Female	prednisolone	565	97772	30781	9721046	1.82501	1.67889	1.98384	1.825 (1.679–1.984)	0.854813	0.734547	0.97508	0.855 (0.735–0.975)	FALSE	31346	9818818
Female	prednisone	1874	257463	29472	9561355	2.36137	2.25328	2.47465	2.361 (2.253–2.475)	1.18383	1.11636	1.25129	1.184 (1.116–1.251)	FALSE	31346	9818818
Female	salbutamol	893	231016	30453	9587802	1.21702	1.13853	1.30093	1.217 (1.139–1.301)	0.27655	0.180456	0.372645	0.277 (0.180–0.373)	FALSE	31346	9818818
Female	sodium chloride	821	130326	30525	9688492	1.99946	1.86515	2.14344	1.999 (1.865–2.143)	0.977778	0.877558	1.078	0.978 (0.878–1.078)	FALSE	31346	9818818
Female	tramadol	762	137656	30584	9681162	1.75224	1.63038	1.8832	1.752 (1.630–1.883)	0.792477	0.688588	0.896367	0.792 (0.689–0.896)	FALSE	31346	9818818
Female	vedolizumab	894	32581	30452	9786237	8.81806	8.24338	9.4328	8.818 (8.243–9.433)	3.07049	2.97339	3.16759	3.070 (2.973–3.168)	FALSE	31346	9818818
Female	vitamin b12	1124	126106	30222	9692712	2.8586	2.69267	3.03475	2.859 (2.693–3.035)	1.47424	1.38806	1.56041	1.474 (1.388–1.560)	FALSE	31346	9818818
Female	vitamin b9	998	185929	30348	9632889	1.70377	1.59939	1.81496	1.704 (1.599–1.815)	0.747841	0.656723	0.838959	0.748 (0.657–0.839)	FALSE	31346	9818818
Female	vitamin d, unspecified	1059	178410	30287	9640408	1.88937	1.77676	2.00911	1.889 (1.777–2.009)	0.892088	0.803524	0.980653	0.892 (0.804–0.981)	FALSE	31346	9818818
Female	vitamin d3	1052	195728	30294	9623090	1.70734	1.60529	1.81588	1.707 (1.605–1.816)	0.749682	0.660857	0.838507	0.750 (0.661–0.839)	FALSE	31346	9818818
Female	vitamins, unspecified	925	178580	30421	9640238	1.64143	1.53724	1.75269	1.641 (1.537–1.753)	0.696819	0.602293	0.791345	0.697 (0.602–0.791)	FALSE	31346	9818818

## Sheet: QC_Meta
n_reports_pid_keep	n_cases_pid_keep	age_known_pct	sex_known_pct	note
18532100	62779	57.61	88.06	Subgroup analyses restricted to reports with known age/sex within pid_keep.

## Sheet: QC_Den_Age
Stratum	n_reports	n_cases	n_noncases
Age_known_overall	10675636	42960	10632676
<18	638670	1946	636724
18-64	6171123	24520	6146603
>=65	3865843	16494	3849349

## Sheet: QC_Den_Sex
Stratum	n_reports	n_cases	n_noncases
Sex_known_overall	16319776	57560	16262216
Male	6469612	26214	6443398
Female	9850164	31346	9818818
