# Supplementary material for: Cross-national pharmacovigilance of drug-induced intestinal obstruction: disproportionality signals in FAERS and external validation in JADER
Source: Front Pharmacol. 2026 Mar 20;17:1760208. doi: 10.3389/fphar.2026.1760208 (PMC13046714; doi:10.3389/fphar.2026.1760208)
Supplement: Supplementary file 11 [file Supplementaryfile1.zip › Table s3.XLSX]

## Sheet: Table_S3_LONG
Stratum	Drug	A	B	C	D	ROR	CI_LOW	CI_HIGH	ROR_CI	IC	IC_025	IC_975	IC_CI	no_exposure
Overall_allReports	vedolizumab	1245	41286	61674	18427895	9.01032	8.51168	9.53817	9.010 (8.512–9.538)	3.10906	3.02701	3.19112	3.109 (3.027–3.191)	FALSE
Overall_allReports	bevacizumab	1102	42507	61817	18426674	7.72788	7.2755	8.20838	7.728 (7.275–8.208)	2.89708	2.81013	2.98403	2.897 (2.810–2.984)	FALSE
Overall_allReports	oxaliplatin	889	50665	62030	18418516	5.21011	4.87355	5.5699	5.210 (4.874–5.570)	2.34608	2.24981	2.44234	2.346 (2.250–2.442)	FALSE
Overall_allReports	fluorouracil	887	48488	62032	18420693	5.43225	5.08084	5.80796	5.432 (5.081–5.808)	2.40513	2.30873	2.50154	2.405 (2.309–2.502)	FALSE
Overall_allReports	clozapine	872	61556	62047	18407625	4.20265	3.9291	4.49525	4.203 (3.929–4.495)	2.04216	1.94513	2.13918	2.042 (1.945–2.139)	FALSE
Overall_allReports	capecitabine	817	40396	62102	18428785	6.00171	5.59759	6.435	6.002 (5.598–6.435)	2.54734	2.44686	2.64782	2.547 (2.447–2.648)	FALSE
Overall_allReports	prednisone	812	142169	62107	18327012	1.6854	1.57235	1.80657	1.685 (1.572–1.807)	0.743897	0.643805	0.843988	0.744 (0.644–0.844)	FALSE
Overall_allReports	methotrexate	717	169525	62202	18299656	1.2443	1.15581	1.33956	1.244 (1.156–1.340)	0.312865	0.206513	0.419217	0.313 (0.207–0.419)	FALSE
Overall_allReports	dexamethasone	648	108259	62271	18360922	1.7649	1.63308	1.90736	1.765 (1.633–1.907)	0.81158	0.699683	0.923478	0.812 (0.700–0.923)	FALSE
Overall_allReports	infliximab	609	37015	62310	18432166	4.86696	4.49071	5.27474	4.867 (4.491–5.275)	2.25549	2.13953	2.37146	2.255 (2.140–2.371)	FALSE
Overall_allReports	paclitaxel	599	52846	62320	18416335	3.34958	3.08921	3.63189	3.350 (3.089–3.632)	1.72527	1.60863	1.8419	1.725 (1.609–1.842)	FALSE
Overall_allReports	prednisolone	477	74254	62442	18394927	1.89243	1.72891	2.07142	1.892 (1.729–2.071)	0.913678	0.78344	1.04392	0.914 (0.783–1.044)	FALSE
Overall_allReports	doxorubicin	380	44696	62539	18424485	2.50472	2.26347	2.77168	2.505 (2.263–2.772)	1.31578	1.16987	1.4617	1.316 (1.170–1.462)	FALSE
Overall_allReports	adalimumab	303	25732	62616	18443449	3.46837	3.09613	3.88537	3.468 (3.096–3.885)	1.78192	1.61841	1.94543	1.782 (1.618–1.945)	FALSE
Overall_allReports	morphine	300	24126	62619	18445055	3.66277	3.26771	4.1056	3.663 (3.268–4.106)	1.85964	1.69527	2.02402	1.860 (1.695–2.024)	FALSE
Overall_allReports	folinic acid	240	7873	62679	18461308	8.97866	7.89461	10.2116	8.979 (7.895–10.212)	3.12878	2.94361	3.31396	3.129 (2.944–3.314)	FALSE
Overall_allReports	azathioprine	182	27202	62737	18441979	1.96677	1.69964	2.2759	1.967 (1.700–2.276)	0.976818	0.766789	1.18685	0.977 (0.767–1.187)	FALSE
Overall_allReports	omeprazole	176	52543	62743	18416638	0.983202	0.847779	1.14026	0.983 (0.848–1.140)	-0.0162152	-0.229413	0.196982	-0.016 (-0.229–0.197)	FALSE
Overall_allReports	pantoprazole	164	37186	62755	18431995	1.29535	1.11093	1.5104	1.295 (1.111–1.510)	0.379694	0.158784	0.600603	0.380 (0.159–0.601)	FALSE
Overall_allReports	furosemide	160	39396	62759	18429785	1.19265	1.02093	1.39325	1.193 (1.021–1.393)	0.261504	0.0379134	0.485095	0.262 (0.038–0.485)	FALSE
Overall_allReports	oxycodone	158	27931	62761	18441250	1.66215	1.42127	1.94387	1.662 (1.421–1.944)	0.737332	0.512165	0.962499	0.737 (0.512–0.962)	FALSE
Overall_allReports	amlodipine	155	42742	62764	18426439	1.06465	0.909134	1.24677	1.065 (0.909–1.247)	0.0990152	-0.128073	0.326103	0.099 (-0.128–0.326)	FALSE
Overall_allReports	gabapentin	153	63088	62766	18406093	0.711184	0.606733	0.833616	0.711 (0.607–0.834)	-0.479562	-0.70798	-0.251145	-0.480 (-0.708–-0.251)	FALSE
Overall_allReports	tramadol	147	40247	62772	18428934	1.0723	0.911802	1.26106	1.072 (0.912–1.261)	0.109798	-0.123335	0.342931	0.110 (-0.123–0.343)	FALSE
Overall_allReports	ondansetron	129	13419	62790	18455762	2.8256	2.37536	3.36119	2.826 (2.375–3.361)	1.49863	1.24919	1.74808	1.499 (1.249–1.748)	FALSE
Overall_allReports	lorazepam	112	27082	62807	18442099	1.21434	1.00848	1.46221	1.214 (1.008–1.462)	0.291341	0.0245444	0.558139	0.291 (0.025–0.558)	FALSE
Overall_allReports	metformin	110	54996	62809	18414185	0.586398	0.486272	0.707139	0.586 (0.486–0.707)	-0.753289	-1.02219	-0.48439	-0.753 (-1.022–-0.484)	FALSE
Overall_allReports	loperamide	102	3737	62817	18465444	8.02342	6.58971	9.76906	8.023 (6.590–9.769)	2.9815	2.69895	3.26406	2.982 (2.699–3.264)	FALSE
Overall_allReports	paracetamol	84	26118	62835	18443063	0.943997	0.761875	1.16965	0.944 (0.762–1.170)	-0.0658391	-0.373249	0.241571	-0.066 (-0.373–0.242)	FALSE
Overall_allReports	hydrochlorothiazide	77	18125	62842	18451056	1.24734	0.997042	1.56047	1.247 (0.997–1.560)	0.335704	0.0146479	0.65676	0.336 (0.015–0.657)	FALSE
Overall_allReports	lisinopril	72	37926	62847	18431255	0.556757	0.44177	0.701674	0.557 (0.442–0.702)	-0.821618	-1.15308	-0.490153	-0.822 (-1.153–-0.490)	FALSE
Overall_allReports	metoprolol	71	22464	62848	18446717	0.927681	0.734787	1.17121	0.928 (0.735–1.171)	-0.0878135	-0.421782	0.246155	-0.088 (-0.422–0.246)	FALSE
Overall_allReports	atorvastatin	51	33791	62868	18435390	0.44258	0.336248	0.582538	0.443 (0.336–0.583)	-1.1439	-1.5365	-0.751311	-1.144 (-1.536–-0.751)	FALSE
Overall_allReports	esomeprazole	48	13989	62871	18455192	1.00722	0.758582	1.33734	1.007 (0.759–1.337)	0.0398267	-0.36499	0.444643	0.040 (-0.365–0.445)	FALSE
Overall_allReports	iron	39	2437	62880	18466744	4.69988	3.42495	6.4494	4.700 (3.425–6.449)	2.24924	1.79841	2.70007	2.249 (1.798–2.700)	FALSE
Overall_allReports	levothyroxine	24	12779	62895	18456402	0.551119	0.369228	0.822613	0.551 (0.369–0.823)	-0.798294	-1.36449	-0.232093	-0.798 (-1.364–-0.232)	FALSE
Overall_allReports	potassium	23	1539	62896	18467642	4.38811	2.90692	6.62403	4.388 (2.907–6.624)	2.17621	1.59449	2.75793	2.176 (1.594–2.758)	FALSE
Overall_allReports	acetylsalicylic acid	22	13089	62897	18456092	0.493203	0.32461	0.74936	0.493 (0.325–0.749)	-0.952879	-1.54312	-0.362641	-0.953 (-1.543–-0.363)	FALSE
Overall_allReports	calcium	21	4196	62898	18464985	1.46925	0.956863	2.25602	1.469 (0.957–2.256)	0.619016	0.0144765	1.22355	0.619 (0.014–1.224)	FALSE
Overall_allReports	vitamin b12	14	1642	62905	18467539	2.5031	1.47907	4.23613	2.503 (1.479–4.236)	1.41393	0.680445	2.14742	1.414 (0.680–2.147)	FALSE
Overall_allReports	salbutamol	11	7346	62908	18461835	0.439451	0.243245	0.79392	0.439 (0.243–0.794)	-1.05806	-1.87509	-0.241037	-1.058 (-1.875–-0.241)	FALSE
Overall_allReports	vitamin d3	9	2926	62910	18466255	0.902874	0.46928	1.73709	0.903 (0.469–1.737)	0.00406991	-0.891714	0.899854	0.004 (-0.892–0.900)	FALSE
Overall_allReports	insulin	9	4879	62910	18464302	0.541408	0.281517	1.04123	0.541 (0.282–1.041)	-0.731421	-1.6266	0.163755	-0.731 (-1.627–0.164)	FALSE
Overall_allReports	sodium chloride	9	8084	62910	18461097	0.326704	0.169917	0.628162	0.327 (0.170–0.628)	-1.45862	-2.35343	-0.563803	-1.459 (-2.353–-0.564)	FALSE
Overall_allReports	macrogol	6	367	62913	18468814	4.79937	2.14205	10.7532	4.799 (2.142–10.753)	2.45888	1.38013	3.53763	2.459 (1.380–3.538)	FALSE
Overall_allReports	magnesium	6	2470	62913	18466711	0.713023	0.320005	1.58873	0.713 (0.320–1.589)	-0.265336	-1.33567	0.804995	-0.265 (-1.336–0.805)	FALSE
Overall_allReports	fluticasone	6	3151	62913	18466030	0.558902	0.250888	1.24506	0.559 (0.251–1.245)	-0.615628	-1.68563	0.454379	-0.616 (-1.686–0.454)	FALSE
Overall_allReports	vitamin b9	0	3	62919	18469178	48.9232	2.4505	976.73	48.923 (2.450–976.730)	5.88034	2.78275	8.97793	5.880 (2.783–8.978)	FALSE
Overall_allReports	vitamin d, unspecified	0	54	62919	18469127	2.71795	0.167831	44.0158	2.718 (0.168–44.016)	2.39491	-0.457926	5.24775	2.395 (-0.458–5.248)	FALSE
Overall_allReports	vitamins, unspecified	0	58	62919	18469123	2.5305	0.156394	40.9441	2.531 (0.156–40.944)	2.29538	-0.555793	5.14655	2.295 (-0.556–5.147)	FALSE
Overall_outcomeKnown	vedolizumab	1245	40771	60865	10598189	5.31719	5.02283	5.62879	5.317 (5.023–5.629)	2.35304	2.27096	2.43512	2.353 (2.271–2.435)	FALSE
Overall_outcomeKnown	bevacizumab	1098	41083	61012	10597877	4.64241	4.37004	4.93176	4.642 (4.370–4.932)	2.16627	2.07912	2.25342	2.166 (2.079–2.253)	FALSE
Overall_outcomeKnown	oxaliplatin	885	49635	61225	10589325	3.08386	2.88418	3.29737	3.084 (2.884–3.297)	1.59521	1.49871	1.69171	1.595 (1.499–1.692)	FALSE
Overall_outcomeKnown	fluorouracil	880	46909	61230	10592051	3.24521	3.03442	3.47064	3.245 (3.034–3.471)	1.66721	1.5704	1.76403	1.667 (1.570–1.764)	FALSE
Overall_outcomeKnown	clozapine	869	58211	61241	10580749	2.57922	2.41099	2.7592	2.579 (2.411–2.759)	1.34311	1.24587	1.44035	1.343 (1.246–1.440)	FALSE
Overall_outcomeKnown	prednisone	808	129354	61302	10509606	1.07089	0.998865	1.1481	1.071 (0.999–1.148)	0.0986928	-0.00167878	0.199064	0.099 (-0.002–0.199)	FALSE
Overall_outcomeKnown	capecitabine	796	35609	61314	10603351	3.86578	3.60194	4.14894	3.866 (3.602–4.149)	1.91518	1.81329	2.01706	1.915 (1.813–2.017)	FALSE
Overall_outcomeKnown	methotrexate	715	151476	61395	10487484	0.806307	0.74887	0.86815	0.806 (0.749–0.868)	-0.303059	-0.409592	-0.196526	-0.303 (-0.410–-0.197)	FALSE
Overall_outcomeKnown	dexamethasone	645	102571	61465	10536389	1.07795	0.997244	1.16519	1.078 (0.997–1.165)	0.108723	-0.00345671	0.220903	0.109 (-0.003–0.221)	FALSE
Overall_outcomeKnown	infliximab	609	35913	61501	10603047	2.92357	2.69749	3.16861	2.924 (2.697–3.169)	1.52478	1.40878	1.64078	1.525 (1.409–1.641)	FALSE
Overall_outcomeKnown	paclitaxel	596	51476	61514	10587484	1.99278	1.83748	2.16121	1.993 (1.837–2.161)	0.981979	0.865034	1.09893	0.982 (0.865–1.099)	FALSE
Overall_outcomeKnown	prednisolone	476	72631	61634	10566329	1.12354	1.02635	1.22994	1.124 (1.026–1.230)	0.168752	0.0383621	0.299142	0.169 (0.038–0.299)	FALSE
Overall_outcomeKnown	doxorubicin	379	43762	61731	10595198	1.48644	1.34308	1.64511	1.486 (1.343–1.645)	0.568626	0.422503	0.71475	0.569 (0.423–0.715)	FALSE
Overall_outcomeKnown	adalimumab	303	24753	61807	10614207	2.10215	1.87649	2.35496	2.102 (1.876–2.355)	1.06361	0.900056	1.22717	1.064 (0.900–1.227)	FALSE
Overall_outcomeKnown	morphine	298	21793	61812	10617167	2.34874	2.09445	2.6339	2.349 (2.094–2.634)	1.22137	1.05634	1.38639	1.221 (1.056–1.386)	FALSE
Overall_outcomeKnown	folinic acid	239	7718	61871	10631242	5.32096	4.67712	6.05344	5.321 (4.677–6.053)	2.37719	2.19158	2.56279	2.377 (2.192–2.563)	FALSE
Overall_outcomeKnown	azathioprine	182	25822	61928	10613138	1.20792	1.04382	1.39781	1.208 (1.044–1.398)	0.277811	0.0677399	0.487882	0.278 (0.068–0.488)	FALSE
Overall_outcomeKnown	omeprazole	176	47038	61934	10591922	0.639896	0.551741	0.742136	0.640 (0.552–0.742)	-0.630715	-0.843958	-0.417471	-0.631 (-0.844–-0.417)	FALSE
Overall_outcomeKnown	pantoprazole	164	35288	61946	10603672	0.795536	0.682258	0.927622	0.796 (0.682–0.928)	-0.318671	-0.53961	-0.0977311	-0.319 (-0.540–-0.098)	FALSE
Overall_outcomeKnown	furosemide	159	37679	61951	10601281	0.722117	0.617835	0.844001	0.722 (0.618–0.844)	-0.457029	-0.681337	-0.23272	-0.457 (-0.681–-0.233)	FALSE
Overall_outcomeKnown	oxycodone	157	25404	61953	10613556	1.05876	0.904827	1.23887	1.059 (0.905–1.239)	0.0906791	-0.13526	0.316618	0.091 (-0.135–0.317)	FALSE
Overall_outcomeKnown	amlodipine	155	39611	61955	10599349	0.669451	0.571647	0.783988	0.669 (0.572–0.784)	-0.56525	-0.792375	-0.338126	-0.565 (-0.792–-0.338)	FALSE
Overall_outcomeKnown	gabapentin	152	41792	61958	10597168	0.622075	0.530383	0.729619	0.622 (0.530–0.730)	-0.67019	-0.899494	-0.440886	-0.670 (-0.899–-0.441)	FALSE
Overall_outcomeKnown	tramadol	146	36881	61964	10602079	0.677332	0.575615	0.797024	0.677 (0.576–0.797)	-0.548028	-0.78199	-0.314065	-0.548 (-0.782–-0.314)	FALSE
Overall_outcomeKnown	ondansetron	128	12289	61982	10626671	1.78577	1.5001	2.12584	1.786 (1.500–2.126)	0.839634	0.589122	1.09015	0.840 (0.589–1.090)	FALSE
Overall_outcomeKnown	lorazepam	112	24557	61998	10614403	0.780837	0.648443	0.940263	0.781 (0.648–0.940)	-0.341682	-0.608539	-0.0748246	-0.342 (-0.609–-0.075)	FALSE
Overall_outcomeKnown	metformin	110	47375	62000	10591585	0.396655	0.328917	0.478343	0.397 (0.329–0.478)	-1.31216	-1.58111	-1.04322	-1.312 (-1.581–-1.043)	FALSE
Overall_outcomeKnown	loperamide	102	3561	62008	10635399	4.91286	4.03445	5.98253	4.913 (4.034–5.983)	2.27557	1.99283	2.55831	2.276 (1.993–2.558)	FALSE
Overall_outcomeKnown	paracetamol	84	25698	62026	10613262	0.559313	0.451403	0.693019	0.559 (0.451–0.693)	-0.81613	-1.12355	-0.508709	-0.816 (-1.124–-0.509)	FALSE
Overall_outcomeKnown	hydrochlorothiazide	77	15886	62033	10623074	0.830049	0.663442	1.03849	0.830 (0.663–1.038)	-0.248555	-0.56971	0.0725999	-0.249 (-0.570–0.073)	FALSE
Overall_outcomeKnown	lisinopril	72	27565	62038	10611395	0.446775	0.354473	0.563113	0.447 (0.354–0.563)	-1.13593	-1.46751	-0.804338	-1.136 (-1.468–-0.804)	FALSE
Overall_outcomeKnown	metoprolol	71	19748	62039	10619212	0.615407	0.487419	0.777004	0.615 (0.487–0.777)	-0.676149	-1.01019	-0.342105	-0.676 (-1.010–-0.342)	FALSE
Overall_outcomeKnown	atorvastatin	51	31085	62059	10607875	0.280442	0.21306	0.369134	0.280 (0.213–0.369)	-1.79728	-2.1899	-1.40466	-1.797 (-2.190–-1.405)	FALSE
Overall_outcomeKnown	esomeprazole	48	13547	62062	10625413	0.606622	0.456868	0.805464	0.607 (0.457–0.805)	-0.687623	-1.09246	-0.282781	-0.688 (-1.092–-0.283)	FALSE
Overall_outcomeKnown	iron	39	2054	62071	10636906	3.2538	2.37004	4.46709	3.254 (2.370–4.467)	1.71786	1.26637	2.16935	1.718 (1.266–2.169)	FALSE
Overall_outcomeKnown	levothyroxine	24	9057	62086	10629903	0.453693	0.30391	0.677299	0.454 (0.304–0.677)	-1.07643	-1.64286	-0.510001	-1.076 (-1.643–-0.510)	FALSE
Overall_outcomeKnown	potassium	23	1252	62087	10637708	3.14754	2.08365	4.75464	3.148 (2.084–4.755)	1.69509	1.11238	2.2778	1.695 (1.112–2.278)	FALSE
Overall_outcomeKnown	acetylsalicylic acid	22	12823	62088	10626137	0.29363	0.193256	0.446138	0.294 (0.193–0.446)	-1.69691	-2.28716	-1.10666	-1.697 (-2.287–-1.107)	FALSE
Overall_outcomeKnown	calcium	21	3755	62089	10635205	0.957945	0.623792	1.4711	0.958 (0.624–1.471)	0.00469249	-0.600031	0.609416	0.005 (-0.600–0.609)	FALSE
Overall_outcomeKnown	vitamin b12	14	1365	62096	10637595	1.75701	1.03774	2.97483	1.757 (1.038–2.975)	0.904061	0.169914	1.63821	0.904 (0.170–1.638)	FALSE
Overall_outcomeKnown	salbutamol	11	7153	62099	10631807	0.263285	0.145732	0.475662	0.263 (0.146–0.476)	-1.79332	-2.61037	-0.976278	-1.793 (-2.610–-0.976)	FALSE
Overall_outcomeKnown	vitamin d3	9	2564	62101	10636396	0.601202	0.312437	1.15685	0.601 (0.312–1.157)	-0.579761	-1.47576	0.316238	-0.580 (-1.476–0.316)	FALSE
Overall_outcomeKnown	insulin	9	4295	62101	10634665	0.358843	0.186573	0.690178	0.359 (0.187–0.690)	-1.32154	-2.21684	-0.426235	-1.322 (-2.217–-0.426)	FALSE
Overall_outcomeKnown	sodium chloride	9	7450	62101	10631510	0.206815	0.10756	0.397662	0.207 (0.108–0.398)	-2.11456	-3.00942	-1.21969	-2.115 (-3.009–-1.220)	FALSE
Overall_outcomeKnown	macrogol	6	361	62104	10638599	2.84714	1.2706	6.37984	2.847 (1.271–6.380)	1.70855	0.629633	2.78746	1.709 (0.630–2.787)	FALSE
Overall_outcomeKnown	fluticasone	6	1947	62104	10637013	0.527819	0.236824	1.17637	0.528 (0.237–1.176)	-0.69693	-1.76767	0.373805	-0.697 (-1.768–0.374)	FALSE
Overall_outcomeKnown	magnesium	6	2146	62104	10636814	0.478865	0.214884	1.06715	0.479 (0.215–1.067)	-0.83678	-1.90734	0.233779	-0.837 (-1.907–0.234)	FALSE
Overall_outcomeKnown	vitamin b9	0	3	62110	10638957	28.5487	1.42997	569.963	28.549 (1.430–569.963)	5.10674	2.00915	8.20433	5.107 (2.009–8.204)	FALSE
Overall_outcomeKnown	vitamin d, unspecified	0	25	62110	10638935	3.42584	0.20844	56.3058	3.426 (0.208–56.306)	2.67378	-0.205813	5.55337	2.674 (-0.206–5.553)	FALSE
Overall_outcomeKnown	vitamins, unspecified	0	38	62110	10638922	2.25384	0.138427	36.6965	2.254 (0.138–36.696)	2.10674	-0.756093	4.96957	2.107 (-0.756–4.970)	FALSE
Death_yes_outcomeKnown	clozapine	269	8910	7922	1701717	6.48526	5.73304	7.33617	6.485 (5.733–7.336)	2.62519	2.44781	2.80258	2.625 (2.448–2.803)	FALSE
Death_yes_outcomeKnown	bevacizumab	253	8220	7938	1702407	6.60087	5.81341	7.495	6.601 (5.813–7.495)	2.6525	2.46973	2.83527	2.652 (2.470–2.835)	FALSE
Death_yes_outcomeKnown	oxaliplatin	200	7035	7991	1703592	6.06081	5.25713	6.98734	6.061 (5.257–6.987)	2.54269	2.33808	2.7473	2.543 (2.338–2.747)	FALSE
Death_yes_outcomeKnown	fluorouracil	179	6804	8012	1703823	5.59464	4.81523	6.50021	5.595 (4.815–6.500)	2.43462	2.21888	2.65037	2.435 (2.219–2.650)	FALSE
Death_yes_outcomeKnown	capecitabine	165	8102	8026	1702525	4.32002	3.6972	5.04776	4.320 (3.697–5.048)	2.07435	1.85049	2.29822	2.074 (1.850–2.298)	FALSE
Death_yes_outcomeKnown	prednisone	132	20620	8059	1690007	1.34243	1.1297	1.59523	1.342 (1.130–1.595)	0.426993	0.179032	0.674954	0.427 (0.179–0.675)	FALSE
Death_yes_outcomeKnown	dexamethasone	125	19824	8066	1690803	1.32176	1.10711	1.57804	1.322 (1.107–1.578)	0.405919	0.151282	0.660556	0.406 (0.151–0.661)	FALSE
Death_yes_outcomeKnown	prednisolone	119	13237	8072	1697390	1.89042	1.57617	2.26732	1.890 (1.576–2.267)	0.914287	0.653115	1.17546	0.914 (0.653–1.175)	FALSE
Death_yes_outcomeKnown	paclitaxel	116	7330	8075	1703297	3.33812	2.77512	4.01534	3.338 (2.775–4.015)	1.72054	1.45522	1.98586	1.721 (1.455–1.986)	FALSE
Death_yes_outcomeKnown	methotrexate	99	17187	8092	1693440	1.20545	0.988166	1.47051	1.205 (0.988–1.471)	0.279185	-0.00612308	0.564494	0.279 (-0.006–0.564)	FALSE
Death_yes_outcomeKnown	morphine	78	9107	8113	1701520	1.79628	1.43588	2.24714	1.796 (1.436–2.247)	0.851215	0.53018	1.17225	0.851 (0.530–1.172)	FALSE
Death_yes_outcomeKnown	doxorubicin	75	9331	8116	1701296	1.68489	1.34101	2.11694	1.685 (1.341–2.117)	0.761068	0.433901	1.08823	0.761 (0.434–1.088)	FALSE
Death_yes_outcomeKnown	folinic acid	48	1384	8143	1709243	7.27989	5.45497	9.71531	7.280 (5.455–9.715)	2.84169	2.4297	3.25368	2.842 (2.430–3.254)	FALSE
Death_yes_outcomeKnown	omeprazole	40	5197	8151	1705430	1.61039	1.17895	2.19972	1.610 (1.179–2.200)	0.715289	0.27085	1.15973	0.715 (0.271–1.160)	FALSE
Death_yes_outcomeKnown	vedolizumab	38	1970	8153	1708657	4.04254	2.93038	5.57681	4.043 (2.930–5.577)	2.02524	1.567	2.48347	2.025 (1.567–2.483)	FALSE
Death_yes_outcomeKnown	furosemide	37	5053	8154	1705574	1.53162	1.1076	2.11797	1.532 (1.108–2.118)	0.646723	0.185241	1.10821	0.647 (0.185–1.108)	FALSE
Death_yes_outcomeKnown	tramadol	35	8608	8156	1702019	0.848502	0.608372	1.18341	0.849 (0.608–1.183)	-0.194913	-0.66821	0.278385	-0.195 (-0.668–0.278)	FALSE
Death_yes_outcomeKnown	metformin	28	7933	8163	1702694	0.73622	0.507671	1.06766	0.736 (0.508–1.068)	-0.388303	-0.915277	0.138671	-0.388 (-0.915–0.139)	FALSE
Death_yes_outcomeKnown	paracetamol	24	4806	8167	1705821	1.04303	0.698	1.55862	1.043 (0.698–1.559)	0.118264	-0.449598	0.686126	0.118 (-0.450–0.686)	FALSE
Death_yes_outcomeKnown	gabapentin	24	11256	8167	1699371	0.443663	0.297069	0.662595	0.444 (0.297–0.663)	-1.10507	-1.67209	-0.538038	-1.105 (-1.672–-0.538)	FALSE
Death_yes_outcomeKnown	amlodipine	21	8246	8170	1702381	0.530653	0.345608	0.814774	0.531 (0.346–0.815)	-0.841253	-1.44573	-0.236776	-0.841 (-1.446–-0.237)	FALSE
Death_yes_outcomeKnown	loperamide	19	826	8172	1709801	4.81272	3.05246	7.58808	4.813 (3.052–7.588)	2.30852	1.66805	2.949	2.309 (1.668–2.949)	FALSE
Death_yes_outcomeKnown	infliximab	19	3359	8172	1707268	1.18173	0.752412	1.856	1.182 (0.752–1.856)	0.311933	-0.322996	0.946863	0.312 (-0.323–0.947)	FALSE
Death_yes_outcomeKnown	azathioprine	19	3628	8172	1706999	1.09393	0.696579	1.71796	1.094 (0.697–1.718)	0.201455	-0.433337	0.836247	0.201 (-0.433–0.836)	FALSE
Death_yes_outcomeKnown	oxycodone	19	11695	8172	1698932	0.337754	0.215244	0.529993	0.338 (0.215–0.530)	-1.48145	-2.11505	-0.847849	-1.481 (-2.115–-0.848)	FALSE
Death_yes_outcomeKnown	ondansetron	16	1707	8175	1708920	1.95939	1.19705	3.20721	1.959 (1.197–3.207)	1.04789	0.357999	1.73779	1.048 (0.358–1.738)	FALSE
Death_yes_outcomeKnown	hydrochlorothiazide	15	1987	8176	1708640	1.57762	0.948833	2.62311	1.578 (0.949–2.623)	0.744146	0.0337184	1.45457	0.744 (0.034–1.455)	FALSE
Death_yes_outcomeKnown	adalimumab	12	3109	8179	1707518	0.805797	0.456926	1.42104	0.806 (0.457–1.421)	-0.195465	-0.981977	0.591048	-0.195 (-0.982–0.591)	FALSE
Death_yes_outcomeKnown	lisinopril	12	4825	8179	1705802	0.518695	0.294239	0.914374	0.519 (0.294–0.914)	-0.827241	-1.61318	-0.0413061	-0.827 (-1.613–-0.041)	FALSE
Death_yes_outcomeKnown	metoprolol	11	4909	8180	1705718	0.467255	0.258489	0.844629	0.467 (0.258–0.845)	-0.967254	-1.78513	-0.149378	-0.967 (-1.785–-0.149)	FALSE
Death_yes_outcomeKnown	lorazepam	9	6455	8182	1704172	0.290402	0.150976	0.558591	0.290 (0.151–0.559)	-1.62392	-2.51935	-0.728487	-1.624 (-2.519–-0.728)	FALSE
Death_yes_outcomeKnown	acetylsalicylic acid	6	1654	8185	1708973	0.757412	0.339678	1.68888	0.757 (0.340–1.689)	-0.178537	-1.25001	0.892932	-0.179 (-1.250–0.893)	FALSE
Death_yes_outcomeKnown	atorvastatin	6	2566	8185	1708061	0.487954	0.218946	1.08748	0.488 (0.219–1.087)	-0.809629	-1.8803	0.261045	-0.810 (-1.880–0.261)	FALSE
Death_yes_outcomeKnown	pantoprazole	4	4165	8187	1706462	0.200178	0.0750757	0.533745	0.200 (0.075–0.534)	-1.99144	-3.25716	-0.725714	-1.991 (-3.257–-0.726)	FALSE
Death_yes_outcomeKnown	magnesium	3	345	8188	1710282	1.81632	0.5828	5.66063	1.816 (0.583–5.661)	1.2616	-0.160641	2.68384	1.262 (-0.161–2.684)	FALSE
Death_yes_outcomeKnown	iron	2	356	8189	1710271	1.17331	0.292247	4.71061	1.173 (0.292–4.711)	0.805922	-0.833728	2.44557	0.806 (-0.834–2.446)	FALSE
Death_yes_outcomeKnown	sodium chloride	2	608	8189	1710019	0.686905	0.171369	2.75335	0.687 (0.171–2.753)	0.0403873	-1.59647	1.67725	0.040 (-1.596–1.677)	FALSE
Death_yes_outcomeKnown	calcium	2	906	8189	1709721	0.460889	0.115069	1.84602	0.461 (0.115–1.846)	-0.531948	-2.1675	1.1036	-0.532 (-2.167–1.104)	FALSE
Death_yes_outcomeKnown	levothyroxine	2	1724	8189	1708903	0.242091	0.060486	0.968955	0.242 (0.060–0.969)	-1.45711	-3.09139	0.177167	-1.457 (-3.091–0.177)	FALSE
Death_yes_outcomeKnown	insulin	1	930	8190	1709697	0.224467	0.031581	1.59544	0.224 (0.032–1.595)	-1.15292	-3.15478	0.84894	-1.153 (-3.155–0.849)	FALSE
Death_yes_outcomeKnown	esomeprazole	1	1325	8190	1709302	0.157514	0.0221681	1.1192	0.158 (0.022–1.119)	-1.66223	-3.66345	0.338997	-1.662 (-3.663–0.339)	FALSE
Death_yes_outcomeKnown	vitamin b9	0	0	8191	1710627									TRUE
Death_yes_outcomeKnown	vitamins, unspecified	0	3	8191	1710624	34.807	1.74332	694.954	34.807 (1.743–694.954)	5.39088	2.29316	8.48861	5.391 (2.293–8.489)	FALSE
Death_yes_outcomeKnown	vitamin d, unspecified	0	4	8191	1710623	26.1052	1.37996	493.842	26.105 (1.380–493.842)	5.12785	2.07344	8.18226	5.128 (2.073–8.182)	FALSE
Death_yes_outcomeKnown	macrogol	0	59	8191	1710568	1.76979	0.109394	28.632	1.770 (0.109–28.632)	1.78208	-1.06886	4.63301	1.782 (-1.069–4.633)	FALSE
Death_yes_outcomeKnown	vitamin b12	0	170	8191	1710457	0.614181	0.0382549	9.86064	0.614 (0.038–9.861)	0.286548	-2.54952	3.12261	0.287 (-2.550–3.123)	FALSE
Death_yes_outcomeKnown	potassium	0	194	8191	1710433	0.538192	0.0335388	8.63629	0.538 (0.034–8.636)	0.0981028	-2.73696	2.93316	0.098 (-2.737–2.933)	FALSE
Death_yes_outcomeKnown	fluticasone	0	232	8191	1710395	0.45003	0.0280611	7.21735	0.450 (0.028–7.217)	-0.157552	-2.99144	2.67634	-0.158 (-2.991–2.676)	FALSE
Death_yes_outcomeKnown	salbutamol	0	352	8191	1710275	0.29659	0.0185124	4.75172	0.297 (0.019–4.752)	-0.754793	-3.58664	2.07705	-0.755 (-3.587–2.077)	FALSE
Death_yes_outcomeKnown	vitamin d3	0	509	8191	1710118	0.205089	0.0128089	3.28377	0.205 (0.013–3.284)	-1.28437	-4.11499	1.54625	-1.284 (-4.115–1.546)	FALSE
Death_no_outcomeKnown	vedolizumab	1207	38801	52712	8889532	5.24607	4.95083	5.55891	5.246 (4.951–5.559)	2.33042	2.24694	2.41389	2.330 (2.247–2.414)	FALSE
Death_no_outcomeKnown	bevacizumab	845	32863	53074	8895470	4.3096	4.02299	4.61662	4.310 (4.023–4.617)	2.06371	1.96453	2.1629	2.064 (1.965–2.163)	FALSE
Death_no_outcomeKnown	fluorouracil	701	40105	53218	8888228	2.91928	2.70792	3.14714	2.919 (2.708–3.147)	1.51885	1.41052	1.62718	1.519 (1.411–1.627)	FALSE
Death_no_outcomeKnown	oxaliplatin	685	42600	53234	8885733	2.68402	2.48767	2.89586	2.684 (2.488–2.896)	1.40051	1.29101	1.51	1.401 (1.291–1.510)	FALSE
Death_no_outcomeKnown	prednisone	676	108734	53243	8819599	1.02984	0.954375	1.11126	1.030 (0.954–1.111)	0.0436873	-0.0660071	0.153382	0.044 (-0.066–0.153)	FALSE
Death_no_outcomeKnown	capecitabine	631	27507	53288	8900826	3.83166	3.53928	4.14819	3.832 (3.539–4.148)	1.90353	1.78914	2.01792	1.904 (1.789–2.018)	FALSE
Death_no_outcomeKnown	methotrexate	616	134289	53303	8794044	0.756793	0.698882	0.819503	0.757 (0.699–0.820)	-0.392392	-0.507142	-0.277642	-0.392 (-0.507–-0.278)	FALSE
Death_no_outcomeKnown	clozapine	600	49301	53319	8879032	2.02665	1.86906	2.19753	2.027 (1.869–2.198)	1.00447	0.887792	1.12115	1.004 (0.888–1.121)	FALSE
Death_no_outcomeKnown	infliximab	590	32554	53329	8895779	3.02321	2.78558	3.28111	3.023 (2.786–3.281)	1.57055	1.45257	1.68854	1.571 (1.453–1.689)	FALSE
Death_no_outcomeKnown	dexamethasone	520	82747	53399	8845586	1.04099	0.954591	1.1352	1.041 (0.955–1.135)	0.0597345	-0.0651343	0.184603	0.060 (-0.065–0.185)	FALSE
Death_no_outcomeKnown	paclitaxel	480	44146	53439	8884187	1.80763	1.65147	1.97855	1.808 (1.651–1.979)	0.844318	0.71412	0.974517	0.844 (0.714–0.975)	FALSE
Death_no_outcomeKnown	prednisolone	357	59394	53562	8868939	0.995269	0.89661	1.10478	0.995 (0.897–1.105)	-0.00282097	-0.153212	0.14757	-0.003 (-0.153–0.148)	FALSE
Death_no_outcomeKnown	doxorubicin	304	34431	53615	8893902	1.46464	1.30784	1.64023	1.465 (1.308–1.640)	0.548567	0.385487	0.711647	0.549 (0.385–0.712)	FALSE
Death_no_outcomeKnown	adalimumab	291	21644	53628	8906689	2.23296	1.98844	2.50755	2.233 (1.988–2.508)	1.14883	0.98181	1.31586	1.149 (0.982–1.316)	FALSE
Death_no_outcomeKnown	morphine	220	12686	53699	8915647	2.87928	2.51932	3.29068	2.879 (2.519–3.291)	1.51201	1.31979	1.70423	1.512 (1.320–1.704)	FALSE
Death_no_outcomeKnown	folinic acid	191	6334	53728	8921999	5.00745	4.33506	5.78414	5.007 (4.335–5.784)	2.29284	2.08543	2.50026	2.293 (2.085–2.500)	FALSE
Death_no_outcomeKnown	azathioprine	163	22194	53756	8906139	1.21679	1.04279	1.41982	1.217 (1.043–1.420)	0.289071	0.0671212	0.51102	0.289 (0.067–0.511)	FALSE
Death_no_outcomeKnown	pantoprazole	160	31123	53759	8897210	0.850827	0.728238	0.994052	0.851 (0.728–0.994)	-0.22218	-0.445939	0.00157904	-0.222 (-0.446–0.002)	FALSE
Death_no_outcomeKnown	oxycodone	138	13709	53781	8914624	1.66858	1.41069	1.97363	1.669 (1.411–1.974)	0.741534	0.500183	0.982884	0.742 (0.500–0.983)	FALSE
Death_no_outcomeKnown	omeprazole	136	41841	53783	8886492	0.537059	0.453753	0.63566	0.537 (0.454–0.636)	-0.879261	-1.12155	-0.636974	-0.879 (-1.122–-0.637)	FALSE
Death_no_outcomeKnown	amlodipine	134	31365	53785	8896968	0.706709	0.59629	0.837574	0.707 (0.596–0.838)	-0.486208	-0.730402	-0.242013	-0.486 (-0.730–-0.242)	FALSE
Death_no_outcomeKnown	gabapentin	128	30536	53791	8897797	0.693379	0.582755	0.825003	0.693 (0.583–0.825)	-0.513038	-0.762824	-0.263253	-0.513 (-0.763–-0.263)	FALSE
Death_no_outcomeKnown	furosemide	122	32626	53797	8895707	0.618327	0.517513	0.738781	0.618 (0.518–0.739)	-0.676606	-0.93234	-0.420872	-0.677 (-0.932–-0.421)	FALSE
Death_no_outcomeKnown	ondansetron	112	10582	53807	8917751	1.75415	1.45588	2.11353	1.754 (1.456–2.114)	0.815482	0.547796	1.08317	0.815 (0.548–1.083)	FALSE
Death_no_outcomeKnown	tramadol	111	28273	53808	8900060	0.649377	0.538842	0.782588	0.649 (0.539–0.783)	-0.60545	-0.873446	-0.337454	-0.605 (-0.873–-0.337)	FALSE
Death_no_outcomeKnown	lorazepam	103	18102	53816	8910231	0.942081	0.776062	1.14362	0.942 (0.776–1.144)	-0.0716791	-0.350015	0.206657	-0.072 (-0.350–0.207)	FALSE
Death_no_outcomeKnown	loperamide	83	2735	53836	8925598	5.03136	4.04365	6.26033	5.031 (4.044–6.260)	2.31092	1.9976	2.62425	2.311 (1.998–2.624)	FALSE
Death_no_outcomeKnown	metformin	82	39442	53837	8888891	0.343259	0.276345	0.426376	0.343 (0.276–0.426)	-1.51539	-1.82633	-1.20444	-1.515 (-1.826–-1.204)	FALSE
Death_no_outcomeKnown	hydrochlorothiazide	62	13899	53857	8914434	0.738346	0.575244	0.947693	0.738 (0.575–0.948)	-0.411955	-0.769221	-0.0546885	-0.412 (-0.769–-0.055)	FALSE
Death_no_outcomeKnown	metoprolol	60	14839	53859	8913494	0.66917	0.519232	0.862405	0.669 (0.519–0.862)	-0.552297	-0.915291	-0.189304	-0.552 (-0.915–-0.189)	FALSE
Death_no_outcomeKnown	paracetamol	60	20892	53859	8907441	0.47497	0.3686	0.612036	0.475 (0.369–0.612)	-1.04411	-1.40689	-0.681334	-1.044 (-1.407–-0.681)	FALSE
Death_no_outcomeKnown	lisinopril	60	22740	53859	8905593	0.43628	0.338585	0.562164	0.436 (0.339–0.562)	-1.16605	-1.52879	-0.803311	-1.166 (-1.529–-0.803)	FALSE
Death_no_outcomeKnown	esomeprazole	47	12222	53872	8916111	0.636455	0.477873	0.847664	0.636 (0.478–0.848)	-0.617916	-1.02704	-0.208795	-0.618 (-1.027–-0.209)	FALSE
Death_no_outcomeKnown	atorvastatin	45	28519	53874	8899814	0.260663	0.194552	0.349241	0.261 (0.195–0.349)	-1.89836	-2.3158	-1.48093	-1.898 (-2.316–-1.481)	FALSE
Death_no_outcomeKnown	iron	37	1698	53882	8926635	3.61001	2.60618	5.00048	3.610 (2.606–5.000)	1.86563	1.40177	2.32949	1.866 (1.402–2.329)	FALSE
Death_no_outcomeKnown	potassium	23	1058	53896	8927275	3.60085	2.38208	5.44317	3.601 (2.382–5.443)	1.88423	1.30055	2.46792	1.884 (1.301–2.468)	FALSE
Death_no_outcomeKnown	levothyroxine	22	7333	53897	8921000	0.496581	0.326739	0.754709	0.497 (0.327–0.755)	-0.941253	-1.53191	-0.350593	-0.941 (-1.532–-0.351)	FALSE
Death_no_outcomeKnown	calcium	19	2849	53900	8925484	1.10434	0.703294	1.73409	1.104 (0.703–1.734)	0.21518	-0.419426	0.849786	0.215 (-0.419–0.850)	FALSE
Death_no_outcomeKnown	acetylsalicylic acid	16	11169	53903	8917164	0.236984	0.145121	0.386997	0.237 (0.145–0.387)	-1.98199	-2.66843	-1.29554	-1.982 (-2.668–-1.296)	FALSE
Death_no_outcomeKnown	vitamin b12	14	1195	53905	8927138	1.94019	1.14548	3.28624	1.940 (1.145–3.286)	1.04499	0.31028	1.77971	1.045 (0.310–1.780)	FALSE
Death_no_outcomeKnown	salbutamol	11	6801	53908	8921532	0.267674	0.148156	0.483606	0.268 (0.148–0.484)	-1.76924	-2.58633	-0.952146	-1.769 (-2.586–-0.952)	FALSE
Death_no_outcomeKnown	vitamin d3	9	2055	53910	8926278	0.725157	0.376746	1.39577	0.725 (0.377–1.396)	-0.31061	-1.20705	0.585827	-0.311 (-1.207–0.586)	FALSE
Death_no_outcomeKnown	insulin	8	3365	53911	8924968	0.393581	0.196654	0.787707	0.394 (0.197–0.788)	-1.17066	-2.11456	-0.226764	-1.171 (-2.115–-0.227)	FALSE
Death_no_outcomeKnown	sodium chloride	7	6842	53912	8921491	0.169304	0.0806773	0.355289	0.169 (0.081–0.355)	-2.36201	-3.36241	-1.36162	-2.362 (-3.362–-1.362)	FALSE
Death_no_outcomeKnown	macrogol	6	302	53913	8928031	3.29008	1.46637	7.38191	3.290 (1.466–7.382)	1.91132	0.830486	2.99215	1.911 (0.830–2.992)	FALSE
Death_no_outcomeKnown	fluticasone	6	1715	53913	8926618	0.579269	0.259864	1.29126	0.579 (0.260–1.291)	-0.563265	-1.63427	0.507737	-0.563 (-1.634–0.508)	FALSE
Death_no_outcomeKnown	magnesium	3	1801	53916	8926532	0.275786	0.0888586	0.855945	0.276 (0.089–0.856)	-1.4385	-2.85395	-0.0230367	-1.438 (-2.854–-0.023)	FALSE
Death_no_outcomeKnown	vitamin b9	0	3	53919	8928330	27.598	1.38234	550.983	27.598 (1.382–550.983)	5.05816	1.96056	8.15575	5.058 (1.961–8.156)	FALSE
Death_no_outcomeKnown	vitamin d, unspecified	0	21	53919	8928312	3.94256	0.238629	65.1378	3.943 (0.239–65.138)	2.85652	-0.0320006	5.74505	2.857 (-0.032–5.745)	FALSE
Death_no_outcomeKnown	vitamins, unspecified	0	35	53919	8928298	2.36553	0.145062	38.5749	2.366 (0.145–38.575)	2.17063	-0.695032	5.0363	2.171 (-0.695–5.036)	FALSE
Hosp_yes_outcomeKnown	vedolizumab	956	13897	44454	3925814	6.07513	5.68599	6.49091	6.075 (5.686–6.491)	2.49912	2.40388	2.59437	2.499 (2.404–2.594)	FALSE
Hosp_yes_outcomeKnown	bevacizumab	781	17236	44629	3922475	3.98252	3.70471	4.28116	3.983 (3.705–4.281)	1.9292	1.82505	2.03335	1.929 (1.825–2.033)	FALSE
Hosp_yes_outcomeKnown	fluorouracil	636	20210	44774	3919501	2.75484	2.54436	2.98273	2.755 (2.544–2.983)	1.42294	1.30842	1.53745	1.423 (1.308–1.537)	FALSE
Hosp_yes_outcomeKnown	oxaliplatin	610	20404	44800	3919307	2.61545	2.41177	2.83632	2.615 (2.412–2.836)	1.35124	1.23442	1.46805	1.351 (1.234–1.468)	FALSE
Hosp_yes_outcomeKnown	clozapine	609	24235	44801	3915476	2.1962	2.02541	2.38138	2.196 (2.025–2.381)	1.10735	0.990695	1.224	1.107 (0.991–1.224)	FALSE
Hosp_yes_outcomeKnown	prednisone	583	51569	44827	3888142	0.980578	0.903233	1.06455	0.981 (0.903–1.065)	-0.0252581	-0.143676	0.0931598	-0.025 (-0.144–0.093)	FALSE
Hosp_yes_outcomeKnown	capecitabine	547	14513	44863	3925198	3.29764	3.02628	3.59334	3.298 (3.026–3.593)	1.67481	1.55112	1.79851	1.675 (1.551–1.799)	FALSE
Hosp_yes_outcomeKnown	methotrexate	516	53087	44894	3886624	0.841484	0.771214	0.918156	0.841 (0.771–0.918)	-0.240652	-0.366322	-0.114982	-0.241 (-0.366–-0.115)	FALSE
Hosp_yes_outcomeKnown	infliximab	473	12077	44937	3927634	3.42317	3.12124	3.75432	3.423 (3.121–3.754)	1.72852	1.59554	1.8615	1.729 (1.596–1.862)	FALSE
Hosp_yes_outcomeKnown	dexamethasone	440	45460	44970	3894251	0.838155	0.762691	0.921085	0.838 (0.763–0.921)	-0.246227	-0.38218	-0.110274	-0.246 (-0.382–-0.110)	FALSE
Hosp_yes_outcomeKnown	paclitaxel	420	21785	44990	3917926	1.67893	1.52372	1.84995	1.679 (1.524–1.850)	0.734357	0.594606	0.874109	0.734 (0.595–0.874)	FALSE
Hosp_yes_outcomeKnown	prednisolone	313	31463	45097	3908248	0.862142	0.771007	0.964048	0.862 (0.771–0.964)	-0.205712	-0.366628	-0.0447963	-0.206 (-0.367–-0.045)	FALSE
Hosp_yes_outcomeKnown	adalimumab	227	8533	45183	3931178	2.31458	2.02809	2.64154	2.315 (2.028–2.642)	1.19125	1.0011	1.38141	1.191 (1.001–1.381)	FALSE
Hosp_yes_outcomeKnown	morphine	218	6853	45192	3932858	2.76836	2.41837	3.169	2.768 (2.418–3.169)	1.44209	1.24762	1.63656	1.442 (1.248–1.637)	FALSE
Hosp_yes_outcomeKnown	doxorubicin	196	14304	45214	3925407	1.18963	1.03291	1.37012	1.190 (1.033–1.370)	0.253495	0.0502289	0.456761	0.253 (0.050–0.457)	FALSE
Hosp_yes_outcomeKnown	folinic acid	159	3147	45251	3936564	4.39531	3.74699	5.15581	4.395 (3.747–5.156)	2.08559	1.85631	2.31487	2.086 (1.856–2.315)	FALSE
Hosp_yes_outcomeKnown	omeprazole	142	16906	45268	3922805	0.727868	0.616891	0.858811	0.728 (0.617–0.859)	-0.442205	-0.680032	-0.204378	-0.442 (-0.680–-0.204)	FALSE
Hosp_yes_outcomeKnown	amlodipine	141	17902	45269	3921809	0.682344	0.577994	0.805532	0.682 (0.578–0.806)	-0.534157	-0.772756	-0.295558	-0.534 (-0.773–-0.296)	FALSE
Hosp_yes_outcomeKnown	furosemide	137	23649	45273	3916062	0.501093	0.423519	0.592876	0.501 (0.424–0.593)	-0.974014	-1.21579	-0.73224	-0.974 (-1.216–-0.732)	FALSE
Hosp_yes_outcomeKnown	azathioprine	125	8690	45285	3931021	1.24865	1.0463	1.49014	1.249 (1.046–1.490)	0.326615	0.0725611	0.58067	0.327 (0.073–0.581)	FALSE
Hosp_yes_outcomeKnown	pantoprazole	124	14140	45286	3925571	0.760171	0.636839	0.907387	0.760 (0.637–0.907)	-0.379101	-0.633473	-0.12473	-0.379 (-0.633–-0.125)	FALSE
Hosp_yes_outcomeKnown	oxycodone	112	7124	45298	3932587	1.36488	1.13222	1.64534	1.365 (1.132–1.645)	0.454211	0.185805	0.722617	0.454 (0.186–0.723)	FALSE
Hosp_yes_outcomeKnown	gabapentin	112	14196	45298	3925515	0.683706	0.567571	0.823605	0.684 (0.568–0.824)	-0.529149	-0.796537	-0.261762	-0.529 (-0.797–-0.262)	FALSE
Hosp_yes_outcomeKnown	tramadol	111	10680	45299	3929031	0.901464	0.747543	1.08708	0.901 (0.748–1.087)	-0.135046	-0.403951	0.133859	-0.135 (-0.404–0.134)	FALSE
Hosp_yes_outcomeKnown	ondansetron	105	5521	45305	3934190	1.65151	1.36122	2.0037	1.652 (1.361–2.004)	0.724921	0.447377	1.00247	0.725 (0.447–1.002)	FALSE
Hosp_yes_outcomeKnown	metformin	86	25054	45324	3914657	0.296474	0.239857	0.366456	0.296 (0.240–0.366)	-1.71946	-2.02344	-1.41548	-1.719 (-2.023–-1.415)	FALSE
Hosp_yes_outcomeKnown	lorazepam	77	12417	45333	3927294	0.537221	0.429304	0.672267	0.537 (0.429–0.672)	-0.868369	-1.18982	-0.546922	-0.868 (-1.190–-0.547)	FALSE
Hosp_yes_outcomeKnown	loperamide	75	1839	45335	3937872	3.54248	2.81159	4.46337	3.542 (2.812–4.463)	1.79945	1.46846	2.13045	1.799 (1.468–2.130)	FALSE
Hosp_yes_outcomeKnown	hydrochlorothiazide	64	8911	45346	3930800	0.62258	0.486784	0.79626	0.623 (0.487–0.796)	-0.654242	-1.00649	-0.301991	-0.654 (-1.006–-0.302)	FALSE
Hosp_yes_outcomeKnown	metoprolol	62	9923	45348	3929788	0.541452	0.421739	0.695146	0.541 (0.422–0.695)	-0.853148	-1.21077	-0.495523	-0.853 (-1.211–-0.496)	FALSE
Hosp_yes_outcomeKnown	paracetamol	61	13903	45349	3925808	0.379824	0.295313	0.48852	0.380 (0.295–0.489)	-1.36003	-1.72019	-0.999868	-1.360 (-1.720–-1.000)	FALSE
Hosp_yes_outcomeKnown	lisinopril	57	15077	45353	3924634	0.327155	0.252187	0.424408	0.327 (0.252–0.424)	-1.57231	-1.94455	-1.20006	-1.572 (-1.945–-1.200)	FALSE
Hosp_yes_outcomeKnown	esomeprazole	38	5025	45372	3934686	0.655797	0.476546	0.902474	0.656 (0.477–0.902)	-0.565537	-1.02026	-0.110809	-0.566 (-1.020–-0.111)	FALSE
Hosp_yes_outcomeKnown	iron	33	748	45377	3938963	3.82964	2.70205	5.42779	3.830 (2.702–5.428)	1.93	1.43446	2.42554	1.930 (1.434–2.426)	FALSE
Hosp_yes_outcomeKnown	atorvastatin	25	12522	45385	3927189	0.172757	0.116674	0.255798	0.173 (0.117–0.256)	-2.45944	-3.01473	-1.90415	-2.459 (-3.015–-1.904)	FALSE
Hosp_yes_outcomeKnown	levothyroxine	21	3515	45389	3936196	0.518108	0.337343	0.795735	0.518 (0.337–0.796)	-0.873879	-1.47876	-0.268997	-0.874 (-1.479–-0.269)	FALSE
Hosp_yes_outcomeKnown	potassium	18	673	45392	3939038	2.32096	1.45321	3.70687	2.321 (1.453–3.707)	1.26662	0.608941	1.92431	1.267 (0.609–1.924)	FALSE
Hosp_yes_outcomeKnown	calcium	16	1644	45394	3938067	0.844312	0.515974	1.38159	0.844 (0.516–1.382)	-0.155834	-0.845276	0.533607	-0.156 (-0.845–0.534)	FALSE
Hosp_yes_outcomeKnown	acetylsalicylic acid	15	7238	45395	3932473	0.179527	0.108164	0.297974	0.180 (0.108–0.298)	-2.36935	-3.07718	-1.66153	-2.369 (-3.077–-1.662)	FALSE
Hosp_yes_outcomeKnown	salbutamol	9	3219	45401	3936492	0.242418	0.126009	0.466369	0.242 (0.126–0.466)	-1.87998	-2.77566	-0.984309	-1.880 (-2.776–-0.984)	FALSE
Hosp_yes_outcomeKnown	vitamin d3	8	1233	45402	3938478	0.562834	0.28082	1.12806	0.563 (0.281–1.128)	-0.654278	-1.60034	0.291783	-0.654 (-1.600–0.292)	FALSE
Hosp_yes_outcomeKnown	vitamin b12	7	644	45403	3939067	0.94302	0.447736	1.98618	0.943 (0.448–1.986)	0.104468	-0.901462	1.1104	0.104 (-0.901–1.110)	FALSE
Hosp_yes_outcomeKnown	insulin	7	2035	45403	3937676	0.298325	0.14203	0.626609	0.298 (0.142–0.627)	-1.54177	-2.54355	-0.539992	-1.542 (-2.544–-0.540)	FALSE
Hosp_yes_outcomeKnown	macrogol	6	165	45404	3939546	3.15515	1.3971	7.12545	3.155 (1.397–7.125)	1.82813	0.737881	2.91839	1.828 (0.738–2.918)	FALSE
Hosp_yes_outcomeKnown	sodium chloride	6	3370	45404	3936341	0.154355	0.0692914	0.343843	0.154 (0.069–0.344)	-2.45919	-3.52914	-1.38924	-2.459 (-3.529–-1.389)	FALSE
Hosp_yes_outcomeKnown	magnesium	5	1053	45405	3938658	0.411895	0.171075	0.991713	0.412 (0.171–0.992)	-1.00948	-2.16721	0.148257	-1.009 (-2.167–0.148)	FALSE
Hosp_yes_outcomeKnown	fluticasone	3	827	45407	3938884	0.314678	0.101277	0.97774	0.315 (0.101–0.978)	-1.24503	-2.66233	0.172266	-1.245 (-2.662–0.172)	FALSE
Hosp_yes_outcomeKnown	vitamin b9	0	1	45410	3939710	43.3793	1.45521	1293.12	43.379 (1.455–1293.122)	4.87045	1.60529	8.1356	4.870 (1.605–8.136)	FALSE
Hosp_yes_outcomeKnown	vitamin d, unspecified	0	8	45410	3939703	5.42241	0.311411	94.417	5.422 (0.311–94.417)	3.13348	0.167751	6.09921	3.133 (0.168–6.099)	FALSE
Hosp_yes_outcomeKnown	vitamins, unspecified	0	14	45410	3939697	3.09851	0.184517	52.032	3.099 (0.185–52.032)	2.45541	-0.459331	5.37015	2.455 (-0.459–5.370)	FALSE
Hosp_no_outcomeKnown	bevacizumab	317	23847	16383	6675402	5.41638	4.84312	6.0575	5.416 (4.843–6.058)	2.40362	2.24251	2.56472	2.404 (2.243–2.565)	FALSE
Hosp_no_outcomeKnown	vedolizumab	289	26874	16411	6672375	4.37231	3.88985	4.91461	4.372 (3.890–4.915)	2.10188	1.93351	2.27024	2.102 (1.934–2.270)	FALSE
Hosp_no_outcomeKnown	oxaliplatin	275	29231	16425	6670018	3.82042	3.38932	4.30635	3.820 (3.389–4.306)	1.91113	1.73874	2.08353	1.911 (1.739–2.084)	FALSE
Hosp_no_outcomeKnown	clozapine	260	33976	16440	6665273	3.10254	2.74353	3.50852	3.103 (2.744–3.509)	1.61602	1.43897	1.79308	1.616 (1.439–1.793)	FALSE
Hosp_no_outcomeKnown	capecitabine	249	21096	16451	6678153	4.79141	4.22471	5.43413	4.791 (4.225–5.434)	2.23547	2.05425	2.41668	2.235 (2.054–2.417)	FALSE
Hosp_no_outcomeKnown	fluorouracil	244	26699	16456	6672550	3.70563	3.26376	4.20733	3.706 (3.264–4.207)	1.87034	1.68754	2.05313	1.870 (1.688–2.053)	FALSE
Hosp_no_outcomeKnown	prednisone	225	77785	16475	6621464	1.16256	1.01906	1.32627	1.163 (1.019–1.326)	0.220198	0.0305615	0.409834	0.220 (0.031–0.410)	FALSE
Hosp_no_outcomeKnown	dexamethasone	205	57111	16495	6642138	1.44541	1.25911	1.65927	1.445 (1.259–1.659)	0.531227	0.332648	0.729807	0.531 (0.333–0.730)	FALSE
Hosp_no_outcomeKnown	methotrexate	199	98389	16501	6600860	0.80909	0.703447	0.930598	0.809 (0.703–0.931)	-0.29387	-0.495215	-0.0925247	-0.294 (-0.495–-0.093)	FALSE
Hosp_no_outcomeKnown	doxorubicin	183	29458	16517	6669791	2.50859	2.16752	2.90332	2.509 (2.168–2.903)	1.31959	1.10934	1.52984	1.320 (1.109–1.530)	FALSE
Hosp_no_outcomeKnown	paclitaxel	176	29691	16524	6669558	2.3926	2.06147	2.77692	2.393 (2.061–2.777)	1.25267	1.03838	1.46696	1.253 (1.038–1.467)	FALSE
Hosp_no_outcomeKnown	prednisolone	163	41168	16537	6658081	1.59412	1.3658	1.8606	1.594 (1.366–1.861)	0.673973	0.451649	0.896297	0.674 (0.452–0.896)	FALSE
Hosp_no_outcomeKnown	infliximab	136	23836	16564	6675413	2.29942	1.94142	2.72343	2.299 (1.941–2.723)	1.20028	0.957014	1.44354	1.200 (0.957–1.444)	FALSE
Hosp_no_outcomeKnown	folinic acid	80	4571	16620	6694678	7.04981	5.64874	8.79839	7.050 (5.649–8.798)	2.80733	2.48967	3.125	2.807 (2.490–3.125)	FALSE
Hosp_no_outcomeKnown	morphine	80	14940	16620	6684309	2.1536	1.72788	2.68421	2.154 (1.728–2.684)	1.11649	0.800695	1.43228	1.116 (0.801–1.432)	FALSE
Hosp_no_outcomeKnown	adalimumab	76	16220	16624	6683029	1.88365	1.50282	2.36099	1.884 (1.503–2.361)	0.925807	0.60206	1.24955	0.926 (0.602–1.250)	FALSE
Hosp_no_outcomeKnown	azathioprine	57	17132	16643	6682117	1.33582	1.02949	1.73331	1.336 (1.029–1.733)	0.440043	0.0674793	0.812606	0.440 (0.067–0.813)	FALSE
Hosp_no_outcomeKnown	oxycodone	45	18280	16655	6680969	0.987486	0.736735	1.32358	0.987 (0.737–1.324)	0.0133064	-0.40471	0.431323	0.013 (-0.405–0.431)	FALSE
Hosp_no_outcomeKnown	pantoprazole	40	21148	16660	6678101	0.758174	0.555764	1.0343	0.758 (0.556–1.034)	-0.362117	-0.804696	0.0804628	-0.362 (-0.805–0.080)	FALSE
Hosp_no_outcomeKnown	gabapentin	40	27596	16660	6671653	0.58046	0.425524	0.79181	0.580 (0.426–0.792)	-0.745386	-1.18787	-0.302906	-0.745 (-1.188–-0.303)	FALSE
Hosp_no_outcomeKnown	lorazepam	35	12140	16665	6687109	1.15686	0.829931	1.61259	1.157 (0.830–1.613)	0.249481	-0.223003	0.721966	0.249 (-0.223–0.722)	FALSE
Hosp_no_outcomeKnown	tramadol	35	26201	16665	6673048	0.534896	0.383831	0.745416	0.535 (0.384–0.745)	-0.858018	-1.33013	-0.385906	-0.858 (-1.330–-0.386)	FALSE
Hosp_no_outcomeKnown	omeprazole	34	30132	16666	6669117	0.451531	0.322459	0.632269	0.452 (0.322–0.632)	-1.10002	-1.57877	-0.621277	-1.100 (-1.579–-0.621)	FALSE
Hosp_no_outcomeKnown	loperamide	27	1722	16673	6697527	6.29842	4.3053	9.21424	6.298 (4.305–9.214)	2.68482	2.14574	3.2239	2.685 (2.146–3.224)	FALSE
Hosp_no_outcomeKnown	atorvastatin	26	18563	16674	6680686	0.561186	0.381876	0.824691	0.561 (0.382–0.825)	-0.776002	-1.32102	-0.230979	-0.776 (-1.321–-0.231)	FALSE
Hosp_no_outcomeKnown	metformin	24	22321	16676	6676928	0.430509	0.28841	0.642621	0.431 (0.288–0.643)	-1.15251	-1.71879	-0.586233	-1.153 (-1.719–-0.586)	FALSE
Hosp_no_outcomeKnown	ondansetron	23	6768	16677	6692481	1.36376	0.905361	2.05424	1.364 (0.905–2.054)	0.506557	-0.072075	1.08519	0.507 (-0.072–1.085)	FALSE
Hosp_no_outcomeKnown	paracetamol	23	11795	16677	6687454	0.781939	0.519262	1.1775	0.782 (0.519–1.177)	-0.292552	-0.870752	0.285647	-0.293 (-0.871–0.286)	FALSE
Hosp_no_outcomeKnown	furosemide	22	14030	16678	6685219	0.628545	0.413613	0.955166	0.629 (0.414–0.955)	-0.603704	-1.19421	-0.0132025	-0.604 (-1.194–-0.013)	FALSE
Hosp_no_outcomeKnown	lisinopril	15	12488	16685	6686761	0.48138	0.290051	0.798918	0.481 (0.290–0.799)	-0.95879	-1.6665	-0.251078	-0.959 (-1.667–-0.251)	FALSE
Hosp_no_outcomeKnown	amlodipine	14	21709	16686	6677540	0.258079	0.152787	0.435932	0.258 (0.153–0.436)	-1.84875	-2.57944	-1.11807	-1.849 (-2.579–-1.118)	FALSE
Hosp_no_outcomeKnown	hydrochlorothiazide	13	6975	16687	6692274	0.747471	0.433708	1.28823	0.747 (0.434–1.288)	-0.312294	-1.0691	0.444509	-0.312 (-1.069–0.445)	FALSE
Hosp_no_outcomeKnown	esomeprazole	10	8522	16690	6690727	0.470409	0.252964	0.874767	0.470 (0.253–0.875)	-0.948147	-1.80156	-0.0947385	-0.948 (-1.802–-0.095)	FALSE
Hosp_no_outcomeKnown	metoprolol	9	9825	16691	6689424	0.367127	0.190928	0.705931	0.367 (0.191–0.706)	-1.2905	-2.18541	-0.395586	-1.291 (-2.185–-0.396)	FALSE
Hosp_no_outcomeKnown	vitamin b12	7	721	16693	6698528	3.8959	1.85034	8.20282	3.896 (1.850–8.203)	2.13967	1.13424	3.14511	2.140 (1.134–3.145)	FALSE
Hosp_no_outcomeKnown	acetylsalicylic acid	7	5585	16693	6693664	0.502579	0.239445	1.05488	0.503 (0.239–1.055)	-0.798237	-1.79893	0.202454	-0.798 (-1.799–0.202)	FALSE
Hosp_no_outcomeKnown	iron	6	1306	16694	6697943	1.84327	0.826459	4.11109	1.843 (0.826–4.111)	1.09903	0.0272025	2.17086	1.099 (0.027–2.171)	FALSE
Hosp_no_outcomeKnown	potassium	5	579	16695	6698670	3.46492	1.43655	8.35731	3.465 (1.437–8.357)	2.04163	0.881135	3.20213	2.042 (0.881–3.202)	FALSE
Hosp_no_outcomeKnown	calcium	5	2111	16695	6697138	0.950133	0.395004	2.28543	0.950 (0.395–2.285)	0.187903	-0.968335	1.34414	0.188 (-0.968–1.344)	FALSE
Hosp_no_outcomeKnown	fluticasone	3	1120	16697	6698129	1.07453	0.345992	3.33711	1.075 (0.346–3.337)	0.515718	-0.900804	1.93224	0.516 (-0.901–1.932)	FALSE
Hosp_no_outcomeKnown	sodium chloride	3	4080	16697	6695169	0.294838	0.0950405	0.91466	0.295 (0.095–0.915)	-1.34469	-2.7594	0.0700099	-1.345 (-2.759–0.070)	FALSE
Hosp_no_outcomeKnown	levothyroxine	3	5542	16697	6693707	0.217012	0.0699609	0.673148	0.217 (0.070–0.673)	-1.78606	-3.20059	-0.371544	-1.786 (-3.201–-0.372)	FALSE
Hosp_no_outcomeKnown	insulin	2	2260	16698	6696989	0.354925	0.0887019	1.42017	0.355 (0.089–1.420)	-0.908268	-2.54206	0.725523	-0.908 (-2.542–0.726)	FALSE
Hosp_no_outcomeKnown	salbutamol	2	3934	16698	6695315	0.203846	0.0509579	0.815441	0.204 (0.051–0.815)	-1.70686	-3.34019	-0.0735257	-1.707 (-3.340–-0.074)	FALSE
Hosp_no_outcomeKnown	magnesium	1	1093	16699	6698156	0.366982	0.0516431	2.60781	0.367 (0.052–2.608)	-0.446605	-2.44802	1.55481	-0.447 (-2.448–1.555)	FALSE
Hosp_no_outcomeKnown	vitamin d3	1	1331	16699	6697918	0.30135	0.042414	2.14108	0.301 (0.042–2.141)	-0.730115	-2.73121	1.27098	-0.730 (-2.731–1.271)	FALSE
Hosp_no_outcomeKnown	vitamin b9	0	2	16700	6699247	100.288	4.52211	2224.12	100.288 (4.522–2224.120)	6.65143	3.48991	9.81295	6.651 (3.490–9.813)	FALSE
Hosp_no_outcomeKnown	vitamin d, unspecified	0	17	16700	6699232	11.7986	0.708654	196.438	11.799 (0.709–196.438)	4.4035	1.50228	7.30472	4.403 (1.502–7.305)	FALSE
Hosp_no_outcomeKnown	vitamins, unspecified	0	24	16700	6699225	8.35732	0.507892	137.519	8.357 (0.508–137.519)	3.95099	1.06936	6.83262	3.951 (1.069–6.833)	FALSE
Hosp_no_outcomeKnown	macrogol	0	196	16700	6699053	1.02332	0.0637757	16.4197	1.023 (0.064–16.420)	1.02207	-1.81283	3.85697	1.022 (-1.813–3.857)	FALSE

## Sheet: Table_S3_WIDE
Drug	A_Death_no_outcomeKnown	A_Death_yes_outcomeKnown	A_Hosp_no_outcomeKnown	A_Hosp_yes_outcomeKnown	A_Overall_allReports	A_Overall_outcomeKnown	B_Death_no_outcomeKnown	B_Death_yes_outcomeKnown	B_Hosp_no_outcomeKnown	B_Hosp_yes_outcomeKnown	B_Overall_allReports	B_Overall_outcomeKnown	ROR_CI_Death_no_outcomeKnown	ROR_CI_Death_yes_outcomeKnown	ROR_CI_Hosp_no_outcomeKnown	ROR_CI_Hosp_yes_outcomeKnown	ROR_CI_Overall_allReports	ROR_CI_Overall_outcomeKnown	IC_CI_Death_no_outcomeKnown	IC_CI_Death_yes_outcomeKnown	IC_CI_Hosp_no_outcomeKnown	IC_CI_Hosp_yes_outcomeKnown	IC_CI_Overall_allReports	IC_CI_Overall_outcomeKnown	no_exposure_Death_no_outcomeKnown	no_exposure_Death_yes_outcomeKnown	no_exposure_Hosp_no_outcomeKnown	no_exposure_Hosp_yes_outcomeKnown	no_exposure_Overall_allReports	no_exposure_Overall_outcomeKnown
acetylsalicylic acid	16	6	7	15	22	22	11169	1654	5585	7238	13089	12823	0.237 (0.145–0.387)	0.757 (0.340–1.689)	0.503 (0.239–1.055)	0.180 (0.108–0.298)	0.493 (0.325–0.749)	0.294 (0.193–0.446)	-1.982 (-2.668–-1.296)	-0.179 (-1.250–0.893)	-0.798 (-1.799–0.202)	-2.369 (-3.077–-1.662)	-0.953 (-1.543–-0.363)	-1.697 (-2.287–-1.107)	FALSE	FALSE	FALSE	FALSE	FALSE	FALSE
adalimumab	291	12	76	227	303	303	21644	3109	16220	8533	25732	24753	2.233 (1.988–2.508)	0.806 (0.457–1.421)	1.884 (1.503–2.361)	2.315 (2.028–2.642)	3.468 (3.096–3.885)	2.102 (1.876–2.355)	1.149 (0.982–1.316)	-0.195 (-0.982–0.591)	0.926 (0.602–1.250)	1.191 (1.001–1.381)	1.782 (1.618–1.945)	1.064 (0.900–1.227)	FALSE	FALSE	FALSE	FALSE	FALSE	FALSE
amlodipine	134	21	14	141	155	155	31365	8246	21709	17902	42742	39611	0.707 (0.596–0.838)	0.531 (0.346–0.815)	0.258 (0.153–0.436)	0.682 (0.578–0.806)	1.065 (0.909–1.247)	0.669 (0.572–0.784)	-0.486 (-0.730–-0.242)	-0.841 (-1.446–-0.237)	-1.849 (-2.579–-1.118)	-0.534 (-0.773–-0.296)	0.099 (-0.128–0.326)	-0.565 (-0.792–-0.338)	FALSE	FALSE	FALSE	FALSE	FALSE	FALSE
atorvastatin	45	6	26	25	51	51	28519	2566	18563	12522	33791	31085	0.261 (0.195–0.349)	0.488 (0.219–1.087)	0.561 (0.382–0.825)	0.173 (0.117–0.256)	0.443 (0.336–0.583)	0.280 (0.213–0.369)	-1.898 (-2.316–-1.481)	-0.810 (-1.880–0.261)	-0.776 (-1.321–-0.231)	-2.459 (-3.015–-1.904)	-1.144 (-1.536–-0.751)	-1.797 (-2.190–-1.405)	FALSE	FALSE	FALSE	FALSE	FALSE	FALSE
azathioprine	163	19	57	125	182	182	22194	3628	17132	8690	27202	25822	1.217 (1.043–1.420)	1.094 (0.697–1.718)	1.336 (1.029–1.733)	1.249 (1.046–1.490)	1.967 (1.700–2.276)	1.208 (1.044–1.398)	0.289 (0.067–0.511)	0.201 (-0.433–0.836)	0.440 (0.067–0.813)	0.327 (0.073–0.581)	0.977 (0.767–1.187)	0.278 (0.068–0.488)	FALSE	FALSE	FALSE	FALSE	FALSE	FALSE
bevacizumab	845	253	317	781	1102	1098	32863	8220	23847	17236	42507	41083	4.310 (4.023–4.617)	6.601 (5.813–7.495)	5.416 (4.843–6.058)	3.983 (3.705–4.281)	7.728 (7.275–8.208)	4.642 (4.370–4.932)	2.064 (1.965–2.163)	2.652 (2.470–2.835)	2.404 (2.243–2.565)	1.929 (1.825–2.033)	2.897 (2.810–2.984)	2.166 (2.079–2.253)	FALSE	FALSE	FALSE	FALSE	FALSE	FALSE
calcium	19	2	5	16	21	21	2849	906	2111	1644	4196	3755	1.104 (0.703–1.734)	0.461 (0.115–1.846)	0.950 (0.395–2.285)	0.844 (0.516–1.382)	1.469 (0.957–2.256)	0.958 (0.624–1.471)	0.215 (-0.419–0.850)	-0.532 (-2.167–1.104)	0.188 (-0.968–1.344)	-0.156 (-0.845–0.534)	0.619 (0.014–1.224)	0.005 (-0.600–0.609)	FALSE	FALSE	FALSE	FALSE	FALSE	FALSE
capecitabine	631	165	249	547	817	796	27507	8102	21096	14513	40396	35609	3.832 (3.539–4.148)	4.320 (3.697–5.048)	4.791 (4.225–5.434)	3.298 (3.026–3.593)	6.002 (5.598–6.435)	3.866 (3.602–4.149)	1.904 (1.789–2.018)	2.074 (1.850–2.298)	2.235 (2.054–2.417)	1.675 (1.551–1.799)	2.547 (2.447–2.648)	1.915 (1.813–2.017)	FALSE	FALSE	FALSE	FALSE	FALSE	FALSE
clozapine	600	269	260	609	872	869	49301	8910	33976	24235	61556	58211	2.027 (1.869–2.198)	6.485 (5.733–7.336)	3.103 (2.744–3.509)	2.196 (2.025–2.381)	4.203 (3.929–4.495)	2.579 (2.411–2.759)	1.004 (0.888–1.121)	2.625 (2.448–2.803)	1.616 (1.439–1.793)	1.107 (0.991–1.224)	2.042 (1.945–2.139)	1.343 (1.246–1.440)	FALSE	FALSE	FALSE	FALSE	FALSE	FALSE
dexamethasone	520	125	205	440	648	645	82747	19824	57111	45460	108259	102571	1.041 (0.955–1.135)	1.322 (1.107–1.578)	1.445 (1.259–1.659)	0.838 (0.763–0.921)	1.765 (1.633–1.907)	1.078 (0.997–1.165)	0.060 (-0.065–0.185)	0.406 (0.151–0.661)	0.531 (0.333–0.730)	-0.246 (-0.382–-0.110)	0.812 (0.700–0.923)	0.109 (-0.003–0.221)	FALSE	FALSE	FALSE	FALSE	FALSE	FALSE
doxorubicin	304	75	183	196	380	379	34431	9331	29458	14304	44696	43762	1.465 (1.308–1.640)	1.685 (1.341–2.117)	2.509 (2.168–2.903)	1.190 (1.033–1.370)	2.505 (2.263–2.772)	1.486 (1.343–1.645)	0.549 (0.385–0.712)	0.761 (0.434–1.088)	1.320 (1.109–1.530)	0.253 (0.050–0.457)	1.316 (1.170–1.462)	0.569 (0.423–0.715)	FALSE	FALSE	FALSE	FALSE	FALSE	FALSE
esomeprazole	47	1	10	38	48	48	12222	1325	8522	5025	13989	13547	0.636 (0.478–0.848)	0.158 (0.022–1.119)	0.470 (0.253–0.875)	0.656 (0.477–0.902)	1.007 (0.759–1.337)	0.607 (0.457–0.805)	-0.618 (-1.027–-0.209)	-1.662 (-3.663–0.339)	-0.948 (-1.802–-0.095)	-0.566 (-1.020–-0.111)	0.040 (-0.365–0.445)	-0.688 (-1.092–-0.283)	FALSE	FALSE	FALSE	FALSE	FALSE	FALSE
fluorouracil	701	179	244	636	887	880	40105	6804	26699	20210	48488	46909	2.919 (2.708–3.147)	5.595 (4.815–6.500)	3.706 (3.264–4.207)	2.755 (2.544–2.983)	5.432 (5.081–5.808)	3.245 (3.034–3.471)	1.519 (1.411–1.627)	2.435 (2.219–2.650)	1.870 (1.688–2.053)	1.423 (1.308–1.537)	2.405 (2.309–2.502)	1.667 (1.570–1.764)	FALSE	FALSE	FALSE	FALSE	FALSE	FALSE
fluticasone	6	0	3	3	6	6	1715	232	1120	827	3151	1947	0.579 (0.260–1.291)	0.450 (0.028–7.217)	1.075 (0.346–3.337)	0.315 (0.101–0.978)	0.559 (0.251–1.245)	0.528 (0.237–1.176)	-0.563 (-1.634–0.508)	-0.158 (-2.991–2.676)	0.516 (-0.901–1.932)	-1.245 (-2.662–0.172)	-0.616 (-1.686–0.454)	-0.697 (-1.768–0.374)	FALSE	FALSE	FALSE	FALSE	FALSE	FALSE
folinic acid	191	48	80	159	240	239	6334	1384	4571	3147	7873	7718	5.007 (4.335–5.784)	7.280 (5.455–9.715)	7.050 (5.649–8.798)	4.395 (3.747–5.156)	8.979 (7.895–10.212)	5.321 (4.677–6.053)	2.293 (2.085–2.500)	2.842 (2.430–3.254)	2.807 (2.490–3.125)	2.086 (1.856–2.315)	3.129 (2.944–3.314)	2.377 (2.192–2.563)	FALSE	FALSE	FALSE	FALSE	FALSE	FALSE
furosemide	122	37	22	137	160	159	32626	5053	14030	23649	39396	37679	0.618 (0.518–0.739)	1.532 (1.108–2.118)	0.629 (0.414–0.955)	0.501 (0.424–0.593)	1.193 (1.021–1.393)	0.722 (0.618–0.844)	-0.677 (-0.932–-0.421)	0.647 (0.185–1.108)	-0.604 (-1.194–-0.013)	-0.974 (-1.216–-0.732)	0.262 (0.038–0.485)	-0.457 (-0.681–-0.233)	FALSE	FALSE	FALSE	FALSE	FALSE	FALSE
gabapentin	128	24	40	112	153	152	30536	11256	27596	14196	63088	41792	0.693 (0.583–0.825)	0.444 (0.297–0.663)	0.580 (0.426–0.792)	0.684 (0.568–0.824)	0.711 (0.607–0.834)	0.622 (0.530–0.730)	-0.513 (-0.763–-0.263)	-1.105 (-1.672–-0.538)	-0.745 (-1.188–-0.303)	-0.529 (-0.797–-0.262)	-0.480 (-0.708–-0.251)	-0.670 (-0.899–-0.441)	FALSE	FALSE	FALSE	FALSE	FALSE	FALSE
hydrochlorothiazide	62	15	13	64	77	77	13899	1987	6975	8911	18125	15886	0.738 (0.575–0.948)	1.578 (0.949–2.623)	0.747 (0.434–1.288)	0.623 (0.487–0.796)	1.247 (0.997–1.560)	0.830 (0.663–1.038)	-0.412 (-0.769–-0.055)	0.744 (0.034–1.455)	-0.312 (-1.069–0.445)	-0.654 (-1.006–-0.302)	0.336 (0.015–0.657)	-0.249 (-0.570–0.073)	FALSE	FALSE	FALSE	FALSE	FALSE	FALSE
infliximab	590	19	136	473	609	609	32554	3359	23836	12077	37015	35913	3.023 (2.786–3.281)	1.182 (0.752–1.856)	2.299 (1.941–2.723)	3.423 (3.121–3.754)	4.867 (4.491–5.275)	2.924 (2.697–3.169)	1.571 (1.453–1.689)	0.312 (-0.323–0.947)	1.200 (0.957–1.444)	1.729 (1.596–1.862)	2.255 (2.140–2.371)	1.525 (1.409–1.641)	FALSE	FALSE	FALSE	FALSE	FALSE	FALSE
insulin	8	1	2	7	9	9	3365	930	2260	2035	4879	4295	0.394 (0.197–0.788)	0.224 (0.032–1.595)	0.355 (0.089–1.420)	0.298 (0.142–0.627)	0.541 (0.282–1.041)	0.359 (0.187–0.690)	-1.171 (-2.115–-0.227)	-1.153 (-3.155–0.849)	-0.908 (-2.542–0.726)	-1.542 (-2.544–-0.540)	-0.731 (-1.627–0.164)	-1.322 (-2.217–-0.426)	FALSE	FALSE	FALSE	FALSE	FALSE	FALSE
iron	37	2	6	33	39	39	1698	356	1306	748	2437	2054	3.610 (2.606–5.000)	1.173 (0.292–4.711)	1.843 (0.826–4.111)	3.830 (2.702–5.428)	4.700 (3.425–6.449)	3.254 (2.370–4.467)	1.866 (1.402–2.329)	0.806 (-0.834–2.446)	1.099 (0.027–2.171)	1.930 (1.434–2.426)	2.249 (1.798–2.700)	1.718 (1.266–2.169)	FALSE	FALSE	FALSE	FALSE	FALSE	FALSE
levothyroxine	22	2	3	21	24	24	7333	1724	5542	3515	12779	9057	0.497 (0.327–0.755)	0.242 (0.060–0.969)	0.217 (0.070–0.673)	0.518 (0.337–0.796)	0.551 (0.369–0.823)	0.454 (0.304–0.677)	-0.941 (-1.532–-0.351)	-1.457 (-3.091–0.177)	-1.786 (-3.201–-0.372)	-0.874 (-1.479–-0.269)	-0.798 (-1.364–-0.232)	-1.076 (-1.643–-0.510)	FALSE	FALSE	FALSE	FALSE	FALSE	FALSE
lisinopril	60	12	15	57	72	72	22740	4825	12488	15077	37926	27565	0.436 (0.339–0.562)	0.519 (0.294–0.914)	0.481 (0.290–0.799)	0.327 (0.252–0.424)	0.557 (0.442–0.702)	0.447 (0.354–0.563)	-1.166 (-1.529–-0.803)	-0.827 (-1.613–-0.041)	-0.959 (-1.667–-0.251)	-1.572 (-1.945–-1.200)	-0.822 (-1.153–-0.490)	-1.136 (-1.468–-0.804)	FALSE	FALSE	FALSE	FALSE	FALSE	FALSE
loperamide	83	19	27	75	102	102	2735	826	1722	1839	3737	3561	5.031 (4.044–6.260)	4.813 (3.052–7.588)	6.298 (4.305–9.214)	3.542 (2.812–4.463)	8.023 (6.590–9.769)	4.913 (4.034–5.983)	2.311 (1.998–2.624)	2.309 (1.668–2.949)	2.685 (2.146–3.224)	1.799 (1.468–2.130)	2.982 (2.699–3.264)	2.276 (1.993–2.558)	FALSE	FALSE	FALSE	FALSE	FALSE	FALSE
lorazepam	103	9	35	77	112	112	18102	6455	12140	12417	27082	24557	0.942 (0.776–1.144)	0.290 (0.151–0.559)	1.157 (0.830–1.613)	0.537 (0.429–0.672)	1.214 (1.008–1.462)	0.781 (0.648–0.940)	-0.072 (-0.350–0.207)	-1.624 (-2.519–-0.728)	0.249 (-0.223–0.722)	-0.868 (-1.190–-0.547)	0.291 (0.025–0.558)	-0.342 (-0.609–-0.075)	FALSE	FALSE	FALSE	FALSE	FALSE	FALSE
macrogol	6	0	0	6	6	6	302	59	196	165	367	361	3.290 (1.466–7.382)	1.770 (0.109–28.632)	1.023 (0.064–16.420)	3.155 (1.397–7.125)	4.799 (2.142–10.753)	2.847 (1.271–6.380)	1.911 (0.830–2.992)	1.782 (-1.069–4.633)	1.022 (-1.813–3.857)	1.828 (0.738–2.918)	2.459 (1.380–3.538)	1.709 (0.630–2.787)	FALSE	FALSE	FALSE	FALSE	FALSE	FALSE
magnesium	3	3	1	5	6	6	1801	345	1093	1053	2470	2146	0.276 (0.089–0.856)	1.816 (0.583–5.661)	0.367 (0.052–2.608)	0.412 (0.171–0.992)	0.713 (0.320–1.589)	0.479 (0.215–1.067)	-1.438 (-2.854–-0.023)	1.262 (-0.161–2.684)	-0.447 (-2.448–1.555)	-1.009 (-2.167–0.148)	-0.265 (-1.336–0.805)	-0.837 (-1.907–0.234)	FALSE	FALSE	FALSE	FALSE	FALSE	FALSE
metformin	82	28	24	86	110	110	39442	7933	22321	25054	54996	47375	0.343 (0.276–0.426)	0.736 (0.508–1.068)	0.431 (0.288–0.643)	0.296 (0.240–0.366)	0.586 (0.486–0.707)	0.397 (0.329–0.478)	-1.515 (-1.826–-1.204)	-0.388 (-0.915–0.139)	-1.153 (-1.719–-0.586)	-1.719 (-2.023–-1.415)	-0.753 (-1.022–-0.484)	-1.312 (-1.581–-1.043)	FALSE	FALSE	FALSE	FALSE	FALSE	FALSE
methotrexate	616	99	199	516	717	715	134289	17187	98389	53087	169525	151476	0.757 (0.699–0.820)	1.205 (0.988–1.471)	0.809 (0.703–0.931)	0.841 (0.771–0.918)	1.244 (1.156–1.340)	0.806 (0.749–0.868)	-0.392 (-0.507–-0.278)	0.279 (-0.006–0.564)	-0.294 (-0.495–-0.093)	-0.241 (-0.366–-0.115)	0.313 (0.207–0.419)	-0.303 (-0.410–-0.197)	FALSE	FALSE	FALSE	FALSE	FALSE	FALSE
metoprolol	60	11	9	62	71	71	14839	4909	9825	9923	22464	19748	0.669 (0.519–0.862)	0.467 (0.258–0.845)	0.367 (0.191–0.706)	0.541 (0.422–0.695)	0.928 (0.735–1.171)	0.615 (0.487–0.777)	-0.552 (-0.915–-0.189)	-0.967 (-1.785–-0.149)	-1.291 (-2.185–-0.396)	-0.853 (-1.211–-0.496)	-0.088 (-0.422–0.246)	-0.676 (-1.010–-0.342)	FALSE	FALSE	FALSE	FALSE	FALSE	FALSE
morphine	220	78	80	218	300	298	12686	9107	14940	6853	24126	21793	2.879 (2.519–3.291)	1.796 (1.436–2.247)	2.154 (1.728–2.684)	2.768 (2.418–3.169)	3.663 (3.268–4.106)	2.349 (2.094–2.634)	1.512 (1.320–1.704)	0.851 (0.530–1.172)	1.116 (0.801–1.432)	1.442 (1.248–1.637)	1.860 (1.695–2.024)	1.221 (1.056–1.386)	FALSE	FALSE	FALSE	FALSE	FALSE	FALSE
omeprazole	136	40	34	142	176	176	41841	5197	30132	16906	52543	47038	0.537 (0.454–0.636)	1.610 (1.179–2.200)	0.452 (0.322–0.632)	0.728 (0.617–0.859)	0.983 (0.848–1.140)	0.640 (0.552–0.742)	-0.879 (-1.122–-0.637)	0.715 (0.271–1.160)	-1.100 (-1.579–-0.621)	-0.442 (-0.680–-0.204)	-0.016 (-0.229–0.197)	-0.631 (-0.844–-0.417)	FALSE	FALSE	FALSE	FALSE	FALSE	FALSE
ondansetron	112	16	23	105	129	128	10582	1707	6768	5521	13419	12289	1.754 (1.456–2.114)	1.959 (1.197–3.207)	1.364 (0.905–2.054)	1.652 (1.361–2.004)	2.826 (2.375–3.361)	1.786 (1.500–2.126)	0.815 (0.548–1.083)	1.048 (0.358–1.738)	0.507 (-0.072–1.085)	0.725 (0.447–1.002)	1.499 (1.249–1.748)	0.840 (0.589–1.090)	FALSE	FALSE	FALSE	FALSE	FALSE	FALSE
oxaliplatin	685	200	275	610	889	885	42600	7035	29231	20404	50665	49635	2.684 (2.488–2.896)	6.061 (5.257–6.987)	3.820 (3.389–4.306)	2.615 (2.412–2.836)	5.210 (4.874–5.570)	3.084 (2.884–3.297)	1.401 (1.291–1.510)	2.543 (2.338–2.747)	1.911 (1.739–2.084)	1.351 (1.234–1.468)	2.346 (2.250–2.442)	1.595 (1.499–1.692)	FALSE	FALSE	FALSE	FALSE	FALSE	FALSE
oxycodone	138	19	45	112	158	157	13709	11695	18280	7124	27931	25404	1.669 (1.411–1.974)	0.338 (0.215–0.530)	0.987 (0.737–1.324)	1.365 (1.132–1.645)	1.662 (1.421–1.944)	1.059 (0.905–1.239)	0.742 (0.500–0.983)	-1.481 (-2.115–-0.848)	0.013 (-0.405–0.431)	0.454 (0.186–0.723)	0.737 (0.512–0.962)	0.091 (-0.135–0.317)	FALSE	FALSE	FALSE	FALSE	FALSE	FALSE
paclitaxel	480	116	176	420	599	596	44146	7330	29691	21785	52846	51476	1.808 (1.651–1.979)	3.338 (2.775–4.015)	2.393 (2.061–2.777)	1.679 (1.524–1.850)	3.350 (3.089–3.632)	1.993 (1.837–2.161)	0.844 (0.714–0.975)	1.721 (1.455–1.986)	1.253 (1.038–1.467)	0.734 (0.595–0.874)	1.725 (1.609–1.842)	0.982 (0.865–1.099)	FALSE	FALSE	FALSE	FALSE	FALSE	FALSE
pantoprazole	160	4	40	124	164	164	31123	4165	21148	14140	37186	35288	0.851 (0.728–0.994)	0.200 (0.075–0.534)	0.758 (0.556–1.034)	0.760 (0.637–0.907)	1.295 (1.111–1.510)	0.796 (0.682–0.928)	-0.222 (-0.446–0.002)	-1.991 (-3.257–-0.726)	-0.362 (-0.805–0.080)	-0.379 (-0.633–-0.125)	0.380 (0.159–0.601)	-0.319 (-0.540–-0.098)	FALSE	FALSE	FALSE	FALSE	FALSE	FALSE
paracetamol	60	24	23	61	84	84	20892	4806	11795	13903	26118	25698	0.475 (0.369–0.612)	1.043 (0.698–1.559)	0.782 (0.519–1.177)	0.380 (0.295–0.489)	0.944 (0.762–1.170)	0.559 (0.451–0.693)	-1.044 (-1.407–-0.681)	0.118 (-0.450–0.686)	-0.293 (-0.871–0.286)	-1.360 (-1.720–-1.000)	-0.066 (-0.373–0.242)	-0.816 (-1.124–-0.509)	FALSE	FALSE	FALSE	FALSE	FALSE	FALSE
potassium	23	0	5	18	23	23	1058	194	579	673	1539	1252	3.601 (2.382–5.443)	0.538 (0.034–8.636)	3.465 (1.437–8.357)	2.321 (1.453–3.707)	4.388 (2.907–6.624)	3.148 (2.084–4.755)	1.884 (1.301–2.468)	0.098 (-2.737–2.933)	2.042 (0.881–3.202)	1.267 (0.609–1.924)	2.176 (1.594–2.758)	1.695 (1.112–2.278)	FALSE	FALSE	FALSE	FALSE	FALSE	FALSE
prednisolone	357	119	163	313	477	476	59394	13237	41168	31463	74254	72631	0.995 (0.897–1.105)	1.890 (1.576–2.267)	1.594 (1.366–1.861)	0.862 (0.771–0.964)	1.892 (1.729–2.071)	1.124 (1.026–1.230)	-0.003 (-0.153–0.148)	0.914 (0.653–1.175)	0.674 (0.452–0.896)	-0.206 (-0.367–-0.045)	0.914 (0.783–1.044)	0.169 (0.038–0.299)	FALSE	FALSE	FALSE	FALSE	FALSE	FALSE
prednisone	676	132	225	583	812	808	108734	20620	77785	51569	142169	129354	1.030 (0.954–1.111)	1.342 (1.130–1.595)	1.163 (1.019–1.326)	0.981 (0.903–1.065)	1.685 (1.572–1.807)	1.071 (0.999–1.148)	0.044 (-0.066–0.153)	0.427 (0.179–0.675)	0.220 (0.031–0.410)	-0.025 (-0.144–0.093)	0.744 (0.644–0.844)	0.099 (-0.002–0.199)	FALSE	FALSE	FALSE	FALSE	FALSE	FALSE
salbutamol	11	0	2	9	11	11	6801	352	3934	3219	7346	7153	0.268 (0.148–0.484)	0.297 (0.019–4.752)	0.204 (0.051–0.815)	0.242 (0.126–0.466)	0.439 (0.243–0.794)	0.263 (0.146–0.476)	-1.769 (-2.586–-0.952)	-0.755 (-3.587–2.077)	-1.707 (-3.340–-0.074)	-1.880 (-2.776–-0.984)	-1.058 (-1.875–-0.241)	-1.793 (-2.610–-0.976)	FALSE	FALSE	FALSE	FALSE	FALSE	FALSE
sodium chloride	7	2	3	6	9	9	6842	608	4080	3370	8084	7450	0.169 (0.081–0.355)	0.687 (0.171–2.753)	0.295 (0.095–0.915)	0.154 (0.069–0.344)	0.327 (0.170–0.628)	0.207 (0.108–0.398)	-2.362 (-3.362–-1.362)	0.040 (-1.596–1.677)	-1.345 (-2.759–0.070)	-2.459 (-3.529–-1.389)	-1.459 (-2.353–-0.564)	-2.115 (-3.009–-1.220)	FALSE	FALSE	FALSE	FALSE	FALSE	FALSE
tramadol	111	35	35	111	147	146	28273	8608	26201	10680	40247	36881	0.649 (0.539–0.783)	0.849 (0.608–1.183)	0.535 (0.384–0.745)	0.901 (0.748–1.087)	1.072 (0.912–1.261)	0.677 (0.576–0.797)	-0.605 (-0.873–-0.337)	-0.195 (-0.668–0.278)	-0.858 (-1.330–-0.386)	-0.135 (-0.404–0.134)	0.110 (-0.123–0.343)	-0.548 (-0.782–-0.314)	FALSE	FALSE	FALSE	FALSE	FALSE	FALSE
vedolizumab	1207	38	289	956	1245	1245	38801	1970	26874	13897	41286	40771	5.246 (4.951–5.559)	4.043 (2.930–5.577)	4.372 (3.890–4.915)	6.075 (5.686–6.491)	9.010 (8.512–9.538)	5.317 (5.023–5.629)	2.330 (2.247–2.414)	2.025 (1.567–2.483)	2.102 (1.934–2.270)	2.499 (2.404–2.594)	3.109 (3.027–3.191)	2.353 (2.271–2.435)	FALSE	FALSE	FALSE	FALSE	FALSE	FALSE
vitamin b12	14	0	7	7	14	14	1195	170	721	644	1642	1365	1.940 (1.145–3.286)	0.614 (0.038–9.861)	3.896 (1.850–8.203)	0.943 (0.448–1.986)	2.503 (1.479–4.236)	1.757 (1.038–2.975)	1.045 (0.310–1.780)	0.287 (-2.550–3.123)	2.140 (1.134–3.145)	0.104 (-0.901–1.110)	1.414 (0.680–2.147)	0.904 (0.170–1.638)	FALSE	FALSE	FALSE	FALSE	FALSE	FALSE
vitamin b9	0	0	0	0	0	0	3	0	2	1	3	3	27.598 (1.382–550.983)		100.288 (4.522–2224.120)	43.379 (1.455–1293.122)	48.923 (2.450–976.730)	28.549 (1.430–569.963)	5.058 (1.961–8.156)		6.651 (3.490–9.813)	4.870 (1.605–8.136)	5.880 (2.783–8.978)	5.107 (2.009–8.204)	FALSE	TRUE	FALSE	FALSE	FALSE	FALSE
vitamin d, unspecified	0	0	0	0	0	0	21	4	17	8	54	25	3.943 (0.239–65.138)	26.105 (1.380–493.842)	11.799 (0.709–196.438)	5.422 (0.311–94.417)	2.718 (0.168–44.016)	3.426 (0.208–56.306)	2.857 (-0.032–5.745)	5.128 (2.073–8.182)	4.403 (1.502–7.305)	3.133 (0.168–6.099)	2.395 (-0.458–5.248)	2.674 (-0.206–5.553)	FALSE	FALSE	FALSE	FALSE	FALSE	FALSE
vitamin d3	9	0	1	8	9	9	2055	509	1331	1233	2926	2564	0.725 (0.377–1.396)	0.205 (0.013–3.284)	0.301 (0.042–2.141)	0.563 (0.281–1.128)	0.903 (0.469–1.737)	0.601 (0.312–1.157)	-0.311 (-1.207–0.586)	-1.284 (-4.115–1.546)	-0.730 (-2.731–1.271)	-0.654 (-1.600–0.292)	0.004 (-0.892–0.900)	-0.580 (-1.476–0.316)	FALSE	FALSE	FALSE	FALSE	FALSE	FALSE
vitamins, unspecified	0	0	0	0	0	0	35	3	24	14	58	38	2.366 (0.145–38.575)	34.807 (1.743–694.954)	8.357 (0.508–137.519)	3.099 (0.185–52.032)	2.531 (0.156–40.944)	2.254 (0.138–36.696)	2.171 (-0.695–5.036)	5.391 (2.293–8.489)	3.951 (1.069–6.833)	2.455 (-0.459–5.370)	2.295 (-0.556–5.147)	2.107 (-0.756–4.970)	FALSE	FALSE	FALSE	FALSE	FALSE	FALSE

## Sheet: QC_Meta
universe_allReports	universe_outcomeKnown	outcome_coverage
18532100	10701070	0.577434

## Sheet: QC_Denominators
stratum	N_total	n_case	n_noncase
Overall_allReports	18532100	62919	18469181
Overall_outcomeKnown	10701070	62110	10638960
Death_yes_outcomeKnown	1718818	8191	1710627
Death_no_outcomeKnown	8982252	53919	8928333
Hosp_yes_outcomeKnown	3985121	45410	3939711
Hosp_no_outcomeKnown	6715949	16700	6699249
