# Supplementary material for: Cross-national pharmacovigilance of drug-induced intestinal obstruction: disproportionality signals in FAERS and external validation in JADER
Source: Front Pharmacol. 2026 Mar 20;17:1760208. doi: 10.3389/fphar.2026.1760208 (PMC13046714; doi:10.3389/fphar.2026.1760208)
Supplement: Supplementary file 11 [file Supplementaryfile1.zip › Table s2.XLSX]

## Sheet: Table_S2
drug

## Sheet: FlipSummary
contrast

## Sheet: QC_CaseCounts
case_def
